# Supplementary material for: Effect of 3D and 2D cell culture systems on trophoblast extracellular vesicle physico-chemical characteristics and potency
Source: Front Cell Dev Biol. 2024 May 21;12:1382552. doi: 10.3389/fcell.2024.1382552 (PMC11148233; doi:10.3389/fcell.2024.1382552)
Supplement: Supplementary file 1 [file Table1.xls]

## Sheet: Supplementary Table_S1
Supplementary Table S1. Proteins identified in EV and conditioned media samles of trophoblast cells grown in 2D and 3D cell culture systems
								Original protein intenisty values in 2D EVs, Replicate 1,2 and 3			Original protein intenisty values in 2D conditioned medium, Replicate 1,2 and 3			Original protein intenisty values in 3D EVs, Replicate 1,2 and 3			Original protein intenisty values in 3D conditioned medium, Replicate 1,2 and 3
Protein names	Gene names	Fasta headers	Peptide sequences	Number of proteins	Peptides	Razor + unique peptides	Unique peptides	LFQ intensity 2D_I_post	LFQ intensity 2D_II_post	LFQ intensity 2D_III_post	LFQ intensity 2D_I_pre	LFQ intensity 2D_II_pre	LFQ intensity 2D_III_pre	LFQ intensity 3D_I_post	LFQ intensity 3D_II_post	LFQ intensity 3D_III_post	LFQ intensity 3D_I_pre	LFQ intensity 3D_II_pre	LFQ intensity 3D_III_pre
Albumin	ALB	sp|P02769|ALBU_BOVIN Albumin OS=Bos taurus OX=9913 GN=ALB PE=1 SV=4;	AEFVEVTK;AEFVEVTKLVTDLTK;AFDEKLFTFHADICTLPDTEK;ATEEQLK;AWSVARLSQK;CCAADDKEACFAVEGPK;CCAADDKEACFAVEGPKLVVSTQTALA;CCTESLVNR;CCTESLVNRR;CCTESLVNRRPCFSALTPDETYVPK;CCTKPESER;CCTKPESERMPCTEDYLSLILNR;DAFLGSFLYEYSR;DAFLGSFLYEYSRR;DAFLGSFLYEYSRRHPEYAVSVLLR;DAIPENLPPLTADFAEDK;DAIPENLPPLTADFAEDKDVCK;DDPHACYSTVFDK;DDSPDLPK;DLGEEHFK;DTHKSEIAHR;DTHKSEIAHRFK;EACFAVEGPK;ECCDKPLLEK;ECCHGDLLECADDR;ECCHGDLLECADDRAD…	2	91	91	84	12147000000	9783000000	7.9522e+09	85679000000	61703000000	54515000000	15470000000	7.4371e+09	6.5265e+09	79037000000	48603000000	40356000000
			AAQVTIQSSGTFSTK;AGALCLSR;AHTSFQISLSVSYIGSR;AHTSFQISLSVSYIGSRPASNMAIVDVK;AILYLNTGYQR;AILYLNTGYQRQLLYK;ALLAYAFALAGNQER;ALLAYAFALAGNQERR;APSAEVEMTAYVILAHVTAQPAPNPEDLK;APSAEVEMTAYVILAHVTAQPAPNPEDLKR;ASFSVLGDILGSAMR;ATVLNYLPK;AVDQSVLLMRPEAELSAATVYNLLPVK;DEFPFALEVQTLPQTCDGPK;DFVHFDDTSEPPTETVR;DHSPCYGYQWLSEEHQDAYHSANLVFSR;DLFHCVSFTLPR;DLKPAIVK;DMYSFLQDMGLK;DTGLGLSPTASLR;DTIIKPLLVEPEGLEK;EDNTIHWTRPQK;EDN…	5	116	116	107	4697200000	4.0265e+09	3.2048e+09	1437100000	1.0696e+09	1076600000	4526900000	2530100000	2.0939e+09	1.4581e+09	853180000	735890000
Alpha-2-HS-glycoprotein	AHSG	sp|P12763|FETUA_BOVIN Alpha-2-HS-glycoprotein OS=Bos taurus OX=9913 GN=AHSG PE=1 SV=2;	ALGGEDVR;AQFVPLPVSVSVEFAVAATDCIAK;CDSSPDSAEDVR;CDSSPDSAEDVRK;CNLLAEK;EPACDDPDTEQAALAAVDYINK;EVVDPTK;EVVDPTKCNLLAEK;GYKHTLNQIDSVK;HLPRGYKHTLNQIDSVK;HTFSGVASVESSSGEAFHVGK;HTFSGVASVESSSGEAFHVGKTPIVGQPSIPGGPVR;HTLNQIDSVK;HTLNQIDSVKVWPR;LCPDCPLLAPLNDSR;QDGQFSVLFTK;QQTQHAVEGDCDIHVLK;QQTQHAVEGDCDIHVLKQDGQFSVLFTK;RPTGEVYDIEIDTLETTCHVLDPTPLANCSVR;TPIVGQPSIPGGPVR;VVHAVEVALATFNAESNGSYLQLVEISR	4	21	21	21	14627000000	11963000000	11040000000	26948000000	18709000000	17979000000	15002000000	8.1985e+09	8.2049e+09	31264000000	18674000000	15788000000
Alpha-1-antiproteinase	SERPINA1	sp|P34955|A1AT_BOVIN Alpha-1-antiproteinase OS=Bos taurus OX=9913 GN=SERPINA1 PE=1 SV=1;	AALTIDEK;ADLSGITK;DFHVDEQTTVK;DFHVDEQTTVKVPMMNR;GFQHLLHTLNQPNHQLQLTTGNGLFINESAK;GKWEKPFEMK;GLGFNLTELAEAEIHK;GNTHTEILK;GSHGKIVELVK;GTEAVGSTFLEAIPMSLPPDVEFNRPFLCILYDR;GTEAVGSTFLEAIPMSLPPDVEFNRPFLCILYDRNTK;HTTERDFHVDEQTTVK;HTTERDFHVDEQTTVKVPMMNR;INDYVEK;KINDYVEK;KKINDYVEK;KYASSANLHLPK;LGMFDLHYCDK;LNNELLAK;LNNELLAKFLEK;LQQLEDK;LQQLEDKLNNELLAK;LQQLEDKLNNELLAKFLEK;LSISETYDLK;LVDTFLEDVK;NLYHSEAFSINFR;NL…	2	37	37	37	9823000000	7.4248e+09	6.5026e+09	14158000000	10133000000	11783000000	8.4015e+09	4908200000	4431300000	18898000000	11042000000	9460000000
Serotransferrin	TF	;;sp|Q29443|TRFE_BOVIN Serotransferrin OS=Bos taurus OX=9913 GN=TF PE=2 SV=1	AAANFFSASCVPCADQSSFPK;AISNNEADAVTLDGGLVYEAGLKPNNLKPVVAEFHGTK;CACSNHEPYFGYSGAFK;CASFRENVLR;CDRWSGFSGGAIECETAENTEECIAK;CGLVPVLAENYK;CGLVPVLAENYKTEGESCK;CLASIAK;CLASIAKK;CLMEGAGDVAFVK;CLVEKGDVAFVK;DGTRKPVTDAENCHLAR;DKPDNFQLFQSPHGK;DLLFKDSADGFLK;DLLFRDDTK;DNPQTHYYAVAVVK;DNPQTHYYAVAVVKK;DQTVIQNTDGNNNEAWAK;DSADGFLK;DTDFKLNELR;ECVPNSNER;ECVPNSNERYYGYTGAFR;EDVIWELLNHAQEHFGK;ELPDPQESIQR;ENFEVLCK;ESKPPDSSK…	4	74	74	65	1133700000	887050000	739130000	9659300000	6.2684e+09	6.0676e+09	1.4641e+09	733260000	562890000	6.8735e+09	4656500000	3.7299e+09
Hemoglobin fetal subunit beta		sp|P02081|HBBF_BOVIN Hemoglobin fetal subunit beta OS=Bos taurus OX=9913 PE=1 SV=1;	AAVTSLFAK;FFESFGDLSSADAILGNPK;FFESFGDLSSADAILGNPKVK;FGSEFSPELQASFQK;GAFASLSELHCDK;GAFASLSELHCDKLHVDPENFR;KVLDSFCEGLK;LHVDPENFR;LLGNVLVVVLAR;LLGNVLVVVLARR;LLVVYPWTQR;MLSAEEK;RFGSEFSPELQASFQK;VDEVGGEALGR;VKVDEVGGEALGR;VLDSFCEGLK;VVTGVANALAHR;VVTGVANALAHRYH	8	18	18	14	3.4231e+09	3.1146e+09	2681700000	591280000	522400000	556960000	3.0479e+09	1.8613e+09	1.8213e+09	817430000	487010000	467510000
Hemoglobin subunit alpha	HBA	;sp|P01966|HBA_BOVIN Hemoglobin subunit alpha OS=Bos taurus OX=9913 GN=HBA PE=1 SV=2	AVEHLDDLPGALSELSDLHAHK;FLANVSTVLTSK;LLSHSLLVTLASHLPSDFTPAVHASLDK;LRVDPVNFK;MFLSFPTTK;TYFPHFDLSHGSAQVK;VDPVNFK;VGGHAAEYGAEALER;VLSAADK;VLSAADKGNVK	3	10	10	6	3.8655e+09	3.7609e+09	2906500000	851590000	683460000	734820000	3.8745e+09	1.7952e+09	1.8588e+09	1.0431e+09	479140000	539380000
Laminin subunit beta-1	LAMB1	tr|G3XAI2|G3XAI2_HUMAN Laminin subunit beta-1 OS=Homo sapiens OX=9606 GN=LAMB1 PE=1 SV=1;sp|P07942|LAMB1_HUMAN Laminin subunit beta-1 OS=Homo sapiens OX=9606 GN=LAMB1 PE=1 SV=2	AAQNSGEAEYIEK;AEMLLEEAK;AEMLLEEAKR;AEMLQNEAK;ALDPAFK;ALDPAFKIEDPYSPR;AMDLDQDVLSALAEVEQLSK;AQVAAEK;ATGQCLCLPNVIGQNCDR;AVITVQRPGR;AVITVQRPGRIPTSSR;CFICNSQDPYHETLNPDSHLIENVVTTFAPNR;CFICNSQDPYHETLNPDSHLIENVVTTFAPNRLK;CGGPGCGGLVTVAHNAWQK;CGNTIPDDDNQVVSLSPGSR;CLAGYYGDPIIGSGDHCRPCPCPDGPDSGR;CLAGYYGDPIIGSGDHCRPCPCPDGPDSGRQFAR;CLYHTEGEHCQFCR;CTCDPAGSQNEGICDSYTDFSTGLIAGQCR;DILAQSPAAEPLK;DIRDPNFCER;DRVEDVMM…	5	99	99	99	624750000	769850000	699270000	137350000	134770000	160790000	428940000	396870000	291380000	105180000	96961000	73590000
Heat shock protein HSP 90-alpha	HSP90AA1	sp|P07900|HS90A_HUMAN Heat shock protein HSP 90-alpha OS=Homo sapiens OX=9606 GN=HSP90AA1 PE=1 SV=5;sp|P07900-2|HS90A_HUMAN Isoform 2 of Heat shock protein HSP 90-alpha OS=Homo sapiens OX=9606 GN=HSP90AA1	ADLINNLGTIAK;AFMEALQAGADISMIGQFGVGFYSAYLVAEK;ALLFVPR;APFDLFENR;AQALRDNSTMGYMAAK;AQALRDNSTMGYMAAKK;CLELFTELAEDK;CLELFTELAEDKENYK;CLELFTELAEDKENYKK;DLVILLYETALLSSGFSLEDPQTHANR;DNSTMGYMAAK;DNSTMGYMAAKK;DQVANSAFVER;EDQTEYLEER;EDQTEYLEERR;EGLELPEDEEEK;EGLELPEDEEEKK;EIFLRELISNSSDALDK;EKYIDQEELNK;ELHINLIPNK;ELHINLIPNKQDR;ELISNSSDALDK;EMLQQSK;ERDKEVSDDEAEEK;ESEDKPEIEDVGSDEEEEK;ESEDKPEIEDVGSDEEEEKK;EVSDDE…	6	66	66	46	616140000	643540000	701440000	356510000	426280000	417810000	606520000	1.0293e+09	1.039e+09	452380000	652110000	710800000
			AHIAFKPTVAQQR;AHIAFKPTVAQQRK;ALDMEDFK;ALDMEDFKTEVSIAPGAK;ALYAQAR;DKHADPDFTK;DKHADPDFTKK;EMFFSVLLHR;FYNQVSTPLLR;HADPDFTK;HADPDFTKK;HLEVDVR;IIEPQGLR;IQPSGGTNINEALLR;IYGNQDTSVQLK;IYGNQDTSVQLKK;KFYNQVSTPLLR;KLGSYEHR;KLWAYLTINQLLAER;LGQLQSIITATSANAELVLETLAEMDGLEDFLSK;LGSYEHR;LWAYLTINQLLAER;MKQTVEAMK;MLADSPPQDHSCCSGALYHGSK;NDLVSATK;NILFVIDVSGSMWGIK;NVQFNYPQPSVTDVTQNSFHNYFGGSEIVVAGK;NVQFNYPQPSVTDVTQNSFH…	5	48	48	48	1171800000	938050000	868700000	481870000	369070000	328630000	960220000	609280000	575670000	480230000	274730000	246270000
Actin, cytoplasmic 2	ACTG1	sp|P63261|ACTG_HUMAN Actin, cytoplasmic 2 OS=Homo sapiens OX=9606 GN=ACTG1 PE=1 SV=1;tr|I3L3I0|I3L3I0_HUMAN Actin, cytoplasmic 2 (Fragment) OS=Homo sapiens OX=9606 GN=ACTG1 PE=1 SV=1;tr|I3L1U9|I3L1U9_HUMAN Actin, cytoplasmic 2 (Fragment) OS=Homo sapiens OX	AGFAGDDAPR;AVFPSIVGRPR;CDVDIRK;CPEALFQPSFLGMESCGIHETTFNSIMK;DLTDYLMK;DLYANTVLSGGTTMYPGIADR;DSYVGDEAQSK;DSYVGDEAQSKR;EEEIAALVIDNGSGMCK;EITALAPSTMK;FRCPEALFQPSFLGMESCGIHETTFNSIMK;GYSFTTTAER;GYSFTTTAEREIVR;GYSFTTTAEREIVRDIK;HQGVMVGMGQK;IIAPPER;IIAPPERK;IWHHTFYNELR;KDLYANTVLSGGTTMYPGIADR;LCYVALDFEQEMATAASSSSLEK;LDLAGRDLTDYLMK;MTQIMFETFNTPAMYVAIQAVLSLYASGR;QEYDESGPSIVHR;QEYDESGPSIVHRK;RGILTLK;SYELPDGQ…	7	28	28	1	1.7623e+09	1388400000	1369100000	773920000	898750000	830130000	1347500000	1.5333e+09	1.6345e+09	1240600000	966020000	997130000
Alpha-fetoprotein	AFP	sp|Q3SZ57|FETA_BOVIN Alpha-fetoprotein OS=Bos taurus OX=9913 GN=AFP PE=2 SV=1;	AAPASIPPFPVLEPVTSCK;APQLTSPELMALTR;APQLTSPELMALTRK;CCQSQEQEVCFTEEGPALISK;CSQSENPSECQDKGEEELEK;DFNQLSSR;DLCQVQGVPLQTMK;DVLTIIEK;DVLTIIEKPTGSK;DVLTIIEKPTGSKQPAGCLENQVSAFLEEICR;ELRESSLLNQHICAVMGK;ENRELFINR;ESSLLNQHICAVMGK;FLGDRDFNQLSSR;FTYEYSR;FTYEYSRR;GNVLECLQDGER;GYQELLEK;HDCFLAHK;HDCFLAHKK;HEENPINPGVDQCCTSSYSNR;HPVLYAPTILSVANQYNK;IIPHCCK;KAAPASIPPFPVLEPVTSCK;KAPQLTSPELMALTR;KAPQLTSPELMALTRK;KMANA…	2	53	53	46	1.5751e+09	1260900000	1116100000	2.039e+09	1367100000	1309800000	1.462e+09	805580000	873560000	1.8962e+09	1120100000	969430000
Complement C3	C3	sp|Q2UVX4|CO3_BOVIN Complement C3 OS=Bos taurus OX=9913 GN=C3 PE=1 SV=2;	AAVYNHFISDGVK;AAVYNHFISDGVKK;ACEPGVDYVYK;ADALVGK;ADIGCTPGSGR;AFLDCCEYITQLR;AGDFLENHYR;AGQYSSDLRK;AILYNYR;AILYNYREAENLK;AQFILQGDACVK;AYYEDSPQQVFSAEFEVK;CAEENCFMHHTEK;CCEDGMRDNPMK;DGALELAR;DGALELARSDLDDDIIPEEDIISR;DICEAQVNSLGR;DLCETVK;DNIPEGR;DPLTITVR;DSCMGTLVVK;DSCMGTLVVKNGGKEEK;DSITTWEILAVSLSDKK;DTWVELWPEAEECQDEENQK;DVSLTAFVLIALHEAK;DYDTTPPVVR;EEVPAADLSDQVPDTESETK;EGAHYLVWGVSSDLWGEK;EGAHYLVWGVSSD…	5	126	126	126	535780000	412920000	354690000	352930000	260850000	249410000	465270000	257160000	250570000	422910000	238750000	213560000
Endoproteinase Lys-C (Protease 1)		sp|P15636|API_ACHLY Endoproteinase Lys-C (Protease 1) OS=Achromobacter lyticus OX=224 PE=1 SV=1;	APNTPASGANGDGSMSQTQSGSTVK;ATYATSDFTLLELNNAANPAFNLFWAGWDR;ATYATSDFTLLELNNAANPAFNLFWAGWDRR;AVGAYSK;DIIRAVGAYSK;DQNYPGAIAIHHPNVAEK;DQNYPGAIAIHHPNVAEKR;GVSGSCNIDVVCPEGDGR;GVSGSCNIDVVCPEGDGRR;MYFLTAHHCGMGTASTAASIVVYWNYQNSTCR;RDQNYPGAIAIHHPNVAEK;RDQNYPGAIAIHHPNVAEKR;RVLGQLHGGPSSCSATGTNR;RVLGQLHGGPSSCSATGTNRSDQYGR;SDQYGRVFTSWTGGGAAASR;SGTLACTGSLVNNTANDR;SGTLACTGSLVNNTANDRK;VFTSWTGGGAAASR;VLGQLHGGPSSCSAT…	2	20	20	20	2349100000	1.9962e+09	1.5105e+09	34715000000	22462000000	18667000000	1.5637e+09	1378700000	1.0175e+09	29240000000	31503000000	20260000000
Basement membrane-specific heparan sulfate proteoglycan core protein	HSPG2	sp|P98160|PGBM_HUMAN Basement membrane-specific heparan sulfate proteoglycan core protein OS=Homo sapiens OX=9606 GN=HSPG2 PE=1 SV=4	AAGVPSATITWR;AAGVPSATITWRK;AASGPGPEQEASFTVTVPPSEGSSYR;ACTEAEFACHSYNECVALEYR;AELLQVLQSLEAVLIQTVYNTK;AELLVTEAPSKPITVTVEEQR;AFAHLQVPER;AGFFGDAMK;AGLSSGFIGCVR;AHSSAGQQVAR;AHSVEECR;AHSVEECRCPIGYSGLSCESCDAHFTR;ALEVEECR;ALEVEECRCPPGYIGLSCQDCAPGYTR;AMDFNGILTIR;ANNNIDALEASIVISVSPSAGSPSAPGSSMPIR;AQAGANTRPCPS;AQASAQLVIQALPSVLINIR;AQIHGGILR;AQIHGGILRLPAVEPTDQAQYLCR;AQLHGASEEPGHFSLTNAASTHTTNEGIFSPTPGELGFSSFHR…	5	213	213	213	515890000	782230000	697560000	58737000	93425000	129550000	254430000	262550000	177340000	31336000	45290000	21829000
Laminin subunit gamma-1	LAMC1	sp|P11047|LAMC1_HUMAN Laminin subunit gamma-1 OS=Homo sapiens OX=9606 GN=LAMC1 PE=1 SV=3	AEAERTFAEVTDLDNEVNNMLK;AFDITYVR;AHVENTER;ALAEEAAK;ALAEEAAKK;ATAESASECLPCDCNGR;AVEIYASVAQLSPLDSETLENEANNIK;CDCHALGSTNGQCDIR;CDQCEENYFYNR;CELCDDGYFGDPLGR;CEVNHFGFGPEGCKPCDCHPEGSLSLQCK;CIYNTAGFYCDR;CKPGFFNLESSNPR;CLPFFNDRPWR;CLPFFNDRPWRR;CNGHASECMK;CNGHASECMKNEFDK;CSCKPGVMGDK;CSCKPGVMGDKCDR;CSDGYYGDSTAGTSSDCQPCPCPGGSSCAVVPK;DDGRCECR;DGFFGNPLAPNPADK;DGSEASLEWSSER;DGSEASLEWSSERQDIAVISDSYFPR;DIEEIMK;DI…	5	96	96	96	519960000	620600000	602350000	73040000	54980000	85572000	267690000	245540000	167530000	36342000	40507000	19786000
Trypsin		sp|P00761|TRYP_PIG Trypsin OS=Sus scrofa OX=9823 PE=1 SV=1;	IITHPNFNGNTLDNDIMLIK;IITHPNFNGNTLDNDIMLIKLSSPATLNSR;IQVRLGEHNIDVLEGNEQFINAAK;LGEHNIDVLEGNEQFINAAK;LGEHNIDVLEGNEQFINAAKIITHPNFNGNTLDNDIMLIK;LSSPATLNSR;SSGSSYPSLLQCLK;VATVSLPR	2	8	8	8	2463600000	2738300000	1.5545e+09	69007000000	52166000000	45644000000	1.8634e+09	1.5264e+09	779690000	46726000000	35496000000	35821000000
Laminin subunit alpha-1	LAMA1	sp|P25391|LAMA1_HUMAN Laminin subunit alpha-1 OS=Homo sapiens OX=9606 GN=LAMA1 PE=1 SV=2	AAEALVR;AAEDLLSQIQENYQK;AAEDLLSQIQENYQKPLEELEVLK;AANAPRPGNWILER;ACDQCSLGYR;ACDQCSLGYRDFPDCVPCDCDLR;ACECHVK;ADDEVICTSYYSR;ADNPLGCSPCFCSGLSHLCSELEDYVR;AEDHAAEFQR;AEPFYWR;AFELHGVFLHSCPGTES;AKDCYYDESVAK;ALLHAPTGTCSDGQAHSISLVR;ASYGQGLQQSR;AYQPQISSTNYNTLTLNVK;CADGFYGDAVTAK;CADGYYGNPTVPGESCVPCDCSGNVDPSEAGHCDSVTGECLK;CCPGYHQQPWRPGTVSSGNTCEACNCHNK;CDACLLGYEGK;CDCNPHGSVHGDCDR;CDCNPHGSVHGDCDRTSGQCVCR;CDECEP…	2	171	170	170	482500000	625590000	642590000	27502000	35597000	71884000	239860000	230620000	181510000	24522000	33657000	11661000
Laminin subunit alpha-5	LAMA5	sp|O15230|LAMA5_HUMAN Laminin subunit alpha-5 OS=Homo sapiens OX=9606 GN=LAMA5 PE=1 SV=8	AGALLPAIHEQLR;AHPASNAIDGTER;AHVEGPSCDR;AIEASNAYSR;AIQVFLLGGSR;AIQVFLLGGSRK;ALRDPTVTR;ALRDPTVTRR;AMTFHGHGFLR;APQQGLLSLHPCLYSTLCR;ARDLGAPQAAAEAELAAAQR;ASPDGLCQVSLQQGR;ATVYSVEQDNDLELADAYYLGGVPPDQLPPSLR;AVAAEAQDTATR;AVDATREAQELNSR;AVPLQPPPPLTSASK;AWSQEGPHR;CAPGYFHFPLCQLCGCSPAGTLPEGCDEAGR;CATGYWGFPNCRPCDCGAR;CDCTPCGTEACDPHSGHCLCK;CDIGGALGQSCEPR;CDQCSLGTFSLDAANPK;CDTCSPGFHGYPR;CDTCSQQHQVPVPGGPVGHSIHCEV…	4	174	174	172	398800000	422400000	394230000	25175000	21481000	34289000	165610000	168260000	96968000	13048000	20026000	4691700
Inter-alpha-trypsin inhibitor heavy chain H4	ITIH4	sp|Q3T052|ITIH4_BOVIN Inter-alpha-trypsin inhibitor heavy chain H4 OS=Bos taurus OX=9913 GN=ITIH4 PE=1 SV=1;	AAAQEQYSAAVAR;ALSLSLSYSFVTPLTSMVITKPEGQEQSQVAEKPVEDESR;ARFSWIEVTFENPQVQIHASPEHVVMTR;EATFQMELPK;EATFQMELPKK;EGLLLLSRPDR;ELKLDYQESPPGK;EQSPDVLLAQIR;ETLYSVMPGLK;FAHTVITSR;FGHSVGDR;FKPTLSQQQK;FKPTLSQQQKYPEK;FSSHVSGTLGQFYQDVLWGPLDTADDSK;FSSHVSGTLGQFYQDVLWGPLDTADDSKR;FSWIEVTFENPQVQIHASPEHVVMTR;GESAGLVR;GSELVVAGK;HLGAYELLLK;HLQMDIHIFEPQGISFLETESTFMTNK;ILDDLSPHDQFDLISFSSEATTWK;ILDDLSPHDQFDLISFSSEATTWKPLL…	8	52	52	52	617600000	521390000	482300000	176000000	135560000	156420000	528930000	331530000	331540000	210130000	117450000	117290000
Fatty acid synthase	FASN	sp|P49327|FAS_HUMAN Fatty acid synthase OS=Homo sapiens OX=9606 GN=FASN PE=1 SV=3;tr|A0A0U1RQF0|A0A0U1RQF0_HUMAN 3-hydroxyacyl-[acyl-carrier-protein] dehydratase OS=Homo sapiens OX=9606 GN=FASN PE=1 SV=1	AALQEELQLCK;AAPLDSIHSLAAYYIDCIR;ACLDTAVENMPSLK;ADEASELACPTPK;ADEASELACPTPKEDGLAQQQTQLNLR;AFDTAGNGYCR;AFEVSENGNLVVSGK;AGLYGLPR;AINCATSGVVGLVNCLR;AINCATSGVVGLVNCLRR;ALCATRQEPLLIGSTK;ALGLGVEQLPVVFEDVVLHQATILPK;AQVADVVVSR;ASGRTPEAVQK;CLATHGR;CPPGVVPACHNSK;CTVFHGAQVEDAFR;CVLLSNLSSTSHVPEVDPGSAELQK;DGAWGAFR;DGLLENQTPEFFQDVCKPK;DGVVRPLK;DHRDNLEFFLAGIGR;DIMLATGK;DLSRFDASFFGVHPK;DLVEAVAHILGIR;DNWVSFMDTMLQM…	5	130	130	130	237260000	270700000	282320000	57794000	87192000	93694000	246060000	456840000	438740000	99498000	144910000	155440000
Plasminogen	PLG	sp|P06868|PLMN_BOVIN Plasminogen OS=Bos taurus OX=9913 GN=PLG PE=1 SV=2;	AFQYHSK;APWCYTTNSEVR;ATTVAGVPCQEWAAQEPHQHSIFTPETNPQSGLER;CEEETDFVCR;CMHCSGENYEGK;CQSWSSMTPHR;CSETPEQVPAAPQAPGVENPPEADCMIGTGK;CTTPPPSSGPK;DCQAWDSQSPHAHGYIPSK;DCQAWDSQSPHAHGYIPSKFPNK;DVILYEK;EAHLPVIENK;EQQCVVMAENSK;EQSVQEIPVSR;EVIPACLPPPNYMVAAR;FPLAGLEENYCR;FPLAGLEENYCRNPDNDENGPWCYTTDPDK;FPLAGLEENYCRNPDNDENGPWCYTTDPDKR;FSPEKFPLAGLEENYCR;FSPEKFPLAGLEENYCRNPDNDENGPWCYTTDPDK;GTSSTTITGR;GTSSTTITGRK;HFC…	7	76	76	76	428260000	341000000	309540000	168300000	115850000	122940000	342230000	203190000	221900000	153060000	86575000	77596000
Fetuin-B	FETUB	sp|Q58D62|FETUB_BOVIN Fetuin-B OS=Bos taurus OX=9913 GN=FETUB PE=1 SV=1;	AIFYINK;DGYVLSLNR;EHRQEAGLGSLFYFTLDVLETGCHVLSR;FMETATESLAK;GSVQYLPDWDK;GSVQYLPDWDKK;GYPFILPS;IFHESVYGQCK;IISVTCSFFNSQAPTPR;KDGYVLSLNR;QEAGLGSLFYFTLDVLETGCHVLSR;RIFYLPAYNCTLRPVSQSAIIMTCPDCPSTSPYDLSNPR;SAECPGPAQK;SEGSSCALESPGSVPVGICHGSLGEPQGNQGK;TSSQWVFGPAYFVEYLIK;VSDAREHR;VVVLPFPSK;VVVLPFPSKEQR;YNSESPSK	2	19	19	19	1.9221e+09	1.7521e+09	1391400000	3.6873e+09	2469500000	2520800000	1.7916e+09	1.0526e+09	1.0087e+09	3.9096e+09	1.8951e+09	1.8174e+09
Apolipoprotein A-I	APOA1	sp|P15497|APOA1_BOVIN Apolipoprotein A-I OS=Bos taurus OX=9913 GN=APOA1 PE=1 SV=3;	AHVETLR;AKPVLEDLR;AKPVLEDLRQGLLPVLESLK;ARAHVETLR;DFATVYVEAIK;DSGRDYVAQFEASALGK;DYVAQFEASALGK;EGGGSLAEYHAK;EQLGPVTQEFWDNLEK;ETASLRQEMHK;KWHEEVEIYR;LEALKEGGGSLAEYHAK;LLDNWDTLASTLSK;LSPLAQELR;LSPLAQELRDR;QGLLPVLESLK;QKVQELQDK;QQLAPYSDDLR;QQLAPYSDDLRQR;VAPLGEEFR;VAPLGEEFREGAR;VQELQDK;VQPYLDEFQK;VQPYLDEFQKK;VREQLGPVTQEFWDNLEK;VSILAAIDEASK;VSILAAIDEASKK;WHEEVEIYR	4	28	28	28	738280000	578610000	549230000	311530000	275630000	257850000	719080000	372200000	475620000	775990000	374310000	403710000
Alpha-enolase	ENO1	sp|P06733|ENOA_HUMAN Alpha-enolase OS=Homo sapiens OX=9606 GN=ENO1 PE=1 SV=2;tr|A0A2R8Y6G6|A0A2R8Y6G6_HUMAN 2-phospho-D-glycerate hydro-lyase OS=Homo sapiens OX=9606 GN=ENO1 PE=1 SV=1;sp|P06733-2|ENOA_HUMAN Isoform MBP-1 of Alpha-enolase OS=Homo sapiens OX	AAVPSGASTGIYEALELR;AAVPSGASTGIYEALELRDNDK;AVEHINK;DATNVGDEGGFAPNILENK;DATNVGDEGGFAPNILENKEGLELLK;DYPVVSIEDPFDQDDWGAWQK;EGLELLK;EIFDSRGNPTVEVDLFTSK;FGANAILGVSLAVCK;FTASAGIQVVGDDLTVTNPK;FTASAGIQVVGDDLTVTNPKR;GNPTVEVDLFTSK;HIADLAGNSEVILPVPAFNVINGGSHAGNK;IEEELGSK;IGAEVYHNLK;KLNVTEQEK;KLNVTEQEKIDK;LAMQEFMILPVGAANFR;LAQANGWGVMVSHR;LMIEMDGTENK;LNVTEQEK;NFRNPLAK;SCNCLLLK;SGETEDTFIADLVVGLCTGQIK;SGKYDLDFK;…	14	37	37	32	401050000	399900000	522050000	559640000	760480000	1.0016e+09	281760000	567280000	486920000	743090000	1201900000	1446400000
Glyceraldehyde-3-phosphate dehydrogenase	GAPDH	sp|P04406|G3P_HUMAN Glyceraldehyde-3-phosphate dehydrogenase OS=Homo sapiens OX=9606 GN=GAPDH PE=1 SV=3;sp|P04406-2|G3P_HUMAN Isoform 2 of Glyceraldehyde-3-phosphate dehydrogenase OS=Homo sapiens OX=9606 GN=GAPDH;tr|E7EUT5|E7EUT5_HUMAN Glyceraldehyde-3-pho	AAFNSGKVDIVAINDPFIDLNYMVYMFQYDSTHGK;AGAHLQGGAK;DGRGALQNIIPASTGAAK;GALQNIIPASTGAAK;GILGYTEHQVVSSDFNSDTHSSTFDAGAGIALNDHFVK;IISNASCTTNCLAPLAK;IKWGDAGAEYVVESTGVFTTMEK;LEKPAKYDDIK;LISWYDNEFGYSNR;LTGMAFR;LTGMAFRVPTANVSVVDLTCR;LTGMAFRVPTANVSVVDLTCRLEK;LVINGNPITIFQER;LVINGNPITIFQERDPSK;PAKYDDIK;PAKYDDIKK;QASEGPLK;RVIISAPSADAPMFVMGVNHEK;VDIVAINDPFIDLNYMVYMFQYDSTHGK;VGVNGFGR;VIHDNFGIVEGLMTTVHAITATQK;VIISAP…	4	30	30	30	256460000	343820000	403090000	527450000	692640000	871310000	280680000	444090000	525520000	465650000	791450000	1.0702e+09
Isoform C of Fibulin-1	FBLN1	sp|P23142-4|FBLN1_HUMAN Isoform C of Fibulin-1 OS=Homo sapiens OX=9606 GN=FBLN1;tr|B1AHL2|B1AHL2_HUMAN Fibulin-1 OS=Homo sapiens OX=9606 GN=FBLN1 PE=1 SV=1;sp|P23142-2|FBLN1_HUMAN Isoform A of Fibulin-1 OS=Homo sapiens OX=9606 GN=FBLN1;sp|P23142-3|FBLN1_HU	CCHCCLLGR;CERLPCHENR;CERLPCHENRECSK;CLAFECPENYR;CLAFECPENYRR;CVDVDECAPPAEPCGK;CVNSPGSFR;DCSLPYATESK;DIDECESGIHNCLPDFICQNTLGSFR;DLLLTVK;DSSCGTGYELTEDNSCK;DTGDEVVCSCFVGYQLLSDGVSCEDVNECITGSHSCR;GYHLNEEGTR;GYHLNEEGTRCVDVDECAPPAEPCGK;GYQLSDVDGVTCEDIDECALPTGGHICSYR;HGTVSSFVAK;IIEVEEEQEDPYLNDR;IIEVEEEQEDPYLNDRCR;ITYYHLSFPTNIQAPAVVFR;KVSPHSGVVALTKPVPEPR;LFIFVSAEL;LGESCINTVGSFR;LPCHENR;LPCHENRECSK;LPCHENR…	10	38	38	13	751890000	628660000	724820000	558020000	462270000	469520000	621180000	545440000	483900000	513600000	565330000	309750000
Alpha-actinin-4	ACTN4	sp|O43707|ACTN4_HUMAN Alpha-actinin-4 OS=Homo sapiens OX=9606 GN=ACTN4 PE=1 SV=2;sp|O43707-2|ACTN4_HUMAN Isoform ACTN4ISO of Alpha-actinin-4 OS=Homo sapiens OX=9606 GN=ACTN4;tr|F5GXS2|F5GXS2_HUMAN Alpha-actinin-4 OS=Homo sapiens OX=9606 GN=ACTN4 PE=1 SV=2;	AAPFNNWMESAMEDLQDMFIVHTIEEIEGLISAHDQFK;ACLISLGYDVENDRQGEAEFNR;AETAANRICK;AGTQIENIDEDFRDGLK;AIMTYVSSFYHAFSGAQK;ALDFIASK;ASFNHFDK;ASIHEAWTDGK;CQLEINFNTLQTK;DDPVTNLNNAFEVAEK;DGLAFNALIHR;DHALLEEQSK;DHGGALGPEEFK;EAILAIHK;EGLLLWCQR;EGLLLWCQRK;ELPPDQAEYCIAR;ETTDTDTADQVIASFK;FAIQDISVEETSAK;GISQEQMQEFR;GYEEWLLNEIR;GYEEWLLNEIRR;HRDYETATLSDIK;HRPELIEYDK;HTNYTMEHIR;IAESNHIK;ICDQWDALGSLTHSR;ICDQWDALGSLTHSRR;I…	12	73	73	39	259230000	268920000	281900000	97320000	108130000	140250000	237120000	434800000	369320000	115560000	188510000	191490000
Fructose-bisphosphate aldolase A	ALDOA	sp|P04075|ALDOA_HUMAN Fructose-bisphosphate aldolase A OS=Homo sapiens OX=9606 GN=ALDOA PE=1 SV=2;tr|J3KPS3|J3KPS3_HUMAN Fructose-bisphosphate aldolase OS=Homo sapiens OX=9606 GN=ALDOA PE=1 SV=1;sp|P04075-2|ALDOA_HUMAN Isoform 2 of Fructose-bisphosphate al	AAQEEYVK;AAQEEYVKR;ADDGRPFPQVIK;ALANSLACQGK;ALQASALK;ALSDHHIYLEGTLLKPNMVTPGHACTQK;CPLLKPWALTFSYGR;CQYVTEK;DGADFAK;ELSDIAHR;FSHEEIAMATVTALR;FSHEEIAMATVTALRR;GGVVGIKVDK;GILAADESTGSIAK;GILAADESTGSIAKR;GVVPLAGTNGETTTQGLDGLSER;IGEHTPSALAIMENANVLAR;LQSIGTENTEENRR;PWALTFSYGR;PYQYPALTPEQK;PYQYPALTPEQKK;QLLLTADDR;QLLLTADDRVNPCIGGVILFHETLYQK;RALANSLACQGK;RCQYVTEK;RLQSIGTENTEENRR;RTVPPAVTGITFLSGGQSEEEASINLN…	10	34	34	27	276380000	281020000	363760000	518460000	574870000	751560000	293130000	431190000	375370000	510100000	810020000	903480000
Inter-alpha-trypsin inhibitor heavy chain H3	ITIH3	;sp|P56652|ITIH3_BOVIN Inter-alpha-trypsin inhibitor heavy chain H3 OS=Bos taurus OX=9913 GN=ITIH3 PE=1 SV=2	AREEHTVPER;AVDGIEVYSTK;AVNHANTAK;DSLVPATPENIQEASK;EILTAQALELSLK;EPAHHDFLGFYVVNSR;ESPANVQIVNGYFVHFFAPQGLPVVPK;EVSFDVELPK;FAHNVVTTR;FTVSVNVAAGSK;FVMDIQDR;GDFIITYDVNR;GHGAINDLTFTEEVDMK;GHGAINDLTFTEEVDMKEMEK;GHVSFKPSLDQQR;GISMLNK;GKYEMYLK;GMSAQTHGLLGQFFHPFDFQVSDVHPGSDPTKPDATMVVK;GMTNINDALLR;HFEITVDIFEPQGISTLDAEASFITNDLLGSALTK;KEPAHHDFLGFYVVNSR;KGHVSFKPSLDQQR;LADEDMNSFK;LGIASAQMDFR;LIQDPVTGLTVNGQIIGEK…	3	35	35	27	443240000	382330000	315790000	126310000	103970000	103380000	369790000	211500000	219310000	135960000	75910000	72148000
Heat shock cognate 71 kDa protein	HSPA8	sp|P11142|HSP7C_HUMAN Heat shock cognate 71 kDa protein OS=Homo sapiens OX=9606 GN=HSPA8 PE=1 SV=1;tr|E9PKE3|E9PKE3_HUMAN Heat shock cognate 71 kDa protein OS=Homo sapiens OX=9606 GN=HSPA8 PE=1 SV=1;tr|E9PNE6|E9PNE6_HUMAN Heat shock cognate 71 kDa protein	ALRDAKLDK;ARFEELNADLFR;ARFEELNADLFRGTLDPVEK;ATVEDEK;CNEIINWLDK;DAGTIAGLNVLR;EEFEHQQK;EIAEAYLGK;ENKITITNDK;FDDAVVQSDMK;FEELNADLFR;GPAVGIDLGTTYSCVGVFQHGK;GPAVGIDLGTTYSCVGVFQHGKVEIIANDQGNR;GRLSKEDIER;GTLDPVEK;HWPFMVVNDAGRPK;IINEPTAAAIAYGLDK;IINEPTAAAIAYGLDKK;LLQDFFNGK;LSKEDIER;LYQSAGGMPGGMPGGFPGGGAPPSGGASSGPTIEEVD;MKEIAEAYLGK;MVNHFIAEFK;MVNHFIAEFKR;MVQEAEK;NQTAEKEEFEHQQK;NQVAMNPTNTVFDAK;NQVAMNPTNTVF…	16	44	44	37	158970000	143820000	155820000	225040000	253430000	272970000	191030000	269980000	257390000	288510000	421720000	515960000
Angiotensin 1-10	AGT	tr|Q3SZH5|Q3SZH5_BOVIN Angiotensin 1-10 OS=Bos taurus OX=9913 GN=AGT PE=1 SV=1;	ALTAVSPDSTLLFNAYVHFQGK;ASEVGLLLNFMGFHMYK;ATEKLEAEDR;ATEKLEAEDRLR;FMQSVTGWNMGR;GFSLLPGLK;INRFMQSVTGWNMGR;KVEALTFQHNFLTR;LEAEDRLR;LLLSTVVGLFTAPGLHLK;LQAFLGVPGEGQGCTSR;QPFVQSLSSFAPITLPR;SLDLSTDPNLAAEK;SNCDQLEK;SNCDQLEKPSVETPPDPTFTPVPIQTK;SSAVDEEALWEQLVR;TLSETWSVASGAVFSPVALFSTLTSFYVGALDPTASR;VEALTFQHNFLTR;VLSSLQTIQGLLVAQGGASSQAR;VPLSANTYLLLIQPHHTPDLR;VPLSANTYLLLIQPHHTPDLRK;VYVHPFHLLVYSK	2	22	22	22	694670000	570580000	596530000	69178000	24783000	86113000	615190000	388480000	367540000	121220000	75288000	45292000
L-lactate dehydrogenase	LDHB	tr|A0A5F9ZHM4|A0A5F9ZHM4_HUMAN L-lactate dehydrogenase OS=Homo sapiens OX=9606 GN=LDHB PE=1 SV=1;sp|P07195|LDHB_HUMAN L-lactate dehydrogenase B chain OS=Homo sapiens OX=9606 GN=LDHB PE=1 SV=2;tr|A0A3B3IS95|A0A3B3IS95_HUMAN L-lactate dehydrogenase OS=Homo s	DYSVTANSK;FIIPQIVK;FRYLMAEK;GEMMDLQHGSLFLQTPK;GLTSVINQK;GMYGIENEVFLSLPCILNAR;GYTNWAIGLSVADLIESMLK;HRVIGSGCNLDSAR;IHPVSTMVK;ITVVGVGQVGMACAISILGK;IVADKDYSVTANSK;IVVVTAGVR;IVVVTAGVRQQEGESR;KSADTLWDIQK;LIAPVAEEEATVPNNK;LKDDEVAQLK;LKDDEVAQLKK;LKGEMMDLQHGSLFLQTPK;MVVESAYEVIK;QQEGESRLNLVQR;SADTLWDIQK;SLADELALVDVLEDK;VIGSGCNLDSAR;YSPDCIIIVVSNPVDILTYVTWK	6	24	24	22	283120000	347320000	381230000	913010000	1101400000	1242100000	427940000	617420000	522980000	1.0106e+09	1.7048e+09	1.6786e+09
Transitional endoplasmic reticulum ATPase	VCP	sp|P55072|TERA_HUMAN Transitional endoplasmic reticulum ATPase OS=Homo sapiens OX=9606 GN=VCP PE=1 SV=4	AFEEAEK;AHVIVMAATNRPNSIDPALRR;AIANECQANFISIK;AIGVKPPR;ARGGNIGDGGGAADR;ARGGNIGDGGGAADRVINQILTEMDGMSTK;ASGADSKGDDLSTAILK;DHFEEAMR;DVDLEFLAK;EAVCIVLSDDTCSDEK;ELQELVQYPVEHPDK;EMVELPLR;EMVELPLRHPALFK;ERQTNPSAMEVEEDDPVPEIR;ERQTNPSAMEVEEDDPVPEIRR;ESIESEIRR;ETVVEVPQVTWEDIGGLEDVKR;EVDIGIPDATGR;EVDIGIPDATGRLEILQIHTK;FDREVDIGIPDATGRLEILQIHTK;FGMTPSK;FGRFDREVDIGIPDATGR;GDIFLVR;GDTVLLK;GFGSFRFPSGNQGGAGPSQGSGG…	3	62	62	62	124400000	135460000	161850000	47994000	69112000	85743000	164090000	296790000	276610000	86682000	121350000	144340000
Vitamin D-binding protein	GC	sp|Q3MHN5|VTDB_BOVIN Vitamin D-binding protein OS=Bos taurus OX=9913 GN=GC PE=2 SV=1;	CCDSVSEDCIK;CCSVNSPPLYCNSEIDAEINTLQS;DFADRFMYEYSINYGQAPLTLLVGYTK;DLASLGR;DVCDEGNTK;ELPEYAVK;ELSSFIQK;FAQKVPTAHLEDVLPLAEDITTILSK;FKDCCQEK;FPDATETDLQELVAK;GKFPDATETDLQELVAK;GQELCADYSENTFTEYK;GQELCADYSENTFTEYKK;HFSLLTIMTNR;HQPQEFPTYVEPTNDEICEAFR;HQPQEFPTYVEPTNDEICEAFRK;HQPQEFPTYVEPTNDEICEAFRKDPK;ICSQYAAYGK;ILESTLK;KLCMAALK;KTQIPEVFLTK;LCMAALK;LRGKFPDATETDLQELVAK;RSDFASK;SCESNSPFPVHPGTPECCTHEGLEK;SLD…	2	32	32	4	885210000	817550000	720280000	5527600000	3.6622e+09	3.5287e+09	1214700000	706130000	697640000	5052300000	2.915e+09	2671100000
Fibulin-2	FBLN2	sp|P98095|FBLN2_HUMAN Fibulin-2 OS=Homo sapiens OX=9606 GN=FBLN2 PE=1 SV=2;sp|P98095-2|FBLN2_HUMAN Isoform 2 of Fibulin-2 OS=Homo sapiens OX=9606 GN=FBLN2	AEGQSCESNPNLGYPCNHVMLSCCEGEEPLIVPEVR;ALTCEPGYALK;ALTCEPGYALKDGECEDVDECAMGTHTCQPGFLCQNTK;CEDVNECEAQR;CGEGQVCHNLPGSYR;CLRFECPPNYVQVSK;CSCASGFLLAADGK;CSCASGFLLAADGKR;CVDVNECETGVHR;DFALDVEMK;DGECEDVDECAMGTHTCQPGFLCQNTK;DLIETCCAAGQQWAIDNDECLEIPESGTEDNVCR;EGETCGAEDNDSCGISLYK;FECPPNYVQVSK;GCIDVNECWASPGR;GNEEGYFGTR;GNEEGYFGTRR;GRVPAGQSYFVDFGSTECSCPPGGGK;GSFYCQAR;GYHASDDGTK;HCCVSYLQEK;IGPAPAFTGDTIALNIIK;I…	5	41	41	41	279070000	272450000	304900000	45974000	54184000	67447000	220330000	230080000	186210000	72997000	65764000	40974000
Heat shock protein HSP 90-beta	HSP90AB1	sp|P08238|HS90B_HUMAN Heat shock protein HSP 90-beta OS=Homo sapiens OX=9606 GN=HSP90AB1 PE=1 SV=4	ADHGEPIGR;ADLINNLGTIAK;AFMEALQAGADISMIGQFGVGFYSAYLVAEK;AKFENLCK;ALLFIPR;AQALRDNSTMGYMMAK;CLELFSELAEDK;CLELFSELAEDKENYK;CLELFSELAEDKENYKK;DLVVLLFETALLSSGFSLEDPQTHSNR;DNSTMGYMMAK;EDQTEYLEER;EDQTEYLEERR;EGLELPEDEEEK;EGLELPEDEEEKK;EIFLRELISNASDALDK;EKYIDQEELNK;ELISNASDALDK;ELKIDIIPNPQER;EMLQQSK;EQVANSAFVER;FYEAFSK;GFEVVYMTEPIDEYCVQQLK;GVVDSEDLPLNISR;HFSVEGQLEFR;HLEINPDHPIVETLR;HNDDEQYAWESSAGGSFTVR;ID…	2	59	39	34	274280000	292220000	330700000	185780000	213230000	193930000	253400000	417420000	449090000	245230000	265170000	320380000
Antithrombin-III	SERPINC1	sp|P41361|ANT3_BOVIN Antithrombin-III OS=Bos taurus OX=9913 GN=SERPINC1 PE=1 SV=2;	ADGESCSVLMMYQESK;AFLEVNEEGSEAAASTVISIAGR;ANSHFATAFYQHLADSK;ATEGQGSEQKIPGATNR;DIPVNPMCIYR;ELFYKADGESCSVLMMYQESK;EQLQDMGLEDLFSPEK;EVALNTIIFMGR;FDTISEK;FRIEDSFSVK;IPGATNRR;ITDVIPPQAINEFTVLVLVNTIYFK;KATEGQGSEQKIPGATNR;LGACNNTLK;LPGIVAEGR;LQPLDFK;LQPLDFKGNAEQSR;NNNDNIFLSPLSISTAFAMTK;QLMEVFK;QLMEVFKFDTISEK;RVAESTQVLELPFKGDDITMVLILPK;RVWELSK;SDLYVSDAFHK;SKFSPENTRK;SLNSDRVTFK;SPVEDVCTAKPR;SRLPGIVAEGR;SSE…	4	32	32	32	330500000	312730000	259860000	281460000	228260000	246680000	321270000	195680000	177010000	348730000	195310000	187110000
Isoform 2 of Filamin-B	FLNB	sp|O75369-2|FLNB_HUMAN Isoform 2 of Filamin-B OS=Homo sapiens OX=9606 GN=FLNB;sp|O75369-9|FLNB_HUMAN Isoform 9 of Filamin-B OS=Homo sapiens OX=9606 GN=FLNB;sp|O75369|FLNB_HUMAN Filamin-B OS=Homo sapiens OX=9606 GN=FLNB PE=1 SV=2;sp|O75369-6|FLNB_HUMAN Isof	AAGSGELGVTMK;ADIEMPFDPSK;AEISCIDNK;AEITFDDHK;AEVSIQNNK;AGGPGLER;AGLAPLEVR;AGPGTLSVTIEGPSK;AGSNMLLIGVHGPTTPCEEVSMK;AGVENGKPTHFTVYTK;AHGPGLEGGLVGKPAEFTIDTK;AHIANPSGASTECFVTDNADGTYQVEYTPFEK;ALGALVDSCAPGLCPDWESWDPQKPVDNAR;ANEPTHFTVDCTEAGEGDVSVGIK;APLNVQFNSPLPGDAVK;APSGRDEPCLLK;APSVATVGSICDLNLK;AWGPGLHGGIVGR;CLATGPGIASTVK;CVYKPMQPGPHVVK;DAGEGLLAVQITDQEGKPK;DAGKAPLK;DAGYGGISLAVEGPSKVDIQTEDLEDGTCK;DFLDG…	12	150	150	1	68701000	70392000	83126000	16167000	23354000	30772000	56247000	116220000	114260000	24121000	42685000	46946000
Tubulin alpha-1B chain	TUBA1B	sp|P68363|TBA1B_HUMAN Tubulin alpha-1B chain OS=Homo sapiens OX=9606 GN=TUBA1B PE=1 SV=1;sp|P68363-2|TBA1B_HUMAN Isoform 2 of Tubulin alpha-1B chain OS=Homo sapiens OX=9606 GN=TUBA1B	AFVHWYVGEGMEEGEFSEAREDMAALEK;AVCMLSNTTAIAEAWAR;AVFVDLEPTVIDEVR;AVFVDLEPTVIDEVRTGTYR;AYHEQLSVAEITNACFEPANQMVK;DVNAAIATIK;DYEEVGVDSVEGEGEEEGEEY;EDMAALEK;EIIDLVLDR;EIIDLVLDRIR;FDGALNVDLTEFQTNLVPYPR;FDLMYAK;GHYTIGK;IHFPLATYAPVISAEK;KLADQCTGLQGFLVFHSFGGGTGSGFTSLLMER;LDHKFDLMYAK;LISQIVSSITASLR;LSVDYGK;LSVDYGKK;MRECISIHVGQAGVQIGNACWELYCLEHGIQPDGQMPSDK;NLDIERPTYTNLNR;QLFHPEQLITGK;QLFHPEQLITGKEDAANNYAR;RA…	16	32	32	0	363030000	403670000	357560000	163170000	219900000	189600000	207380000	264690000	324050000	128860000	133410000	198670000
Pyruvate kinase PKM	PKM	sp|P14618|KPYM_HUMAN Pyruvate kinase PKM OS=Homo sapiens OX=9606 GN=PKM PE=1 SV=4;sp|P14618-3|KPYM_HUMAN Isoform 3 of Pyruvate kinase PKM OS=Homo sapiens OX=9606 GN=PKM;sp|P14618-2|KPYM_HUMAN Isoform M1 of Pyruvate kinase PKM OS=Homo sapiens OX=9606 GN=PKM	AEGSDVANAVLDGADCIMLSGETAK;AEGSDVANAVLDGADCIMLSGETAKGDYPLEAVR;AGKPVICATQMLESMIK;APIIAVTR;ASDVHEVR;ASDVHEVRK;CCSGAIIVLTK;CDENILWLDYK;DPVQEAWAEDVDLR;EAEAAIYHLQLFEELR;EAEAAIYHLQLFEELRR;FGVEQDVDMVFASFIR;FGVEQDVDMVFASFIRK;GADFLVTEVENGGSLGSK;GADFLVTEVENGGSLGSKK;GDLGIEIPAEK;GDYPLEAVR;GIFPVLCK;GIFPVLCKDPVQEAWAEDVDLR;GSGTAEVELK;GSGTAEVELKK;GVNLPGAAVDLPAVSEK;IENHEGVR;IENHEGVRR;IISKIENHEGVR;ITLDNAYMEK;IYVDDG…	15	45	45	45	150540000	161130000	205870000	111100000	175100000	167250000	130400000	242770000	263100000	124880000	184650000	207220000
			DAEAFYASEVLSTNFK;DAEAFYASEVLSTNFKDSEAAVK;DILSQLGIK;DILSQLGIKK;ETQSIIFLGK;FSISSDYQLR;FSISSDYQLRDILSQLGIKK;GTSVDGHSLASSNTDFAFSLYK;HIDELSLPR;IFTSDADFSGITNDHK;KIFTSDADFSGITNDHK;LAVSQVIHK;LFNDLDVLTNLILLNYIFFK;LINEYVK;LTPETLTR;MQDLEAK;NVIFSPLSISIALAFLSLGAHDHTVTEILEGLK;QLALKDPNK;THGKIEK;TPFNPNHTYESEFHVSQNER;WRNSLQPR	1	21	21	7	1291100000	967990000	856630000	1.6587e+09	1327600000	1338300000	1232200000	662410000	585420000	2.0172e+09	1419100000	1305800000
Isoform 6 of Agrin	AGRN	sp|O00468-6|AGRIN_HUMAN Isoform 6 of Agrin OS=Homo sapiens OX=9606 GN=AGRN;sp|O00468-7|AGRIN_HUMAN Isoform 7 of Agrin OS=Homo sapiens OX=9606 GN=AGRN;tr|A0A494C0G5|A0A494C0G5_HUMAN Agrin OS=Homo sapiens OX=9606 GN=AGRN PE=1 SV=1	AAAVSSGFDGAIQLVSLGGR;AIVDVHFDPTTAFR;AIVDVHFDPTTAFRAPDVAR;ALEPQGLLLYNGNAR;ALERREEEANVVLTGTVEEILNVDPVQHTYSCK;ALGPAGCEADASAPATCAEMR;ALQSNHFELSLR;ASCYNSALGCCSDGK;ASCYNSALGCCSDGKTPSLDAEGSNCPATK;AYGTGFVGCLR;CDRCEPGFWNFR;CEHPPPGPVCGSDGVTYGSACELR;CEPGFWNFR;CGQCPDGR;CSCDRVTCDGAYRPVCAQDGR;DFLALALLDGR;DQCPEPCR;DQCPEPCRFNAVCLSR;EAACLQQTQIEEAR;EAAYVCLCPGGFSGPHCEK;EGTFCQTASGQDGSGPFLADFNGFSHLELR;EPLYVGGAPDFSK;E…	3	82	82	2	245150000	281640000	286970000	40271000	37994000	50782000	180080000	117270000	77668000	29483000	26580000	9589600
Clathrin heavy chain	CLTC	tr|A0A087WVQ6|A0A087WVQ6_HUMAN Clathrin heavy chain OS=Homo sapiens OX=9606 GN=CLTC PE=1 SV=1;sp|Q00610-2|CLH1_HUMAN Isoform 2 of Clathrin heavy chain 1 OS=Homo sapiens OX=9606 GN=CLTC;sp|Q00610|CLH1_HUMAN Clathrin heavy chain 1 OS=Homo sapiens OX=9606 GN=	ADDPSSYMEVVQAANTSGNWEELVK;AFMTADLPNELIELLEK;AHIAQLCEK;AHMGMFTELAILYSK;AHTMTDDVTFWK;ALEHFTDLYDIK;ALEHFTDLYDIKR;AMLSANIR;AQILPIR;ARESYVETELIFALAK;AVDVFFPPEAQNDFPVAMQISEK;AVNYFSK;AYEFAER;CNEPAVWSQLAK;DAMQYASESK;EAIDSYIK;EAIDSYIKADDPSSYMEVVQAANTSGNWEELVK;EDKLECSEELGDLVK;EHLELFWSR;ESNCYDPER;ESNCYDPERVK;EVCFACVDGK;FLRENPYYDSR;FNALFAQGNYSEAAK;FQEHLQLQNLGINPANIGFSTLTMESDK;GQCDLELINVCNENSLFK;GQFSTDELVAEVE…	11	91	91	73	172570000	179410000	170330000	14066000	21783000	22997000	116660000	142700000	162620000	20607000	17872000	18274000
Elongation factor 2	EEF2	sp|P13639|EF2_HUMAN Elongation factor 2 OS=Homo sapiens OX=9606 GN=EEF2 PE=1 SV=4	ALLELQLEPEELYQTFQR;ARPFPDGLAEDIDKGEVSAR;AYLPVNESFGFTADLR;CLYASVLTAQPR;DKEGKPLLK;DLEEDHACIPIK;DLEEDHACIPIKK;DSVVAGFQWATK;EDLYLKPIQR;EGALCEENMR;EGIPALDNFLDKL;ETVSEESNVLCLSK;FAAKGEGQLGPAER;FSVSPVVR;FTDTRKDEQER;GEGQLGPAER;GGGQIIPTAR;GHVFEESQVAGTPMFVVK;GPLMMYISK;GRFYAFGR;GVQYLNEIK;IKPVLMMNK;IMGPNYTPGK;IMGPNYTPGKK;IWCFGPDGTGPNILTDITK;KEDLYLKPIQR;KIWCFGPDGTGPNILTDITK;KLWGDRYFDPANGK;KRGHVFEESQVAGTPMFVVK;…	1	65	65	64	195660000	204210000	236150000	135980000	184390000	177540000	158200000	276050000	279300000	171960000	215530000	233360000
			AGQVLEYLCPSGFYPYPTQIR;ALLEVYNMMSR;ASCERDALRAPGYEK;AVYIKNGDK;AVYIKNGDKK;CPRPQDFENGEYWPR;CYDGYTLR;DALRAPGYEK;DFHINLYQVLPWLK;DIEALFVSESK;DIEALFVSESKK;DVSEVVTPR;EKLQNEDLGFL;FIQVGVISWGVVDVCK;FLCTGGVDPYADPNTCK;FLCTGGVDPYADPNTCKGDSGGPLIIHK;FLCTGGVDPYADPNTCKGDSGGPLIIHKR;GDSGGPLIIHK;GDSGGPLIIHKR;GHESCMGAIVSEYFVLTAAHCFTVDDEK;GIPEFYDYDVALVR;HVIIIMTDGLHNMGGDPVTVIHDIR;KNPREDYLDIYVFGVGPLVNQENINALASK;LEDRVTYYCN…	6	48	48	48	271060000	226930000	205900000	149570000	105140000	97111000	228980000	130920000	143580000	130980000	79332000	68851000
Tubulin beta-4B chain	TUBB4B	sp|P68371|TBB4B_HUMAN Tubulin beta-4B chain OS=Homo sapiens OX=9606 GN=TUBB4B PE=1 SV=1	ALTVPELTQQMFDAK;AVLVDLEPGTMDSVR;EIVHLQAGQCGNQIGAK;EVDEQMLNVQNK;FPGQLNADLRK;FWEVISDEHGIDPTGTYHGDSDLQLER;GHYTEGAELVDSVLDVVR;GHYTEGAELVDSVLDVVRK;IMNTFSVVPSPK;INVYYNEATGGK;IREEYPDR;IREEYPDRIMNTFSVVPSPK;ISEQFTAMFR;KLAVNMVPFPR;LAVNMVPFPR;LHFFMPGFAPLTSR;LTTPTYGDLNHLVSATMSGVTTCLR;LTTPTYGDLNHLVSATMSGVTTCLRFPGQLNADLRK;MREIVHLQAGQCGNQIGAK;MSATFIGNSTAIQELFK;MSATFIGNSTAIQELFKR;NMMAACDPR;NSSYFVEWIPNNVK;RISEQFT…	1	27	27	1	336840000	369670000	333730000	169530000	258290000	180460000	198890000	262830000	308860000	124490000	123800000	166290000
Pigment epithelium-derived factor	SERPINF1	sp|Q95121|PEDF_BOVIN Pigment epithelium-derived factor OS=Bos taurus OX=9913 GN=SERPINF1 PE=1 SV=1;	ALYYDLISNPDIHGTYK;ASFIPPLEK;DLLASVTAPQK;DTDTGALLFIGK;EMPSEISIFLLGVAYFK;IAQLPLTGSTSIIFFLPQK;ILTGNSRVDLQEINNWVQAQMK;ITGKPIKLTQVEHR;KTSLEDFYLDEER;KTSLEDFYLDEERTVK;LAAAVSNFGYDLYR;LQSLFDAPDFSK;LSYEGELTK;LTFPLDYHLNQPFIFVLR;LTQVEHR;SGESPTANVLLSPLSVATALSALSLGAEQR;SYGTRPR;TESNIHR;TSLEDFYLDEER;TSLEDFYLDEERTVK;TVKVPMMSDPQAVLR;TVQAVLTIPK;VDLQEINNWVQAQMK;VGFEWNEDGAGTNSSPGVQPAR;VPMMSDPQAVLR;VRSGESPTANVLLSPLSVA…	4	27	27	20	403620000	436130000	384120000	209250000	157310000	188750000	448150000	259170000	248130000	195670000	126980000	129920000
Myosin-9	MYH9	sp|P35579|MYH9_HUMAN Myosin-9 OS=Homo sapiens OX=9606 GN=MYH9 PE=1 SV=4;sp|P35579-2|MYH9_HUMAN Isoform 2 of Myosin-9 OS=Homo sapiens OX=9606 GN=MYH9	ADFCIIHYAGK;AGKLDPHLVLDQLR;AGVLAHLEEER;AGVLAHLEEERDLK;AKQTLENERGELANEVK;ALEEAMEQK;ALEEAMEQKAELER;ALELDSNLYR;ALEQQVEEMK;ANLQIDQINTDLNLER;AQFERDLQGRDEQSEEK;ASITALEAK;ASREEILAQAK;CIIPNHEK;CNGVLEGIR;CQHLQAEK;DCMRELDDTR;DFSALESQLQDTQELLQEENR;DFSALESQLQDTQELLQEENRQK;DKADFCIIHYAGK;DLEAHIDSANK;DLEGLSQRHEEK;DLGEELEALKTELEDTLDSTAAQQELR;DLQGRDEQSEEK;DMFQETMEAMR;DQGELER;DVDRIIGLDQVAGMSETALPGAFK;DVLLQVDDERR;D…	21	140	140	118	106870000	103590000	129310000	25320000	39093000	35125000	72594000	74721000	101330000	28599000	22988000	19231000
Protein AMBP	AMBP	;sp|P00978|AMBP_BOVIN Protein AMBP OS=Bos taurus OX=9913 GN=AMBP PE=1 SV=2	ADSCQLDYSQGPCLGLFK;ADSCQLDYSQGPCLGLFKR;ECLQTCR;EISVTNTHR;EISVTNTHRR;EYCGIPGEADEELLR;EYCGIPGEADEELLRFSN;FSYGGCK;GVCESISGTYEK;HGPTITVK;KADSCQLDYSQGPCLGLFK;KADSCQLDYSQGPCLGLFKR;KGVCESISGTYEK;LYGREPQLR;RHGPTITVK;SYIQLWAFDAVK;TVEACNLPIVQGPCR;WFNVAVGSTCPWLK	3	18	18	18	549150000	492710000	438180000	491380000	291360000	274450000	489500000	287070000	324070000	418470000	241590000	230920000
Phospholipid transfer protein	PLTP	sp|P55058|PLTP_HUMAN Phospholipid transfer protein OS=Homo sapiens OX=9606 GN=PLTP PE=1 SV=1;sp|P55058-4|PLTP_HUMAN Isoform 4 of Phospholipid transfer protein OS=Homo sapiens OX=9606 GN=PLTP;sp|P55058-3|PLTP_HUMAN Isoform 3 of Phospholipid transfer protein	AGALQLLLVGDK;AGALQLLLVGDKVPHDLDMLLR;ALELVKQEGLR;ATYFGSIVLLSPAVIDSPLKLELR;AVEPQLQEEER;DPVASTSNLDMDFR;FLEQELETITIPDLR;FLEQELETITIPDLRGK;FLLNQQICPVLYHAGTVLLNSLLDTVPVR;FRIYSNHSALESLALIPLQAPLK;GAFFPLTER;GLREVIEK;GVQIPLPEGINFVHEVVTNHAGFLTIGADLHFAK;IYSNHSALESLALIPLQAPLK;KVYDFLSTFITSGMR;MHAAFGGTFK;MHAAFGGTFKK;SSVDELVGIDYSLMK;SSVDELVGIDYSLMKDPVASTSNLDMDFR;TGLELSRDPAGR;TMLQIGVMPMLNER;TQLDLRR;VPHDLDMLLR;VYD…	4	24	24	24	446380000	493390000	578210000	147940000	174390000	228250000	240910000	315590000	326490000	203740000	201490000	158000000
Alpha-1B-glycoprotein	A1BG	sp|Q2KJF1|A1BG_BOVIN Alpha-1B-glycoprotein OS=Bos taurus OX=9913 GN=A1BG PE=1 SV=1;	AGEEEPLAVAWSTHGPADLVLTSVGPQHAGTYSCR;ALWTGALTPGR;ALWTGALTPGRDAVLR;ASTSPDRVFFR;CEAEVPDVSFLLLR;DAVLRCEAEVPDVSFLLLR;DGVGQEPVHLESPAHEHR;DGVGQEPVHLESPAHEHRFPLGPVTSTTR;DSAPAELVLSDGTLPAPELSAEPAILSPTPGALVQLR;GAEEQLVPR;GVTFLLR;GVTFLLRLEGEDQFLEVAEAPEATQATFPVHR;LEGEDQFLEVAEAPEATQATFPVHR;LRSELAAWSR;LSALAAGDGSGYTCR;PSATLELR;RGAEEQLVPR;SELAAWSR;SLLSELSDPVELR;THAAGTPSEPSATVTIEELDPPPAPTLTVDR;THAAGTPSEPSATVTIEELDP…	5	25	25	25	313440000	260110000	205640000	331940000	236220000	213380000	269130000	155080000	150240000	311190000	162770000	149530000
Actin-depolymerizing factor	GSN	;tr|A0A0A0MS51|A0A0A0MS51_HUMAN Actin-depolymerizing factor OS=Homo sapiens OX=9606 GN=GSN PE=1 SV=1;tr|A0A0A0MT01|A0A0A0MT01_HUMAN Actin-depolymerizing factor OS=Homo sapiens OX=9606 GN=GSN PE=1 SV=1;sp|P06396-4|GELS_HUMAN Isoform 4 of Gelsolin OS=Homo sa	AGALNSNDAFVLK;AGKEPGLQIWR;ALAELAA;AQPVQVAEGSEPDSFWEALGGK;AVEVMPK;DSQEEEKTEALTSAK;DSQEEEKTEALTSAKR;EGGQTAPASTR;EPAHLMSLFGGKPMIIYR;EPGLQIWR;EVQGFESATFLGYFK;FDLVPVPPNLYGDFFTGDAYVILK;FVIEEVPGELMQEDLATDDVMLLDTWDQVFVWVGK;GGVASGFK;GRQANTEER;GRQANTEERK;HVVPNEVVVQR;IEGSDKVPVDPATYGQFYGGDSYIILYNYR;KGGVASGFK;KMDAHPPR;NWRDPDQTDGPGLSYLSSHIANVER;QGFEPPSFVGWFLGWDDNYWSVDPLDR;QTQVSVLPEGGETPLFK;RTPITVVK;RYIETDPANR;…	8	45	45	1	220030000	211930000	176920000	83561000	41593000	55736000	220820000	116760000	128640000	76802000	37512000	31296000
Keratin, type II cytoskeletal 1	KRT1	sp|P04264|K2C1_HUMAN Keratin, type II cytoskeletal 1 OS=Homo sapiens OX=9606 GN=KRT1 PE=1 SV=6;	AEAESLYQSK;AEAESLYQSKYEELQITAGR;AQYEDIAQK;DVDGAYMTK;DYQELMNTK;FLEQQNQVLQTK;FSSCGGGGGSFGAGGGFGSR;GGGGGGYGSGGSSYGSGGGSYGSGGGGGGGR;GGSGGGGGGSSGGRGSGGGSSGGSIGGR;GSGGGSSGGSIGGR;GSYGSGGSSYGSGGGSYGSGGGGGGHGSYGSGSSSGGYR;HGDSVRNSKIEISELNR;IEISELNR;IEISELNRVIQR;KDVDGAYMTK;KQISNLQQSISDAEQR;KQISNLQQSISDAEQRGENALK;LALDLEIATYR;LLRDYQELMNTK;LNDLEDALQQAK;LNDLEDALQQAKEDLAR;LRSEIDNVK;LRSEIDNVKK;MSGECAPNVSVSVSTSHTT…	4	56	56	39	56894000	74985000	108760000	4520300000	548800000	2309300000	59586000	90226000	30441000	617350000	479810000	1112900000
Adiponectin	ADIPOQ	sp|Q3Y5Z3|ADIPO_BOVIN Adiponectin OS=Bos taurus OX=9913 GN=ADIPOQ PE=1 SV=1;	ALLFTHDQFQDK;IFYNQQNHYDGTTGK;NVDQASGSVLLYLEK;QVTVPNVPIR;QVTVPNVPIRFTK;SAFSVGLER;VSLYKNDK	2	7	7	7	774430000	617330000	494500000	432860000	296630000	335500000	685530000	411750000	346750000	334850000	198770000	190370000
			AAGLAFSDGDHR;AAGLAFSDGDHRTEIRK;AAHNNLMAMAK;AEFQGVLEK;AELADQAASWLTR;ALVALGAVDTALYAVGGK;AMELLQEEDLIEEDDIPVR;ANTFLGAK;ATSGLLGAHASAITAYALSLTEAPEDLRR;AYRPGDTVK;CSVFYGAPR;DDGSFHDPFPVMDR;DGSYGAWLHR;DMSGSPASGIPVK;DRAVDLIQK;DSSTWLTAFVLK;EFHMHLR;EGALHREEMVYELNPLDPR;EYLIMGLDGATYDLK;FACYSPR;FGLLGEDGEK;FVLSPFSLDLSK;GDPQYLLDSNSWIEEMPSER;GHLFLQTDQPVYNPGQQVR;GLESQTK;GQIVSVHREPR;GQQDLEGYR;GSFDFPVGDAISK;GSVFLRNPSH…	3	87	87	20	169960000	148060000	124940000	117480000	79776000	94866000	152980000	84187000	83577000	128810000	70034000	69214000
Histone H2B type 2-E	H2BC21	sp|Q16778|H2B2E_HUMAN Histone H2B type 2-E OS=Homo sapiens OX=9606 GN=H2BC21 PE=1 SV=3;sp|P33778|H2B1B_HUMAN Histone H2B type 1-B OS=Homo sapiens OX=9606 GN=H2BC3 PE=1 SV=2;sp|P23527|H2B1O_HUMAN Histone H2B type 1-O OS=Homo sapiens OX=9606 GN=H2BC17 PE=1 S	AMGIMNSFVNDIFER;EIQTAVR;ESYSIYVYK;HAVSEGTK;KESYSIYVYK;LAHYNKR;LLLPGELAK;QVHPDTGISSK;RSTITSR	6	9	9	0	326500000	356530000	433630000	477830000	569430000	504040000	1197900000	1285100000	1328100000	1377200000	1.0512e+09	1222100000
Prothrombin	F2	sp|P00735|THRB_BOVIN Prothrombin OS=Bos taurus OX=9913 GN=F2 PE=1 SV=2;	CLAWSSEQAK;DQDFNPAVPLAENFCR;EECSVPVCGQDR;EECSVPVCGQDRVTVEVIPR;ELFESYIEGR;ENLDRDIALLK;ETWTTSVAEVQPSVLQVVNLPLVERPVCK;GDACEGDSGGPFVMK;GRVTGWGNR;GRVTGWGNRR;IRITDNMFCAGYKPGEGK;ITDNMFCAGYKPGEGK;ITDNMFCAGYKPGEGKR;IVEGQDAEVGLSPWQVMLFR;IVEGQDAEVGLSPWQVMLFRK;KQVQDQTEK;KSPQELLCGASLISDR;LKRPIELSDYIHPVCLPDK;LLHAGFK;RETWTTSVAEVQPSVLQVVNLPLVERPVCK;RGDACEGDSGGPFVMK;RPIELSDYIHPVCLPDK;SGGSTTSQSPLLETCVPDRGR;SGIECQL…	5	34	34	34	344190000	283080000	280880000	77929000	63771000	75005000	306960000	147090000	149170000	84007000	50924000	43697000
Alpha-2-antiplasmin	SERPINF2	sp|P28800|A2AP_BOVIN Alpha-2-antiplasmin OS=Bos taurus OX=9913 GN=SERPINF2 PE=1 SV=2;	DSFQDHK;EATEGKIEDFLSDLPDDTVLLLLNAIHFQGFWR;EQQDSPDGKDSFQDHK;EVLHADSGPCLPHLLSR;FDPNLTQR;GDKPFDPDLK;GEDLANINR;GFPIKEDFLEQSEQLFGAK;GFPIKEDFLEQSEQLFGAKPMSLTGMK;GISDERLVVSSVQHQSALELSEAGVQAAAATSTAMSR;GLPRGDKPFDPDLK;IEDFLSDLPDDTVLLLLNAIHFQGFWR;KEQQDSPDGKDSFQDHK;LCQDLGPGAFR;LDNQEPGGQIAPK;LGPPSEEDYAQPSSPK;LPPLSLLK;LSPTPEQTR;LSPTPEQTRR;LVVSSVQHQSALELSEAGVQAAAATSTAMSR;MSLSSFIVNRPFLFFILEDSTSLPLFVGSVR;NPNPGAQP…	7	27	27	27	268170000	234620000	224770000	94128000	64444000	86287000	279210000	146040000	143130000	197590000	114250000	108310000
Sodium/potassium-transporting ATPase subunit alpha-1	ATP1A1	sp|P05023|AT1A1_HUMAN Sodium/potassium-transporting ATPase subunit alpha-1 OS=Homo sapiens OX=9606 GN=ATP1A1 PE=1 SV=1;sp|P05023-4|AT1A1_HUMAN Isoform 4 of Sodium/potassium-transporting ATPase subunit alpha-1 OS=Homo sapiens OX=9606 GN=ATP1A1;sp|P05023-3|A	AAVPDAVGK;ACVVHGSDLK;AVAGDASESALLK;AVFQANQENLPILK;AVFQANQENLPILKR;CIELCCGSVK;CSSILLHGK;CSSILLHGKEQPLDEELK;DAFQNAYLELGGLGER;DGPNALTPPPTTPEWIK;DKYEPAAVSEQGDKK;DMTSEQLDDILK;DRDMDELKK;EQPLDEELK;EVSMDDHK;EVSMDDHKLSLDELHR;GGDRIPADLR;GIVVYTGDR;GVGIISEGNETVEDIAAR;IAGLCNR;IISANGCKVDNSSLTGESEPQTR;IVEIPFNSTNK;KADIGVAMGIAGSDVSK;KEVSMDDHK;KYGTDLSR;LIFDNLKK;LIIVEGCQR;LNIPVSQVNPR;LSLDELHR;LSLDELHRK;MSINAEEVVVGD…	21	51	51	47	73868000	79590000	79296000	1195000	511480	543270	351300000	239350000	308340000	19784000	11693000	16450000
Histone H4	H4C1	sp|P62805|H4_HUMAN Histone H4 OS=Homo sapiens OX=9606 GN=H4C1 PE=1 SV=2	DAVTYTEHAK;DAVTYTEHAKR;DNIQGITK;DNIQGITKPAIR;DNIQGITKPAIRR;ISGLIYEETR;ISGLIYEETRGVLK;KTVTAMDVVYALK;KTVTAMDVVYALKR;RISGLIYEETR;RISGLIYEETRGVLK;TLYGFGG;TVTAMDVVYALK;TVTAMDVVYALKR;VFLENVIR;VFLENVIRDAVTYTEHAK;VFLENVIRDAVTYTEHAKR;VLRDNIQGITK;VLRDNIQGITKPAIR	1	19	19	19	153850000	161260000	175610000	142510000	114180000	160050000	594790000	593240000	545770000	686620000	487730000	465790000
Keratin, type I cytoskeletal 10	KRT10	;sp|P13645|K1C10_HUMAN Keratin, type I cytoskeletal 10 OS=Homo sapiens OX=9606 GN=KRT10 PE=1 SV=6	ADLEMQIESLTEELAYLK;ADLEMQIESLTEELAYLKK;AETECQNTEYQQLLDIK;ALEESNYELEGK;DAEAWFNEK;ELTTEIDNNIEQISSYK;ELTTEIDNNIEQISSYKSEITELR;ELTTEIDNNIEQISSYKSEITELRR;GSLGGGFSSGGFSGGSFSR;GSSGGGCFGGSSGGYGGLGGFGGGSFR;HGNSHQGEPR;IRLENEIQTYR;LAADDFR;LASYLDK;LENEIQTYR;LKYENEVALR;NHEEEMK;NQILNLTTDNANILLQIDNAR;NVQALEIELQSQLALK;NVSTGDVNVEMNAAPGVDLTQLLNNMR;QSLEASLAETEGR;QSVEADINGLR;QSVEADINGLRR;RNVQALEIELQSQLALK;RVLDELTLTK…	15	38	38	30	140990000	147680000	226810000	6.1389e+09	1.8501e+09	4634000000	145310000	90206000	62961000	1.4628e+09	1299000000	2461100000
Cullin-associated NEDD8-dissociated protein 1	CAND1	sp|Q86VP6|CAND1_HUMAN Cullin-associated NEDD8-dissociated protein 1 OS=Homo sapiens OX=9606 GN=CAND1 PE=1 SV=2;sp|Q86VP6-2|CAND1_HUMAN Isoform 2 of Cullin-associated NEDD8-dissociated protein 1 OS=Homo sapiens OX=9606 GN=CAND1;tr|A0A0C4DGH5|A0A0C4DGH5_HUMA	AADIDQEVK;ADVFHAYLSLLK;ALTLIAGSPLK;ANSVKQEFEK;ANSVKQEFEKQDELK;ASASYHISNLLEK;AVAALLTIPEAEK;CLDAVVSTR;CLGPLVSK;CVAALTR;DISSIGLK;DLFTCTIK;DLFTCTIKR;DLLDTVLPHLYNETK;DSIKLDDDSERK;DSSSTNLESMDTS;EGPAVVGQFIQDVK;EIISSASVVGLKPYVENIWALLLK;ELIREVEMGPFK;EQLRDISSIGLK;EREENVKADVFHAYLSLLK;EVEMGPFK;EVYPHVSTIINICLK;EYQVETIVDTLCTNMLSDKEQLR;FCNVDDDELREYCIQAFESFVR;FCNVDDDELREYCIQAFESFVRR;FMATNDLMTELQK;FTISDHPQPIDPLLK…	10	71	71	71	98689000	103800000	134210000	24121000	31356000	53846000	72966000	170200000	174320000	45704000	81961000	83300000
Isoform 2 of Keratin, type II cytoskeletal 8	KRT8	sp|P05787-2|K2C8_HUMAN Isoform 2 of Keratin, type II cytoskeletal 8 OS=Homo sapiens OX=9606 GN=KRT8;sp|P05787|K2C8_HUMAN Keratin, type II cytoskeletal 8 OS=Homo sapiens OX=9606 GN=KRT8 PE=1 SV=7;;tr|F8VUG2|F8VUG2_HUMAN Keratin, type II cytoskeletal 8 (Frag	AEAESMYQIKYEELQSLAGK;AKQDMAR;AQYEDIANR;ASLEAAIADAEQR;ASLEAAIADAEQRGELAIK;DVDEAYMNK;DVDEAYMNKVELESR;DVDEAYMNKVELESRLEGLTDEINFLR;ELQSQISDTSVVLSMDNSR;EYQELMNVK;FLEQQNK;HGDDLRR;LALDIEIATYRK;LEAELGNMQGLVEDFK;LEGLTDEINFLR;LESGMQNMSIHTK;LKLEAELGNMQGLVEDFK;LLEGEESR;LLEGEESRLESGMQNMSIHTK;LQAEIEGLK;LSELEAALQR;LVSESSDVLPK;NKYEDEINK;NKYEDEINKR;QLETLGQEK;QLREYQELMNVK;QLYEEEIR;QLYEEEIRELQSQISDTSVVLSMDNSR;RTEME…	40	44	41	34	126060000	171720000	246270000	83616000	126220000	178580000	131530000	403200000	570680000	142050000	383680000	432650000
			AADFSDPAFLAHTNR;ALGVTALFDK;DALQDVDPATQMLLLNCLYFK;DDGGGEPESMEPR;DYDLVGALR;EVVKVPMMQTK;EYYFAEVR;FPVEMTHNHNFR;FSVDRPFLFLIYEHR;GAFLAASDQELDCDVLR;GSWVNKFPVEMTHNHNFR;HQGTITVNEEGTQAAAVTAVGFMPLSTQVR;IFGEDDNYSDVVDAAPPTRPGAGAGSVLPLFPGK;LEYVGGISMLVVVPHK;LNEREVVK;LNEREVVKVPMMQTK;NFGYTLR;QLPVLDDFK;RNFGYTLR;SVSDLYVQK;TLESQLTPQAVER;TSCLLFLGR;VANPTRP;VGAADNVFLAPVGVSAAMAMLSLGLAGDTHQEVHTALR	2	24	24	24	308580000	282490000	238240000	46786000	52192000	46695000	295260000	154920000	147570000	69260000	44722000	36908000
Peroxiredoxin-1	PRDX1	sp|Q06830|PRDX1_HUMAN Peroxiredoxin-1 OS=Homo sapiens OX=9606 GN=PRDX1 PE=1 SV=1;tr|A0A0A0MSI0|A0A0A0MSI0_HUMAN Peroxiredoxin-1 (Fragment) OS=Homo sapiens OX=9606 GN=PRDX1 PE=1 SV=1	ADEGISFR;ATAVMPDGQFK;DISLSDYK;GLFIIDDK;GLFIIDDKGILR;HGEVCPAGWKPGSDTIKPDVQK;IGHPAPNFK;KLNCQVIGASVDSHFCHLAWVNTPK;KLNCQVIGASVDSHFCHLAWVNTPKK;KQGGLGPMNIPLVSDPK;KQGGLGPMNIPLVSDPKR;LNCQVIGASVDSHFCHLAWVNTPK;LNCQVIGASVDSHFCHLAWVNTPKK;LVQAFQFTDK;QGGLGPMNIPLVSDPKR;QITVNDLPVGR;RTIAQDYGVLK;TIAQDYGVLK;TIAQDYGVLKADEGISFR;YVVFFFYPLDFTFVCPTEIIAFSDR;YVVFFFYPLDFTFVCPTEIIAFSDRAEEFK	3	21	21	18	162810000	160630000	193390000	222430000	276450000	266520000	150160000	262150000	283650000	254260000	411890000	435020000
FRAS1-related extracellular matrix protein 2	FREM2	sp|Q5SZK8|FREM2_HUMAN FRAS1-related extracellular matrix protein 2 OS=Homo sapiens OX=9606 GN=FREM2 PE=1 SV=2;sp|Q5SZK8-2|FREM2_HUMAN Isoform 2 of FRAS1-related extracellular matrix protein 2 OS=Homo sapiens OX=9606 GN=FREM2	AFQELGVR;AGIAISAFNLK;AGNVAPGTFTLYLHPVDNQPPEILNTGFTIQEK;ALLSPGLAGAAGVPAEEAIVLANR;AQPETQATSFGNVLFNAK;AVNTNGDEGLELMSPIVTISREEGLCQPR;CAVSVLDNDALAQRPGR;CSDGINFSER;CSNLLDYTEVK;DILEGSVVYTHTSGEIGLLPK;DLRQGHINYVQSVHK;EAFTVHLKPDENMIAEMQLTK;EGAFYER;EGGAPETLLMDCK;EHFQVLVR;ELSNFELTLSPDGTR;ERIYTGSESDGQIVTMIHR;ESAEPMSGYPVICITACNPK;EVDFDTFFTSSK;EVWLDPLHDLVLQVQPGDR;EYYLVNEDSK;FDVTDGINPLIDR;FIVTEAPQHGYLLNLDK;FLDVV…	2	111	111	111	115510000	92615000	91954000	40715000	35261000	42883000	47485000	45234000	32822000	22580000	21728000	13439000
Alpha-actinin-1	ACTN1	sp|P12814|ACTN1_HUMAN Alpha-actinin-1 OS=Homo sapiens OX=9606 GN=ACTN1 PE=1 SV=2;sp|P12814-3|ACTN1_HUMAN Isoform 3 of Alpha-actinin-1 OS=Homo sapiens OX=9606 GN=ACTN1;sp|P12814-2|ACTN1_HUMAN Isoform 2 of Alpha-actinin-1 OS=Homo sapiens OX=9606 GN=ACTN1;sp|	ACLISLGYDIGNDPQGEAEFAR;AETAANRICK;AIMTYVSSFYHAFSGAQK;ALDFIASK;ASFNHFDRDHSGTLGPEEFK;ASIHEAWTDGK;ATLPDADKER;CQLEINFNTLQTK;DDPLTNLNTAFDVAEK;DGLGFCALIHR;DQALTEEHAR;DYETATLSEIK;EALERTEK;EGLLLWCQR;EGLLLWCQRK;ELPPDQAEYCIAR;ERLAILGIHNEVSK;ETADTDTADQVMASFK;FAIQDISVEETSAK;GISQEQMNEFR;GYEEWLLNEIR;GYEEWLLNEIRR;HRPELIDYGK;HTNYTMEHIR;ICDQWDNLGALTQK;IDQLEGDHQLIQEALIFDNK;IMSIVDPNR;ISIEMHGTLEDQLSHLR;IVQTYHVNMAGTN…	16	67	42	40	98300000	102090000	115190000	28159000	41183000	52942000	94406000	160150000	134970000	45249000	68983000	75094000
Elongation factor 1-alpha 1	EEF1A1	sp|P68104|EF1A1_HUMAN Elongation factor 1-alpha 1 OS=Homo sapiens OX=9606 GN=EEF1A1 PE=1 SV=1;sp|Q5VTE0|EF1A3_HUMAN Putative elongation factor 1-alpha-like 3 OS=Homo sapiens OX=9606 GN=EEF1A1P5 PE=5 SV=1;tr|A0A087WVQ9|A0A087WVQ9_HUMAN Elongation factor 1-a	DGNASGTTLLEALDCILPPTRPTDK;EAAEMGK;EHALLAYTLGVK;EVSTYIK;EVSTYIKK;IGGIGTVPVGR;IGGIGTVPVGRVETGVLKPGMVVTFAPVNVTTEVK;KDGNASGTTLLEALDCILPPTRPTDK;KLEDGPK;MDSTEPPYSQK;PLRLPLQDVYK;QLIVGVNK;QTVAVGVIK;RYEEIVK;SGDAAIVDMVPGKPMCVESFSDYPPLGR;STTTGHLIYK;SVEMHHEALSEALPGDNVGFNVK;THINIVVIGHVDSGK;TIEKFEK;VETGVLKPGMVVTFAPVNVTTEVK;YYVTIIDAPGHR;YYVTIIDAPGHRDFIK	11	22	22	22	287250000	263630000	269580000	154080000	206280000	167800000	214720000	249810000	316240000	120850000	144670000	179530000
Protocadherin Fat 2	FAT2	sp|Q9NYQ8|FAT2_HUMAN Protocadherin Fat 2 OS=Homo sapiens OX=9606 GN=FAT2 PE=1 SV=2	AEDQGSPQWHDLATVIIHVYPSDR;AHYQLHIR;ALDREQASSYSLK;AMDADRGVNAEVHYSLLK;AQDGGPPHWNSLVPVR;ASDEDSEVNYSIK;ASDGLYQDTALVK;ASDWGSPFRR;ASEYTVSIQSNVSK;ATDSGQPPLHEDTDIAIQVADVNDNPPR;ATDSGQPPLSASVR;AVAAQDPVIYSLVR;DADSEDNGRVR;DGGTPSLQSEEEVLVTVR;DGVFSLDPDTGVIK;DGVFSMNSYSGLISTQK;DMDFDIEK;DQEIPIKR;DSGPYGTIDYTIINK;DSPVIQVLAYDADEGQNADVTYSVNPEDLVK;DSYTLIIQATEK;DTGRDGQVSYR;DTSRLEYLILSGNQDR;DVFNLVAK;DVIEINPVTGVVK;DVNDSPP…	2	118	118	118	98778000	59690000	61738000	21117000	9295500	30015000	79861000	46533000	36033000	27470000	16053000	8775800
Ubiquitin-40S ribosomal protein S27a	RPS27A	sp|P62979|RS27A_HUMAN Ubiquitin-40S ribosomal protein S27a OS=Homo sapiens OX=9606 GN=RPS27A PE=1 SV=2;tr|A0A2R8Y422|A0A2R8Y422_HUMAN 40S ribosomal protein S27a OS=Homo sapiens OX=9606 GN=RPS27AP5 PE=3 SV=1;sp|P0CG48|UBC_HUMAN Polyubiquitin-C OS=Homo sapie	CCLTYCFNKPEDK;ECPSDECGAGVFMASHFDR;EGIPPDQQR;ESTLHLVLR;QLEDGRTLSDYNIQK;TITLEVEPSDTIENVK;TLSDYNIQK	24	7	7	7	417490000	446580000	376890000	845700000	1184600000	1.5615e+09	394110000	296560000	341950000	1201200000	2857600000	2443900000
Kininogen-1	KNG1	sp|P01044|KNG1_BOVIN Kininogen-1 OS=Bos taurus OX=9913 GN=KNG1 PE=1 SV=1;	ATVQVVAGLK;AVDAALTK;CDLYPVK;DFVQPPTR;DSAQAATGECTATVAK;EEFSFLTPDCK;FSVAIQTCLITPAEGPVVTAQYECLGCVHPISTK;GSNEELTK;ISSFSQK;KATVQVVAGLK;LCAGCPKPIPVDSPDLEEPLSHSIAK;LISDFPETTSPK;LNAEHDGAFYFK;LRISSFSQK;MDNPDTFYSLK;RPPGFSPFR;SCEINIHGQILHCDANVYVVPWEEK;SGNQFVLYR;SLSSGDTGECTDK;SPDLEPVLR;TWQDCDYK;VYPTVNCQPLGQTSLMK;YSIVFIAR	5	23	23	0	242800000	185960000	155320000	432780000	366120000	316450000	215350000	129800000	123690000	546880000	288350000	251670000
Transferrin receptor protein 1	TFRC	sp|P02786|TFR1_HUMAN Transferrin receptor protein 1 OS=Homo sapiens OX=9606 GN=TFRC PE=1 SV=2;tr|G3V0E5|G3V0E5_HUMAN Transferrin receptor protein 1 OS=Homo sapiens OX=9606 GN=TFRC PE=1 SV=1	AAAEVAGQFVIK;AFTYINLDK;AVLGTSNFK;DAWGPGAAK;DENLALYVENQFR;DSAQNSVIIVDK;DSAQNSVIIVDKNGR;EAGSQKDENLALYVENQFR;EAGSQKDENLALYVENQFREFK;EEPGEDFPAAR;ELIERIPELNK;EMGLSLQWLYSAR;GFVEPDHYVVVGAQR;HPVTGQFLYQDSNWASK;HPVTGQFLYQDSNWASKVEK;HVFWGSGSHTLPALLENLK;ILNIFGVIK;LAQMFSDMVLK;LAVDEEENADNNTK;LDSTDFTGTIK;LFGNMEGDCPSDWK;LFGNMEGDCPSDWKTDSTCR;LLNENSYVPR;LSEKLDSTDFTGTIK;LTHDVELNLDYER;LTHDVELNLDYERYNSQLLSFVR;LTTDFGN…	7	44	44	44	184190000	124080000	113230000	234630000	125310000	165940000	234160000	156470000	108460000	254970000	162270000	138020000
Plastin-2	LCP1	sp|P13796|PLSL_HUMAN Plastin-2 OS=Homo sapiens OX=9606 GN=LCP1 PE=1 SV=6	AACLPLPGYR;AECMLQQAER;ALENDPDCR;ALENDPDCRHVIPMNPNTNDLFNAVGDGIVLCK;AYYHLLEQVAPK;AYYHLLEQVAPKGDEEGVPAVVIDMSGLR;AYYHLLEQVAPKGDEEGVPAVVIDMSGLREK;DDIQRAECMLQQAER;EGICAIGGTSEQSSVGTQHSYSEEEK;EGKPYLVLGLLWQVIK;EITENLMATGDLDQDGRISFDEFIK;FSLVGIGGQDLNEGNR;GDEEGVPAVVIDMSGLR;GSVSDEEMMELR;HVIPMNPNTNDLFNAVGDGIVLCK;IGNFSTDIK;IGNFSTDIKDSK;IKVPVDWNR;ISFDEFIK;ISTSLPVLDLIDAIQPGSINYDLLK;KLENCNYAVELGK;KLTPFTIQENLNLALNS…	4	44	44	37	138530000	154430000	205740000	116110000	169160000	189220000	137990000	238620000	234420000	209830000	324300000	345140000
Hemopexin	HPX	sp|Q3SZV7|HEMO_BOVIN Hemopexin OS=Bos taurus OX=9913 GN=HPX PE=2 SV=1;	AGYTLVK;APELGHGVEGGNVAKPDPEVTER;CSDGWGFDATTLDEHGNMLFLK;DAPSPVDAAFR;DAPSPVDAAFRYDR;DGWHSWR;DLPQAQR;DVRDYFMSCPNR;DYFMSCPNR;DYFMSCPNRGHAHR;EFGSPDGVCLHSVDAAFTCPGSSQLYIMAGQK;FPGIPFPLDAAVECHR;FWVYPPEK;FWVYPPEKGEEYPK;IEHLWPQGPSTVDAAFLWDK;IEHLWPQGPSTVDAAFLWDKK;KLYLIQGTQVYIFLTR;LDLNLGAQATWTELPWLHTK;MNSLLGCAPHQHS;NSVLLIK;NSVLLIKGDK;SLGPHSCSANGLGLYLVQGPNLYCYK;VDGALCTEK;WKDAPSPVDAAFR;WKDAPSPVDAAFRYDR;YDRNSVL…	2	27	27	27	188960000	139360000	108330000	730740000	534370000	482980000	229330000	111860000	91267000	704640000	401190000	369640000
Peptidyl-prolyl cis-trans isomerase A	PPIA	sp|P62937|PPIA_HUMAN Peptidyl-prolyl cis-trans isomerase A OS=Homo sapiens OX=9606 GN=PPIA PE=1 SV=2;tr|F8WE65|F8WE65_HUMAN Peptidyl-prolyl cis-trans isomerase OS=Homo sapiens OX=9606 GN=PPIA PE=1 SV=1;tr|C9J5S7|C9J5S7_HUMAN Peptidyl-prolyl cis-trans isome	EGMNIVEAMER;FEDENFILK;HTGPGILSMANAGPNTNGSQFFICTAK;IIPGFMCQGGDFTR;ITIADCGQLE;KITIADCGQLE;MVNPTVFFDIAVDGEPLGR;SIYGEKFEDENFILK;TEWLDGK;VKEGMNIVEAMER;VNPTVFFDIAVDGEPLGR;VSFELFADK;VSFELFADKVPK	13	13	13	13	132530000	151520000	153440000	512340000	604750000	704520000	127560000	167950000	168010000	510950000	941080000	1.0616e+09
Inter-alpha-trypsin inhibitor heavy chain H1	ITIH1	sp|Q0VCM5|ITIH1_BOVIN Inter-alpha-trypsin inhibitor heavy chain H1 OS=Bos taurus OX=9913 GN=ITIH1 PE=1 SV=1;	AAISGENAGLVR;ALQMSLAYQFVTPLTSMTVR;AQQSLPELSNHASILIMLTDGEPTEGVMDR;AQQSLPELSNHASILIMLTDGEPTEGVMDRTQILK;DKVTAWK;DVELLYPR;EAVSDLTQHR;ELAAQLIK;ELAAQLIKK;EVSFNVEIPK;FAHYIITSQVVNSADTAK;GHMLENHVER;GHVLFRPTVSQQQTCPTCSTTLLNGDFK;GIEILNK;GMTDQDGLEPIIDKPLDDYLPLEMVGPR;GMTDQDGLEPIIDKPLDDYLPLEMVGPRK;GSLVQASPANLEAAR;IYEDHDATQQLQGFYEQVANPLLR;KAAISGENAGLVR;KGHVLFRPTVSQQQTCPTCSTTLLNGDFK;KLDVEASFLPK;KLMQYDIVIK;LMQYDI…	7	37	37	37	235990000	188200000	152970000	36972000	26345000	43681000	200670000	107670000	100800000	57604000	26620000	26241000
			AESLVFVQTDKPIYKPGQTVQFR;ARGSIAQSETHVLSIK;ELTFYYLIK;GLPFFGQVLLVNEK;GLVTINVCR;GLVTINVCRK;GSIAQSETHVLSIK;GVFSFSFR;IEHSFEVDEYVLPK;IEHSFEVDEYVLPKFEVQVK;IFQWPSFK;KISFLEDEFEVSVCSLYTYGKPVR;LQGGLSQLSFPLSVEPALGPYK;NLLTDLEAK;PQYLVLVPSQLYAGVPEK;QNSHCFDSR;RGLPFFGQVLLVNEK;RIEHSFEVDEYVLPK;RIEHSFEVDEYVLPKFEVQVK;SICEEFSQQADDEGCFTQLVNAK;SYIQLEPVADTVICGK;TLQVEAK;VHSHYRR;VHYILNGQILTDER;VHYILNGQILTDERELTFYYLIK;VREEGT…	1	30	30	30	211180000	145180000	136030000	36143000	22526000	27077000	168070000	96636000	89556000	41539000	29621000	23694000
			DTLTISGTPEVTCVVVDVGHDDPEVK;EPQVYVLAPPQEELSK;GPAREPQVYVLAPPQEELSK;IQHQDWTGGK;NGQPESEDKYGTTPPQLDADSSYFLYSK;NSWQEGDTYTCVVMHEALHNHYTQK;SGVHTFPAVLQSSGLYSLSSMVTVPASSSGQTFTCNVAHPASSTK;SSSTVTLGCLVSSYMPEPVTVTWNSGALK;STVSLTCMVTSFYPDYIAVEWQR;TKGPAREPQVYVLAPPQEELSK;VHNEGLPAPIVR;VYPLSSCCGDK;YGTTPPQLDADSSYFLYSK	1	13	13	3	348830000	286200000	252040000	902940000	523860000	510970000	457810000	210370000	187430000	676200000	418480000	360670000
Serpin A3-1	SERPINA3-1	sp|Q9TTE1|SPA31_BOVIN Serpin A3-1 OS=Bos taurus OX=9913 GN=SERPINA3-1 PE=1 SV=3;	DTQSIIFLGK;EIHHSFQHLLQALNQPSNQLQLSVGNAMFVQEELK;FIEDAQVLYSSEAFPTNFR;FIEDAQVLYSSEAFPTNFRDSEAAR;GSTLTEILEGLK;IHELYLPK;LTPETLTR;NVILSPLSVSIALAFLSLGAR;QLALKNPNK;RIHELYLPK;RVDGHTLASSNTDFAFSLYK;SLINDYVK;SNYELNDILSQLGIRK;TELVLVNYIYFK;TQGKIEELFK;TVEVPMMTLDLETPYFR;VDGHTLASSNTDFAFSLYK;VNRPFLIAIVLK;WRNSLQPR	2	19	17	8	494950000	345380000	304180000	594620000	510660000	547540000	536990000	297740000	247770000	1248800000	647420000	608710000
Isoform 2 of 4F2 cell-surface antigen heavy chain	SLC3A2	sp|P08195-2|4F2_HUMAN Isoform 2 of 4F2 cell-surface antigen heavy chain OS=Homo sapiens OX=9606 GN=SLC3A2	ADLLLSTQPGREEGSPLELER;DDVAQTDLLQIDPNFGSKEDFDSLLQSAK;DDVAQTDLLQIDPNFGSKEDFDSLLQSAKK;DLLLTSSYLSDSGSTGEHTK;EDFDSLLQSAK;ERSLLHGDFHAFSAGPGLFSYIR;EVELNELEPEK;EVELNELEPEKQPMNAASGAAMSLAGAEK;FTGLSKEELLK;GENSWFSTQVDTVATK;GLVLGPIHK;GQSEDPGSLLSLFR;GQSEDPGSLLSLFRR;GRLDYLSSLK;HWDQNER;IGDLQAFQGHGAGNLAGLK;IKVAEDEAEAAAAAK;LEPHEGLLLR;LKLEPHEGLLLR;LLTSFLPAQLLR;NQKDDVAQTDLLQIDPNFGSK;NQKDDVAQTDLLQIDPNFGSKEDFDSLLQSAK;…	3	30	30	1	68425000	71138000	72032000	25356000	22331000	30107000	263850000	159140000	212940000	42802000	28807000	35279000
Keratin, type I cytoskeletal 18	KRT18	sp|P05783|K1C18_HUMAN Keratin, type I cytoskeletal 18 OS=Homo sapiens OX=9606 GN=KRT18 PE=1 SV=2;tr|F8VZY9|F8VZY9_HUMAN Keratin, type I cytoskeletal 18 OS=Homo sapiens OX=9606 GN=KRT18 PE=1 SV=1	AQIFANTVDNAR;AQYDELAR;AQYDELARK;ASLENSLR;DWSHYFK;ETMQSLNDR;GGMGSGGLATGIAGGLAGMGGIQNEK;GLQAQIASSGLTVEVDAPK;IIEDLRAQIFANTVDNAR;IVLQIDNAR;KNHEEEVK;KNREELDK;KVIDDTNITR;LAADDFR;LASYLDR;LASYLDRVR;LLEDGEDFNLGDALDSSNSMQTIQK;LQLETEIEALKEELLFMK;LQLETEIEALKEELLFMKK;NHEEEVK;NREELDK;QAQEYEALLNIK;QSVENDIHGLR;QSVENDIHGLRK;RLLEDGEDFNLGDALDSSNSMQTIQK;SLETENR;SLGSVQAPSYGARPVSSAASVYAGAGGSGSR;STFSTNYR;TVQSLEIDLDSMR;…	3	37	36	23	94421000	127180000	181900000	52785000	105450000	126220000	95800000	273430000	467610000	90910000	228300000	258730000
Ezrin	EZR	tr|E7EQR4|E7EQR4_HUMAN Ezrin OS=Homo sapiens OX=9606 GN=EZR PE=1 SV=3;sp|P15311|EZRI_HUMAN Ezrin OS=Homo sapiens OX=9606 GN=EZR PE=1 SV=4	ALQLEEERK;ALQLEEERKR;APDFVFYAPR;AQEEAERLEADR;AQEEAERLEADRMAALR;DDKLTPK;DNAMLEYLK;DQWEDRIQVWHAEHR;EAQDDLVK;EKEELMLR;ELSEQIQR;ENPLQFK;EVWYFGLHYVDNK;FVIKPIDK;FYPEDVAEELIQDITQK;GFPTWLK;IALLEEARR;IAQDLEMYGINYFEIK;IGFPWSEIR;ILQLCMGNHELYMR;IQVWHAEHR;ITEAEKNER;KAERELSEQIQR;KAPDFVFYAPR;KENPLQFK;KFVIKPIDK;KVSAQEVRK;LFFLQVK;LQDYEEK;NISFNDK;QAVDQIK;QLFDQVVK;QLLTLSSELSQAR;QLLTLSSELSQARDENK;QLLTLSSELSQARDENKR;…	4	48	48	36	115750000	100680000	128630000	151140000	197980000	233800000	157340000	181460000	199220000	183290000	322190000	295560000
T-complex protein 1 subunit epsilon	CCT5	sp|P48643|TCPE_HUMAN T-complex protein 1 subunit epsilon OS=Homo sapiens OX=9606 GN=CCT5 PE=1 SV=1;tr|B7ZAR1|B7ZAR1_HUMAN T-complex protein 1 subunit epsilon OS=Homo sapiens OX=9606 GN=CCT5 PE=1 SV=1;tr|E9PCA1|E9PCA1_HUMAN T-complex protein 1 subunit epsil	ASMGTLAFDEYGRPFLIIK;AVANTMR;AVTIFIR;CPTLEQYAMR;DFSHPQMPK;DGDVTVTNDGATILSMMDVDHQIAK;DVDFELIK;DVDFELIKVEGK;EKFEEMIQQIK;EMNPALGIDCLHK;ETGANLAICQWGFDDEANHLLLQNNLPAVR;FSELTAEK;HKLDVTSVEDYK;IADGYEQAAR;IAILTCPFEPPKPK;IDDIRKPGESEE;ISDSVLVDIKDTEPLIQTAK;KQQISLATQMVR;LGFAGLVQEISFGTTK;LMGLEALK;LMVELSK;MIIEEAK;MIIEEAKR;MLVIEQCK;MMVDKDGDVTVTNDGATILSMMDVDHQIAK;NLIRDNR;QQHVIETLIGK;QQHVIETLIGKK;QQISLATQMVR;RSLHDA…	7	39	39	39	94570000	102110000	112890000	21897000	33515000	44722000	91495000	116770000	140190000	48532000	49948000	63362000
Histone H3.2	H3C15	sp|Q71DI3|H32_HUMAN Histone H3.2 OS=Homo sapiens OX=9606 GN=H3C15 PE=1 SV=3;sp|Q16695|H31T_HUMAN Histone H3.1t OS=Homo sapiens OX=9606 GN=H3-4 PE=1 SV=3;sp|P68431|H31_HUMAN Histone H3.1 OS=Homo sapiens OX=9606 GN=H3C1 PE=1 SV=2	EIAQDFK;EIAQDFKTDLR;FQSSAVMALQEASEAYLVGLFEDTNLCAIHAK;KSTGGKAPR;SAPATGGVK;STELLIR;STELLIRK;YRPGTVALR;YRPGTVALREIR	3	9	9	1	199790000	272310000	235050000	44876000	171850000	232860000	719510000	834800000	741450000	842670000	571130000	593050000
T-complex protein 1 subunit theta	CCT8	sp|P50990|TCPQ_HUMAN T-complex protein 1 subunit theta OS=Homo sapiens OX=9606 GN=CCT8 PE=1 SV=4;sp|P50990-2|TCPQ_HUMAN Isoform 2 of T-complex protein 1 subunit theta OS=Homo sapiens OX=9606 GN=CCT8;sp|P50990-3|TCPQ_HUMAN Isoform 3 of T-complex protein 1 s	AIADTGANVVVTGGK;APGFAQMLK;AVDDGVNTFK;DIDEVSSLLR;DMLEAGILDTYLGK;EDGAISTIVLR;ELAQTTR;ELEVQHPAAK;ETEGDVTSVK;FAEAFEAIPR;GSTDNLMDDIER;GSTDNLMDDIERAVDDGVNTFK;HEKEDGAISTIVLR;HFSGLEEAVYR;IAVYSCPFDGMITETK;IGLSVSEVIEGYEIACRK;ILGSGISSSSVLHGMVFK;ILGSGISSSSVLHGMVFKK;KAHEILPNLVCCSAK;KFAEAFEAIPR;LATNAAVTVLR;LATNAAVTVLRVDQIIMAK;LFVTNDAATILR;LFVTNDAATILRELEVQHPAAK;LIAQACVSIFPDSGHFNVDNIR;LVPGGGATEIELAK;LYAVHQEGNK;…	5	44	44	44	63044000	64264000	80466000	13390000	26568000	26634000	61702000	89507000	114780000	23835000	30830000	38600000
Proteasome subunit alpha type-1	PSMA1	sp|P25786|PSA1_HUMAN Proteasome subunit alpha type-1 OS=Homo sapiens OX=9606 GN=PSMA1 PE=1 SV=1;sp|P25786-2|PSA1_HUMAN Isoform Long of Proteasome subunit alpha type-1 OS=Homo sapiens OX=9606 GN=PSMA1;tr|F5GX11|F5GX11_HUMAN Proteasome endopeptidase complex	ADEPMEH;ALRETLPAEQDLTTK;AMSIGAR;AQPAQPADEPAEK;AQPAQPADEPAEKADEPMEH;AQSELAAHQKK;DLEFTIYDDDDVSPFLEGLEERPQRK;ETLPAEQDLTTK;FVFDRPLPVSR;HMSEFMECNLNELVK;IHQIEYAMEAVK;ILHVDNHIGISIAGLTADAR;KAQPAQPADEPAEKADEPMEH;KILHVDNHIGISIAGLTADAR;LLCNFMR;LVSLIGSK;NQYDNDVTVWSPQGR;NVSIGIVGK;RAQSELAAHQK;RAQSELAAHQKK;RPYGVGLLIAGYDDMGPHIFQTCPSANYFDCR;THAVLVALK;THAVLVALKR;YGRRPYGVGLLIAGYDDMGPHIFQTCPSANYFDCR	4	24	24	24	91314000	113300000	117600000	39081000	49845000	63856000	123560000	230470000	190820000	49795000	90301000	92244000
T-complex protein 1 subunit beta	CCT2	sp|P78371|TCPB_HUMAN T-complex protein 1 subunit beta OS=Homo sapiens OX=9606 GN=CCT2 PE=1 SV=4;tr|F5GWF6|F5GWF6_HUMAN CCT-beta OS=Homo sapiens OX=9606 GN=CCT2 PE=1 SV=2;sp|P78371-2|TCPB_HUMAN Isoform 2 of T-complex protein 1 subunit beta OS=Homo sapiens O	AAHSEGNTTAGLDMR;AGADEERAETAR;ASLSLAPVNIFK;DASLMVTNDGATILK;EAESLIAK;EALLSSAVDHGSDEVK;EAVAMESYAK;FRQDLMNIAGTTLSSK;GATQQILDEAER;GSGNLEAIHIIK;GSGNLEAIHIIKK;HGINCFINR;IGVNQPK;IHPQTIIAGWR;ILIANTGMDTDK;ILIANTGMDTDKIK;KIHPQTIIAGWR;KLGGSLADSYLDEGFLLDK;KLGGSLADSYLDEGFLLDKK;KRVPDHHPC;LALVTGGEIASTFDHPELVK;LAVEAVLR;LGGSLADSYLDEGFLLDK;LGGSLADSYLDEGFLLDKK;LIEEVMIGEDK;LIHFSGVALGEACTIVLR;LTSFIGAIAIGDLVK;MLPTIIADN…	4	35	35	35	87759000	92074000	104840000	31113000	44588000	40262000	89920000	113900000	141180000	39232000	40752000	51046000
			ALYWVNGR;ANPLLIDAVTYLVALIPEPSAER;CDHFQPISTGVSPLALIR;DDKHEQDMVNGVMFNVEK;DEVLENVSPSCPK;EGFFPDSVNK;EVDGLNPEGK;EVFNTAR;EVLLQTFLDDTSPGDKR;FFEEGTEAVGLAFESTR;GFEPTLEALFGK;GIISALLLPPETEEAK;GLSSEAVTSLLPK;GMTRPLSTLIGSSQSCR;GNVATEISIER;HVSEAICNEQHLFLPFSYK;IEGNLIFDPNNYLPK;ILGEELGFVK;INCKVELEVPQLCNFILK;ITQLLSGEQNEQVK;KGNVATEISIER;KHVSEAICNEQHLFLPFSYK;KMELSDEVR;KSQLPTIMDFKK;LAAYLMLMGSPSQSDISK;LAVPEGK;LHDLQLLGK…	2	48	48	45	237810000	209890000	179460000	23088000	32713000	42595000	201230000	120960000	120820000	55809000	23920000	23561000
Vitronectin	VTN	tr|Q3ZBS7|Q3ZBS7_BOVIN Vitronectin OS=Bos taurus OX=9913 GN=VTN PE=1 SV=1;	CQCDELCSYYQSCCADFMAECKPQVTR;DSWVDIFR;DVWGIEGPIDAAFTR;FQDGVLEPDFPR;GLYCYELDEK;GNHYWEYVFQQQPSQEDCEGSSLPAAFK;GRNQNPYRR;HFALMQR;LDAAMAGHIYVSGSAPSFPR;LIRDVWGIEGPIDAAFTR;LLFWGGSYGGAGQPQLISR;NQNPYRR;NWFGLPGR;NWFGLPGRLDAAMAGHIYVSGSAPSFPR;RVDAVIPPYPR;SIAQYWLGCPVPGQA;TRRVDAVIPPYPR;VDAVIPPYPR	3	18	18	18	214780000	188910000	166470000	63564000	47475000	55919000	215350000	111340000	112950000	76754000	40197000	35057000
			AFDICPLEK;AGEAAAERDAEITFIK;AGEAAAERDAEITFIKK;AIVSALK;CCYDGAHRNDDETCEQR;CGNQLEVHLSPETDAYSPGQR;CQLENGSFK;DFTNFEITIR;DGHVILQLNSIPSNEFLCVR;DMNYVNPVIK;DSFDHLVGGIPVTLSAK;DSFVPNTGTAR;EFPYRIPLNMVPK;EGMVSIMSFR;ELSYESLEDLNNK;ENSDYQPVK;ESYAGVTLDPQGVYGIISR;EYVLPHFSISIEPK;FQNSATLTIQPK;FWKDDLQQR;GEQVQLSGTVYNYR;GGSASTWLTAFALR;GLLIGEIMSAVLSQEGIDSLTR;GLLIGEIMSAVLSQEGIDSLTRLPK;GNPPIYR;HLLVGAHLNIVVTPR;ISTAVSK;ISTSE…	3	71	71	71	103910000	84258000	66661000	6407700	7882200	17511000	67401000	48268000	44861000	25276000	13619000	7883700
Phosphoglycerate kinase 1	PGK1	sp|P00558|PGK1_HUMAN Phosphoglycerate kinase 1 OS=Homo sapiens OX=9606 GN=PGK1 PE=1 SV=3;sp|P00558-2|PGK1_HUMAN Isoform 2 of Phosphoglycerate kinase 1 OS=Homo sapiens OX=9606 GN=PGK1	ACANPAAGSVILLENLR;AEPAKIEAFR;AGGFLMK;AGGFLMKK;AHSSMVGVNLPQK;ALESPERPFLAILGGAK;ALMDEVVK;DCVGPEVEK;ELNYFAK;FCLDNGAK;FHVEEEGK;GCITIIGGGDTATCCAK;IQLINNMLDK;ITLPVDFVTADK;ITLPVDFVTADKFDENAK;KYAEAVTR;LGDVYVNDAFGTAHR;LTLDKLDVK;NNQITNNQR;QIVWNGPVGVFEWEAFAR;SLSNKLTLDK;SVVLMSHLGRPDGVPMPDK;SVVLMSHLGRPDGVPMPDKYSLEPVAVELK;TGQATVASGIPAGWMGLDCGPESSK;TGQATVASGIPAGWMGLDCGPESSKK;VADKIQLINNMLDK;VDFNVPMK;VKAEPAKIEAFR…	3	34	34	34	83460000	99705000	112990000	269560000	399560000	506440000	79335000	107470000	97902000	321800000	592800000	598230000
Lumican	LUM	;sp|Q05443|LUM_BOVIN Lumican OS=Bos taurus OX=9913 GN=LUM PE=1 SV=1	EDAVSAALK;FSALQYLR;HLRLDGNHITQTSLPPDMYECLR;ILGPLSYSK;ISNIPDEYFK;ISNIPDEYFKR;LDGNHITQTSLPPDMYECLR;LPSGLPVSLLTLYLDNNK;NNQIDHIDDK;RFSALQYLR;SIPTVNENLENYYLEVNELEK;SIPTVNENLENYYLEVNELEKFDVK;SLEYLDLSFNQMTK;SLVDLQLTNNK;SSPNCAPECNCPESYPSAMYCDELK;SVPMVPPGIK	3	16	16	16	210430000	190400000	146720000	95230000	61243000	78202000	190640000	106060000	102470000	87675000	42782000	39702000
T-complex protein 1 subunit delta	CCT4	sp|P50991|TCPD_HUMAN T-complex protein 1 subunit delta OS=Homo sapiens OX=9606 GN=CCT4 PE=1 SV=4;sp|P50991-2|TCPD_HUMAN Isoform 2 of T-complex protein 1 subunit delta OS=Homo sapiens OX=9606 GN=CCT4	AFADAMEVIPSTLAENAGLNPISTVTELR;ALIAGGGAPEIELALR;AVADAIR;AYILNLVK;DALSDLALHFLNK;DIEREDIEFICK;FSNISAAK;GAYQDRDKPAQIR;GGISNILEELVVQPLLVSVSALTLATETVR;GIEILTDMSRPVELSDRETLLNSATTSLNSK;GIHPTIISESFQK;IDDVVNTR;IGLIQFCLSAPK;IMVIKDIEREDIEFICK;ITGCASPGK;KGGISNILEELVVQPLLVSVSALTLATETVR;KLGGTIDDCELVEGLVLTQK;KTGCNVLLIQK;LGGTIDDCELVEGLVLTQK;MIQDGKGDVTITNDGATILK;MLVELSK;PENVAPR;QMQVLHPAAR;RALIAGGGAPEIELALR;TAGINVR…	2	33	33	33	94863000	123530000	129430000	17198000	36095000	32933000	100120000	150500000	166280000	35061000	39164000	46854000
Annexin A2	ANXA2	sp|P07355|ANXA2_HUMAN Annexin A2 OS=Homo sapiens OX=9606 GN=ANXA2 PE=1 SV=2;sp|P07355-2|ANXA2_HUMAN Isoform 2 of Annexin A2 OS=Homo sapiens OX=9606 GN=ANXA2;tr|H0YN42|H0YN42_HUMAN Annexin (Fragment) OS=Homo sapiens OX=9606 GN=ANXA2 PE=1 SV=1;tr|H0YMU9|H0YM	AEDGSVIDYELIDQDAR;AEDGSVIDYELIDQDARDLYDAGVK;ALLYLCGGDD;AYTNFDAER;AYTNFDAERDALNIETAIK;DIISDTSGDFRK;DLYDAGVK;DLYDAGVKR;ELASALK;GLGTDEDSLIEIICSR;GRRAEDGSVIDYELIDQDAR;GVDEVTIVNILTNR;KGTDVPK;LMVALAK;LSLEGDHSTPPSAYGSVK;QDIAFAYQR;RAEDGSVIDYELIDQDAR;RAEDGSVIDYELIDQDARDLYDAGVK;SALSGHLETVILGLLK;SEVDMLK;SLYYYIQQDTKGDYQK;SNAQRQDIAFAYQR;STVHEILCK;SYSPYDMLESIR;SYSPYDMLESIRK;TKGVDEVTIVNILTNR;TNQELQEINR;TPAQYDAS…	25	29	29	29	116100000	114250000	129740000	157060000	163940000	183540000	304280000	210480000	233130000	186080000	186570000	216220000
Proteasome subunit alpha type-7	PSMA7	sp|O14818|PSA7_HUMAN Proteasome subunit alpha type-7 OS=Homo sapiens OX=9606 GN=PSMA7 PE=1 SV=1;sp|O14818-4|PSA7_HUMAN Isoform 3 of Proteasome subunit alpha type-7 OS=Homo sapiens OX=9606 GN=PSMA7;sp|O14818-2|PSA7_HUMAN Isoform 2 of Proteasome subunit alph	AITVFSPDGHLFQVEYAQEAVK;AITVFSPDGHLFQVEYAQEAVKK;ALLEVVQSGGK;ARVECQSHR;DIVVLGVEK;GRDIVVLGVEK;GRDIVVLGVEKK;GSTAVGVR;ICALDDNVCMAFAGLTADAR;ILNPEEIEK;KGSTAVGVR;KICALDDNVCMAFAGLTADAR;LTVEDPVTVEYITR;LYQTDPSGTYHAWK;NIELAVMR;NIELAVMRR;NYTDEAIETDDLTIK;RPFGISALIVGFDFDGTPR;VECQSHR;YVAEIEK;YVAEIEKEKEENEK	9	21	21	21	99547000	114770000	103330000	63217000	75916000	74733000	117430000	188670000	164450000	64221000	101190000	113520000
ATP-citrate synthase	ACLY	sp|P53396|ACLY_HUMAN ATP-citrate synthase OS=Homo sapiens OX=9606 GN=ACLY PE=1 SV=3;sp|P53396-2|ACLY_HUMAN Isoform 2 of ATP-citrate synthase OS=Homo sapiens OX=9606 GN=ACLY;sp|P53396-3|ACLY_HUMAN Isoform 3 of ATP-citrate synthase OS=Homo sapiens OX=9606 GN	AFDSGIIPMEFVNK;AIRDYQGPLK;AIVWGMQTR;AKPAMPQDSVPSPR;AVQGMLDFDYVCSRDEPSVAAMVYPFTGDHK;DEPSVAAMVYPFTGDHK;DGVYVLDLAAK;DLVSSLTSGLLTIGDR;DYQGPLK;EAGVFVPR;EAYPEEAYIADLDAK;EGDYVLFHHEGGVDVGDVDAK;EHEVTIFVR;EHEVTIFVRR;EILASFISGLFNFYEDLYFTYLEINPLVVTK;EILIPVFK;FGGALDAAAK;FICTTSAIQNR;GGPNYQEGLR;GVTIIGPATVGGIKPGCFK;HLLVHAPEDKK;HPEVDVLINFASLR;HPWDDISYVLPEHMSM;IGNTGGMLDNILASK;KHPEVDVLINFASLR;KPASFMTSICDER;LGLVGVNL…	5	56	56	56	50133000	56208000	55065000	4393700	11377000	17512000	50277000	78708000	77290000	14980000	26738000	29570000
Transketolase	TKT	sp|P29401|TKT_HUMAN Transketolase OS=Homo sapiens OX=9606 GN=TKT PE=1 SV=3;sp|P29401-2|TKT_HUMAN Isoform 2 of Transketolase OS=Homo sapiens OX=9606 GN=TKT;tr|A0A0B4J1R6|A0A0B4J1R6_HUMAN Transketolase OS=Homo sapiens OX=9606 GN=TKT PE=1 SV=1	AVELAANTK;AYGQALAK;EHPDRFIECYIAEQNMVSIAVGCATR;ESWHGKPLPK;GRILTVEDHYYEGGIGEAVSSAVVGEPGITVTHLAVNRVPR;HQPTAIIAK;IIALDGDTK;ILATPPQEDAPSVDIANIR;ILTVEDHYYEGGIGEAVSSAVVGEPGITVTHLAVNR;ILTVEDHYYEGGIGEAVSSAVVGEPGITVTHLAVNRVPR;ISSDLDGHPVPK;KILATPPQEDAPSVDIANIR;KISSDLDGHPVPK;KLILDSAR;LDNLVAILDINR;LGHASDRIIALDGDTK;LGQSDPAPLQHQMDIYQK;LILDSAR;MESYHKPDQQK;MFGIDRDAIAQAVR;MPSLPSYK;NMAEQIIQEIYSQIQSK;NPHNDRFVLSK;NST…	6	34	34	34	41207000	42217000	54095000	161400000	177730000	238810000	51031000	109100000	85529000	181880000	461520000	442710000
T-complex protein 1 subunit gamma	CCT3	sp|P49368|TCPG_HUMAN T-complex protein 1 subunit gamma OS=Homo sapiens OX=9606 GN=CCT3 PE=1 SV=4;sp|P49368-2|TCPG_HUMAN Isoform 2 of T-complex protein 1 subunit gamma OS=Homo sapiens OX=9606 GN=CCT3;tr|B4DUR8|B4DUR8_HUMAN T-complex protein 1 subunit gamma	ACTILLR;ALDDMISTLK;ALDDMISTLKK;AMTGVEQWPYR;ANITAIR;ANITAIRR;AVAQALEVIPR;EIQVQHPAAK;ELGIWEPLAVK;GISDLAQHYLMR;HTQENCETWGVNGETGTLVDMK;IDDIVSGHK;IDDIVSGHKK;IGDEYFTFITDCKDPK;IPGGIIEDSCVLR;IVLLDSSLEYK;IVSRPEELREDDVGTGAGLLEIK;KGESQTDIEITREEDFTR;KIGDEYFTFITDCK;KIGDEYFTFITDCKDPK;KISIPVDISDSDMMLNIINSSITTK;KVQSGNINAAK;MLLDPMGGIVMTNDGNAILR;MMGHRPVLVLSQNTK;MMGHRPVLVLSQNTKR;MVQFEENGRK;NLQDAMQVCR;NVLLDPQLVPGGGA…	9	32	32	32	73181000	67919000	77356000	18195000	21622000	30653000	58942000	89742000	115450000	25262000	29138000	34215000
Alpha-1-acid glycoprotein	ORM1	sp|Q3SZR3|A1AG_BOVIN Alpha-1-acid glycoprotein OS=Bos taurus OX=9913 GN=ORM1 PE=2 SV=1;	AIQAAFFYLEPR;CIGIQESEIIYTDEK;CIGIQESEIIYTDEKK;DACGPLEK;EFLDVIK;EYQTIEDK;NVGVSFYADKPEVTQEQK;NVGVSFYADKPEVTQEQKK;QHEEERKK;TFMLAASWNGTK;VESDREHFVDLLLSK;WFYIGSAFR;WFYIGSAFRNPEYNK	2	13	13	13	168810000	130200000	99770000	2.0897e+09	1334800000	1176200000	219900000	102740000	86247000	1.7911e+09	1144400000	908940000
Syntenin-1	SDCBP	sp|O00560|SDCB1_HUMAN Syntenin-1 OS=Homo sapiens OX=9606 GN=SDCBP PE=1 SV=1;sp|O00560-3|SDCB1_HUMAN Isoform 3 of Syntenin-1 OS=Homo sapiens OX=9606 GN=SDCBP;tr|B4DHN5|B4DHN5_HUMAN Syntenin-1 OS=Homo sapiens OX=9606 GN=SDCBP PE=1 SV=1;tr|E9PBU7|E9PBU7_HUMAN	ANVAVVSGAPLQGQLVAR;ANVAVVSGAPLQGQLVARPSSINYMVAPVTGNDVGIR;ANVAVVSGAPLQGQLVARPSSINYMVAPVTGNDVGIRR;DSQIADILSTSGTVVTITIMPAFIFEHIIK;DSSAARNGLLTEHNICEINGQNVIGLK;DSTGHVGFIFK;DSTGHVGFIFKNGK;FGDQVLQINGENCAGWSSDK;LYPELSQYMGLSLNEEEIR;MAPSIMK;NGLLTEHNICEINGQNVIGLK;PSSINYMVAPVTGNDVGIR;PSSINYMVAPVTGNDVGIRR;QGIREVILCK;SIDNGIFVQLVQANSPASLVGLR;SLMDHTIPEV;SLYPSLEDLK;SLYPSLEDLKVDK;VIQAQTAFSANPANPAILSEASAPIPHDGNLYPR	4	19	19	3	216180000	223320000	149140000	18350000	5181700	14458000	219440000	139490000	119910000	19582000	7852800	11619000
Keratin, type I cytoskeletal 9	KRT9	sp|P35527|K1C9_HUMAN Keratin, type I cytoskeletal 9 OS=Homo sapiens OX=9606 GN=KRT9 PE=1 SV=3;;tr|K7EQQ3|K7EQQ3_HUMAN Keratin, type I cytoskeletal 9 OS=Homo sapiens OX=9606 GN=KRT9 PE=1 SV=1	DIENQYETQITQIEHEVSSSGQEVQSSAK;DQIVDLTVGNNK;EIETYHNLLEGGQEDFESSGAGK;FSSSGGGGGGGR;FSSSSGYGGGSSR;GGGGSFGYSYGGGSGGGFSASSLGGGFGGGSR;GGSGGSHGGGSGFGGESGGSYGGGEEASGSGGGYGGGSGK;GGSGGSYGGGGSGGGYGGGSGSR;HGVQELEIELQSQLSK;HGVQELEIELQSQLSKK;IKFEMEQNLR;IQDWYDK;IQDWYDKK;KGPAAIQK;KNHKEEMSQLTGQNSGDVNVEINVAPGK;LASYLDK;LASYLDKVQALEEANNDLENK;NHKEEMSQLTGQNSGDVNVEINVAPGK;NYSPYYNTIDDLK;NYSPYYNTIDDLKDQIVDLTVGNNK;QEIECQNQ…	3	35	34	34	16876000	42783000	52452000	4861300000	255990000	1.7754e+09	19383000	77234000	10170000	336090000	127600000	809980000
X-ray repair cross-complementing protein 5	XRCC5	sp|P13010|XRCC5_HUMAN X-ray repair cross-complementing protein 5 OS=Homo sapiens OX=9606 GN=XRCC5 PE=1 SV=3	AFREEAIK;ALHPREPLPPIQQHIWNMLNPPAEVTTK;ALQEKVEIK;ANPQVGVAFPHIK;CFSVLGFCK;DDEAAAVALSSLIHALDDLDMVAIVR;DQVTAQEIFQDNHEDGPTAK;DQVTAQEIFQDNHEDGPTAKK;EDGSGDRGDGPFR;EEASGSSVTAEEAK;EEASGSSVTAEEAKK;EGLEIVK;EPLPPIQQHIWNMLNPPAEVTTK;ETVYCLNDDDETEVLKEDIIQGFR;FFMGNQVLK;FSEEQRFNNFLK;HIEIFTDLSSR;HLMLPDFDLLEDIESK;HNYECLVYVQLPFMEDLR;HSIHWPCR;IQPGSQQADFLDALIVSMDVIQHETIGK;KDEKTDTLEDLFPTTK;KKDQVTAQEIFQDNHEDGPTAK;KTWTVV…	3	44	44	44	54479000	61370000	71471000	10329000	12712000	25213000	56791000	154260000	165400000	32159000	68874000	68264000
Histone H2A type 2-C	H2AC20	sp|Q16777|H2A2C_HUMAN Histone H2A type 2-C OS=Homo sapiens OX=9606 GN=H2AC20 PE=1 SV=4;sp|Q6FI13|H2A2A_HUMAN Histone H2A type 2-A OS=Homo sapiens OX=9606 GN=H2AC18 PE=1 SV=3	AGLQFPVGR;HLQLAIR;HLQLAIRNDEELNK;KGNYAER;NDEELNK;VGAGAPVYMAAVLEYLTAEILELAGNAAR;VTIAQGGVLPNIQAVLLPK;VTIAQGGVLPNIQAVLLPKK	2	8	8	1	148480000	126060000	192220000	316020000	432990000	365960000	646940000	569940000	551110000	805070000	502920000	619150000
Thyroxine-binding globulin	SERPINA7	;sp|Q9TT36|THBG_BOVIN Thyroxine-binding globulin OS=Bos taurus OX=9913 GN=SERPINA7 PE=2 SV=1	AMFYIGEK;AQWANPFDPSK;AQWANPFDPSKTEEGSSFLVDK;EGQMEWVEGAMSSK;ELELQMGNALFIGK;FLNQPETTLLHPIIQFDR;FSISATYDLGDILLK;GTEAVPEVR;GWVDLFVPK;IVGLIQDLKPNTITVLVNYLCFK;KGWVDLFVPK;MGIQDAFADNADFSGLTK;MSSINADFAFNLYR;MSSINADFAFNLYRR;NALALFVLPK;QLKPLEK;SFLLLILEK;SILFLGK;TEEGSSFLVDK;VSNVAHK	3	20	20	20	236030000	200760000	185260000	69014000	68189000	67198000	232250000	130780000	120590000	123990000	58649000	61778000
Tubulointerstitial nephritis antigen-like	TINAGL1	sp|Q9GZM7|TINAL_HUMAN Tubulointerstitial nephritis antigen-like OS=Homo sapiens OX=9606 GN=TINAGL1 PE=1 SV=1;sp|Q9GZM7-3|TINAL_HUMAN Isoform 3 of Tubulointerstitial nephritis antigen-like OS=Homo sapiens OX=9606 GN=TINAGL1;tr|F6SDV2|F6SDV2_HUMAN Tubulointe	DAGGRYCQEQDLCCR;DEAGPAPPCMMHSR;ELMENGPVQALMEVHEDFFLYK;ERDEAGPAPPCMMHSR;GGIYSHTPVSLGRPER;GGRLDGAWWFLR;GVVSDHCYPFSGR;HGTHSVK;ITGWGEETLPDGR;IYPVLGTYWDNCNR;LDGAWWFLR;LDGAWWFLRR;LGSNDKEIMK;LGTIRPSSSVMNMHEIYTVLNPGEVLPTAFEASEK;QATAHCPNSYVNNNDIYQVTPVYR;QWQCDQEPCLVDPDMIK;RGVVSDHCYPFSGR;RHGTHSVK;RQATAHCPNSYVNNNDIYQVTPVYR;VGMEDMGHH;VSIHSLGHMTPVLSPQNLLSCDTHQQQGCR;WPNLIHEPLDQGNCAGSWAFSTAAVASDR;YCQEQDLCCR;YWTA…	4	24	24	24	280300000	198240000	153920000	51341000	23944000	34531000	148260000	102520000	66275000	17341000	21595000	6747900
Eukaryotic initiation factor 4A-I	EIF4A1	sp|P60842|IF4A1_HUMAN Eukaryotic initiation factor 4A-I OS=Homo sapiens OX=9606 GN=EIF4A1 PE=1 SV=1;tr|J3KT12|J3KT12_HUMAN RNA helicase OS=Homo sapiens OX=9606 GN=EIF4A1 PE=1 SV=1;sp|P60842-2|IF4A1_HUMAN Isoform 2 of Eukaryotic initiation factor 4A-I OS=Ho	AILPCIK;ATQALVLAPTR;DFTVSAMHGDMDQK;DQIYDIFQK;EELTLEGIR;ELAQQIQK;ERDVIMR;GFKDQIYDIFQK;GIDVQQVSLVINYDLPTNR;GIDVQQVSLVINYDLPTNRENYIHR;GIYAYGFEK;GIYAYGFEKPSAIQQR;GVAINMVTEEDKR;GYDVIAQAQSGTGK;ILVKKEELTLEGIR;KEELTLEGIR;KFMRDPIR;KGVAINMVTEEDKR;KVDWLTEK;LNSNTQVVLLSATMPSDVLEVTK;LNSNTQVVLLSATMPSDVLEVTKK;LQMEAPHIIVGTPGR;MFVLDEADEMLSR;PSAIQQR;QFYINVEREEWK;RKVDWLTEK;TATFAISILQQIELDLK;VFDMLNR;VFDMLNRR;VLITTDLL…	16	31	31	15	132860000	120970000	123450000	16114000	35537000	31981000	98212000	112770000	130540000	50747000	50372000	50837000
Actin, alpha skeletal muscle	ACTA1	sp|P68133|ACTS_HUMAN Actin, alpha skeletal muscle OS=Homo sapiens OX=9606 GN=ACTA1 PE=1 SV=1;sp|P68032|ACTC_HUMAN Actin, alpha cardiac muscle 1 OS=Homo sapiens OX=9606 GN=ACTC1 PE=1 SV=1;sp|P63267|ACTH_HUMAN Actin, gamma-enteric smooth muscle OS=Homo sapie	AGFAGDDAPR;AVFPSIVGRPR;DLTDYLMK;DSYVGDEAQSK;DSYVGDEAQSKR;EITALAPSTMK;GILTLKYPIEHGIITNWDDMEK;HQGVMVGMGQK;IIAPPER;IIAPPERK;IWHHTFYNELR;LDLAGRDLTDYLMK;RGILTLK;RGILTLKYPIEHGIITNWDDMEK;SYELPDGQVITIGNER;YPIEHGIITNWDDMEK	10	16	3	3	961370000	594130000	638380000	524220000	458490000	449330000	709680000	744730000	612560000	574040000	556190000	575490000
Solute carrier family 2, facilitated glucose transporter member 3	SLC2A3	sp|P11169|GTR3_HUMAN Solute carrier family 2, facilitated glucose transporter member 3 OS=Homo sapiens OX=9606 GN=SLC2A3 PE=1 SV=1	AFEGQAHGADR;DAGVQEPIYATIGAGVVNTIFTVVSLFLVER;DAGVQEPIYATIGAGVVNTIFTVVSLFLVERAGRR;DGVMEMNSIEPAK;DGVMEMNSIEPAKETTTNV;FLLINRKEEENAK;GRTFEDITR;LWGTQDVSQDIQEMK;LWGTQDVSQDIQEMKDESAR;QVTVLELFR;SGKDGVMEMNSIEPAK;SGKDGVMEMNSIEPAKETTTNV;SVEMLILGR;TFEDITR;VSSYRQPIIISIVLQLSQQLSGINAVFYYSTGIFK;VTPALIFAITVATIGSFQFGYNTGVINAPEK	8	16	16	16	220120000	273830000	223700000	10930000	0	5002000	452830000	319800000	386710000	29450000	21812000	13999000
Complement factor H	CFH	sp|Q28085|CFAH_BOVIN Complement factor H OS=Bos taurus OX=9913 GN=CFH PE=1 SV=3;	AACYERECSIPEMDPYLNAYPR;CAAGFEYGQR;CAWKPCSYPVIK;CKPGYVTADGK;CLGGEWSRPQDCISTNCVNLPTFEDAVLTDREK;CLPVTEPENGK;CLSYYQLDGSNTIQCIK;CQAYYELR;CVEIFCK;DGWVPVPR;DVSCGNPPQVENAIIHNQK;EAFTMIGPR;ECDTNGWTNDIPICEVVK;ECSIPEMDPYLNAYPR;ECSIPEMDPYLNAYPRK;EIHKEEYAHNEVVEYACNPR;ENYLIQDAEEIVCK;ETEILSGSWTEQTYQEGTQATYK;FITCISGEWTQPPQCIATDELRK;FSCSQGR;GFFPEIR;HSICINGEWDPKVDCNEEAK;IENGFLSESTFTYPLNK;IFSDALEPDQEYTYGQVVQFECNSGYM…	2	51	51	51	74210000	57509000	52368000	61945000	36978000	41448000	70886000	36966000	41199000	54136000	33544000	29725000
X-ray repair cross-complementing protein 6	XRCC6	sp|P12956|XRCC6_HUMAN X-ray repair cross-complementing protein 6 OS=Homo sapiens OX=9606 GN=XRCC6 PE=1 SV=2;sp|P12956-2|XRCC6_HUMAN Isoform 2 of X-ray repair cross-complementing protein 6 OS=Homo sapiens OX=9606 GN=XRCC6;tr|B1AHC9|B1AHC9_HUMAN ATP-dependen	AGDLRDTGIFLDLMHLK;ALKPPPIK;DIVISVGIYNLVQK;DSLIFLVDASK;DTGIFLDLMHLK;EETEELK;ELVYPPDYNPEGK;EVAALCR;FTVPMLK;IISSDRDLLAVVFYGTEK;ILELDQFK;IMATPEQVGK;IMLFTNEDNPHGNDSAK;IQVTPPGFQLVFLPFADDKR;KPGGFDISLFYR;KQELLEALTK;LGSLVDEFK;LYRETNEPVK;NIPPYFVALVPQEEELDDQK;NIYVLQELDNPGAK;NIYVLQELDNPGAKR;QIILEKEETEELK;RFDDPGLMLMGFK;RFDDPGLMLMGFKPLVLLK;RILELDQFK;RIMLFTNEDNPHGNDSAK;RKHDNEGSGSK;RLGSLVDEFK;RNIPPYFVALVPQEEELDD…	3	39	39	39	47986000	44526000	54541000	22851000	24100000	30610000	37253000	113330000	103820000	36791000	64858000	64233000
Isoform 2 of Catenin alpha-1	CTNNA1	sp|P35221-2|CTNA1_HUMAN Isoform 2 of Catenin alpha-1 OS=Homo sapiens OX=9606 GN=CTNNA1;sp|P35221|CTNA1_HUMAN Catenin alpha-1 OS=Homo sapiens OX=9606 GN=CTNNA1 PE=1 SV=1;tr|G3XAM7|G3XAM7_HUMAN Catenin (Cadherin-associated protein), alpha 1, 102kDa, isoform	AAAGEFADDPCSSVK;AAAGEFADDPCSSVKR;AHVLAASVEQATENFLEK;AIMAQLPQEQK;ALKPEVDKLNIMAAK;ALLSAVTR;ANRDLIYK;AVMDHVSDSFLETNVPLLVLIEAAK;CVIALQEK;DQMAAAR;DVGHRDQMAAAR;EELVAAVEDVRK;ERSDALNSAIDK;ESQFLKEELVAAVEDVR;ESQFLKEELVAAVEDVRK;EYAQVFR;EYAQVFREHANK;FTEQVEAAVEALSSDPAQPMDENEFIDASR;HVNPVQALSEFK;IAEQVASFQEEK;IALYCHQLNICSK;IVAECNAVR;KAHVLAASVEQATENFLEK;KHVNPVQALSEFK;LAQENMDLFK;LESIISGAALMADSSCTR;LIEVANLACSISNNEE…	33	55	55	46	41256000	51186000	45391000	3726600	7631100	7386500	142790000	124930000	132990000	11154000	25482000	25564000
Complement component C7	C7	;sp|Q29RQ1|CO7_BOVIN Complement component C7 OS=Bos taurus OX=9913 GN=C7 PE=2 SV=1	ACGVCPLWEK;CASSHFQFLFTSSK;CDAEGSECVCR;CFSGQCISK;CGEDLQWLVGNMHCQK;CTTMEEVLK;DGFVQDEGATFPVGK;DKPPPNIELTGR;DVQCVQR;EGYSLVGDPVAR;ELSYLPSLYDYSAYR;ELSYLPSLYDYSAYRR;ESCTLPASAEK;EVPCASVK;EVPCASVKK;FCSSPPALK;FLFFSSSSSSHGYSSNTNILTK;GCPTEDGCGER;GGHSGFLAGLSYLDLNNPAGNK;GGHSGFLAGLSYLDLNNPAGNKR;GRFLFFSSSSSSHGYSSNTNILTK;GYNALTGQFR;IACVLPALMDGIQSHPHKPFYTIGEK;ILPLTVCK;KFDFHSEDK;LIDQYGTHYLQSGSLGGEYK;LLEPHCFPLSLVPTK…	3	41	41	41	94512000	70902000	70135000	17503000	11553000	14709000	70676000	47443000	47778000	19754000	11501000	7953700
Isoform 3 of Amyloid-like protein 2	APLP2	sp|Q06481-3|APLP2_HUMAN Isoform 3 of Amyloid-like protein 2 OS=Homo sapiens OX=9606 GN=APLP2;sp|Q06481-6|APLP2_HUMAN Isoform 6 of Amyloid-like protein 2 OS=Homo sapiens OX=9606 GN=APLP2;sp|Q06481|APLP2_HUMAN Amyloid-like protein 2 OS=Homo sapiens OX=9606 G	ADMDQFTASISETPVDVR;AKEQLEIR;AVCSQEAMTGPCR;DRLHTIR;EACLTQGMTLYSYGMLLPCGVDQFHGTEYVCCPQTK;EITHDVK;EMIFNAER;ERMEVCENHQHWHTVVK;EWEEAELQAK;FIYGGCGGNR;FIYGGCGGNRNNFESEDYCMAVCK;HYQHVLAVDPEK;ILQALRR;LNMHVNIQTGK;LNMHVNIQTGKWEPDPTGTK;MALENYLAALQSDPPRPHR;NKVDENMVIDETLDVK;NNFESEDYCMAVCK;QQLVETHLAR;QTLIQHFQAMVK;SCFETKEEVLQYCQEMYPELQITNVMEANQR;SQVMTHLHVIEER;SRFVTPFK;VEAMLNDR;VSIDNWCR;VSIDNWCRR;WYFDLSK	9	27	27	26	96738000	85265000	85406000	79423000	66957000	70699000	158500000	87622000	66040000	101530000	71211000	44152000
Profilin-1	PFN1	sp|P07737|PROF1_HUMAN Profilin-1 OS=Homo sapiens OX=9606 GN=PFN1 PE=1 SV=2;tr|K7EJ44|K7EJ44_HUMAN Profilin OS=Homo sapiens OX=9606 GN=PFN1 PE=1 SV=1	AGWNAYIDNLMADGTCQDAAIVGYK;CSVIRDSLLQDGEFSMDLR;CYEMASHLR;CYEMASHLRR;DRSSFYVNGLTLGGQK;DSLLQDGEFSMDLR;DSPSVWAAVPGK;EGVHGGLINK;EGVHGGLINKK;SSFYVNGLTLGGQK;STGGAPTFNVTVTK;STGGAPTFNVTVTKTDK;TFVNITPAEVGVLVGK;TLVLLMGK	3	14	14	9	154760000	149140000	169210000	129390000	341600000	421970000	119780000	184620000	179280000	375890000	580120000	463370000
60S ribosomal protein L11	RPL11	tr|Q5VVC8|Q5VVC8_HUMAN 60S ribosomal protein L11 OS=Homo sapiens OX=9606 GN=RPL11 PE=1 SV=2;sp|P62913-2|RL11_HUMAN Isoform 2 of 60S ribosomal protein L11 OS=Homo sapiens OX=9606 GN=RPL11;sp|P62913|RL11_HUMAN 60S ribosomal protein L11 OS=Homo sapiens OX=960	AEEILEK;GAKAEEILEK;HRISKEEAMR;IAVHCTVR;LCLNICVGESGDRLTR;TGCIGAK;VLEQLTGQTPVFSK;VREYELRK;YDGIILPGK	3	9	9	9	1.8125e+09	1.5475e+09	1.0533e+09	4.2413e+09	3.9175e+09	4.2531e+09	1276300000	952640000	633860000	6.9215e+09	3.4022e+09	2700100000
T-complex protein 1 subunit alpha	TCP1	sp|P17987|TCPA_HUMAN T-complex protein 1 subunit alpha OS=Homo sapiens OX=9606 GN=TCP1 PE=1 SV=1;tr|E7EQR6|E7EQR6_HUMAN T-complex protein 1 subunit alpha OS=Homo sapiens OX=9606 GN=TCP1 PE=1 SV=1;tr|F5H282|F5H282_HUMAN T-complex protein 1 subunit alpha OS=	AFHNEAQVNPERK;DCLINAAK;DDKHGSYEDAVHSGALND;EQLAIAEFAR;FATEAAITILR;GANDFMCDEMER;HGSYEDAVHSGALND;IACLDFSLQK;ICDDELILIK;IHPTSVISGYR;IIGINGDFFANMVVDAVLAIK;ILATGANVILTTGGIDDMCLK;LGVQVVITDPEKLDQIR;LHPESKDDK;LHPESKDDKHGSYEDAVHSGALND;LLEVEHPAAK;LRAFHNEAQVNPERK;MEGPLSVFGDR;MLVDDIGDVTITNDGATILK;QAGVFEPTIVK;QRESDITK;SLHDALCVVK;SLHDALCVVKR;SLLVIPNTLAVNAAQDSTDLVAK;SQMESMLISGYALNCVVGSQGMPK;SQNVMAAASIANIVK;SSLGP…	11	32	32	32	54502000	61610000	73070000	7713000	21472000	23413000	52938000	84007000	101040000	22994000	24568000	27199000
Catenin beta-1	CTNNB1	tr|A0A2R8Y804|A0A2R8Y804_HUMAN Catenin beta-1 OS=Homo sapiens OX=9606 GN=CTNNB1 PE=1 SV=1;tr|A0A2R8Y543|A0A2R8Y543_HUMAN Catenin beta-1 OS=Homo sapiens OX=9606 GN=CTNNB1 PE=1 SV=1;tr|A0A2R8YCH5|A0A2R8YCH5_HUMAN Catenin beta-1 (Fragment) OS=Homo sapiens OX=	AAMFPETLDEGMQIPSTQFDAAHPTNVQR;AAVMVHQLSK;AAVMVHQLSKK;AAVSHWQQQSYLDSGIHSGATTTAPSLSGK;AGDREDITEPAICALR;AHQDTQRR;ATQADLMELDMAMEPDRK;ATVGLIR;CTAGTLHNLSHHR;EAAEAIEAEGATAPLTELLHSR;EGLLAIFK;GLNTIPLFVQLLYSPIENIQR;HAVVNLINYQDDAELATR;HQEAEMAQNAVR;LAEPSQMLK;LHYGLPVVVK;LIILASGGPQALVNIMR;LLHPPSHWPLIK;LLNDEDQVVVNK;LLWTTSR;LSVELTSSLFR;LVQLLVR;LVQNCLWTLR;MEEIVEGCTGALHILAR;MLGSPVDSVLFYAITTLHNLLLHQEGAK;MMVCQVGGIEA…	14	39	39	34	37992000	36384000	44093000	1588000	882490	2315100	98616000	83132000	95857000	4430300	8275600	9794300
T-complex protein 1 subunit eta	CCT7	sp|Q99832|TCPH_HUMAN T-complex protein 1 subunit eta OS=Homo sapiens OX=9606 GN=CCT7 PE=1 SV=2;sp|Q99832-3|TCPH_HUMAN Isoform 3 of T-complex protein 1 subunit eta OS=Homo sapiens OX=9606 GN=CCT7;sp|Q99832-4|TCPH_HUMAN Isoform 4 of T-complex protein 1 subun	AIKNDSVVAGGGAIEMELSK;ALEIIPR;ATISNDGATILK;CAMTALSSK;CQVFEETQIGGER;EGTDSSQGIPQLVSNISACQVIAEAVR;EIAVTVK;GGAEQFMEETER;IALLNVELELK;IALLNVELELKAEK;IHHSGAK;INALTAASEAACLIVSVDETIK;KVQGGALEDSQLVAGVAFKK;LLDVVHPAAK;LPIGDVATQYFADR;LPIGDVATQYFADRDMFCAGR;LPIGDVATQYFADRDMFCAGRVPEEDLK;MMPTPVILLK;MVVDAVMMLDDLLQLK;NDSVVAGGGAIEMELSK;QLCDNAGFDATNILNK;QQLLIGAYAK;QVKPYVEEGLHPQIIIR;RAIKNDSVVAGGGAIEMELSK;RTMMACGGSIQTSV…	7	34	34	34	76624000	90945000	103220000	34131000	44140000	39055000	81748000	109440000	124640000	36173000	44178000	49246000
Isoform 2 of Triosephosphate isomerase	TPI1	sp|P60174-1|TPIS_HUMAN Isoform 2 of Triosephosphate isomerase OS=Homo sapiens OX=9606 GN=TPI1;sp|P60174|TPIS_HUMAN Triosephosphate isomerase OS=Homo sapiens OX=9606 GN=TPI1 PE=1 SV=3;sp|P60174-4|TPIS_HUMAN Isoform 4 of Triosephosphate isomerase OS=Homo sap	DCGATWVVLGHSER;DCGATWVVLGHSERR;ELASQPDVDGFLVGGASLKPEFVDIINAK;ELASQPDVDGFLVGGASLKPEFVDIINAKQ;FFVGGNWK;HVFGESDELIGQK;IAVAAQNCYK;IIYGGSVTGATCK;KQSLGELIGTLNAAK;LDEREAGITEK;QSLGELIGTLNAAK;RHVFGESDELIGQK;SNVSDAVAQSTR;TATPQQAQEVHEK;VAHALAEGLGVIACIGEK;VAHALAEGLGVIACIGEKLDER;VAHALAEGLGVIACIGEKLDEREAGITEK;VPADTEVVCAPPTAYIDFAR;VTNGAFTGEISPGMIK;VVFEQTK;VVLAYEPVWAIGTGK	6	21	21	21	28147000	33991000	38769000	403620000	536410000	661210000	48579000	58061000	52328000	376910000	696850000	742540000
Proteasome subunit alpha type-6	PSMA6	sp|P60900|PSA6_HUMAN Proteasome subunit alpha type-6 OS=Homo sapiens OX=9606 GN=PSMA6 PE=1 SV=1;tr|G3V295|G3V295_HUMAN Proteasome subunit alpha type OS=Homo sapiens OX=9606 GN=PSMA6 PE=1 SV=1;tr|G3V5Z7|G3V5Z7_HUMAN Proteasome subunit alpha type OS=Homo sap	AINQGGLTSVAVR;ARYEAANWK;CDPAGYYCGFK;DCAVIVTQK;FRILTEAEIDAHLVALAERD;GKDCAVIVTQK;GSSAGFDR;HITIFSPEGR;IADISQVYTQNAEMRPLGCCMILIGIDEEQGPQVYK;ILTEAEIDAHLVALAERD;ITENIGCVMTGMTADSR;LLDSSTVTHLFK;LYQVEYAFK;QTESTSFLEK;RIADISQVYTQNAEMRPLGCCMILIGIDEEQGPQVYK;YEAANWK;YGYEIPVDMLCK;YGYEIPVDMLCKR	10	18	18	18	91193000	117310000	103520000	56135000	64333000	74396000	117240000	193250000	174540000	60191000	104110000	117700000
Programmed cell death 6-interacting protein	PDCD6IP	sp|Q8WUM4|PDC6I_HUMAN Programmed cell death 6-interacting protein OS=Homo sapiens OX=9606 GN=PDCD6IP PE=1 SV=1;sp|Q8WUM4-2|PDC6I_HUMAN Isoform 2 of Programmed cell death 6-interacting protein OS=Homo sapiens OX=9606 GN=PDCD6IP	AAVGRPLDK;AAVGRPLDKHEGALETLLR;ATFISVQLK;AVQADGQVK;CSDIVFAR;DLQQSIAR;DLQQSIAREPSAPSIPTPAYQSSPAGGHAPTPPTPAPR;DNDFIYHDRVPDLK;DTIVLLCKPEPELNAAIPSANPAK;ECYQSHR;ECYQSHRDTIVLLCKPEPELNAAIPSANPAK;EGLENDLK;ELPELLQR;EREGLENDLK;ETVLSALSR;EVFPVLAAK;FIQQTYPSGGEEQAQYCR;FLTALAQDGVINEEALSVTELDR;FTDLFEK;FYNELTEILVR;HCIMQANAEYHQSILAK;HEGALETLLR;HYQFASGAFLHIK;KQEGLLK;KTERDELLK;KTSEVDLAK;LALASLGYEK;LANQAADYFGDAFK;LLD…	8	49	49	49	80494000	78760000	71165000	6161400	6627500	10021000	82943000	71762000	69271000	14000000	27795000	30983000
			AEVLSPVVSVFVPPR;ALETHTYFER;AYSMLTITER;AYSMLTITERDWLSQNVYTCQVEHNK;AYSMLTITERDWLSQNVYTCQVEHNKETFQK;DFVPNSVSFSWK;DGLWSASSQVVLPSSSAFQGPDDYLVCEVQHPK;DVAMKPPSVYLLPPTR;DWLSQNVYTCQVEHNK;ESASVTCLVK;ESGPSLVK;FWTFPEVLR;GEASVCSEDWESGEEFTCTVAHSDLPFPEK;GETYTCVVGHEALPHMVTER;GFAPADVFVQWLQR;IVSGISEGQVETVQSSPITFR;NSLSGDGNSK;QISLSWFR;SSLICQATDFSPK;STGKPTLYNVSLVLSDTASTCY;VFPLVSCVSSPSDESTVALGCLAR;VIATKAEVLSPVVSVFVPPR…	1	23	23	22	168830000	137530000	115030000	59053000	44671000	44796000	135360000	69906000	70336000	45625000	21978000	20747000
Protein SET	SET	sp|Q01105|SET_HUMAN Protein SET OS=Homo sapiens OX=9606 GN=SET PE=1 SV=3	EFHLNESGDPSSK;EQQEAIEHIDEVQNEIDRLNEQASEEILK;EQQEAIEHIDEVQNEIDRLNEQASEEILKVEQK;IDFYFDENPYFENK;IPNFWVTTFVNHPQVSALLGEEDEEALHYLTR;KPRPPPALGPEETSASAGLPK;LRQPFFQK;LRQPFFQKR;RQSPLPPQK;RSELIAK;SGYRIDFYFDENPYFENK;VEVTEFEDIK	2	12	12	2	68614000	79121000	88774000	174650000	207880000	217650000	94488000	211190000	165890000	208090000	397110000	412710000
von Willebrand factor A domain-containing protein 1	VWA1	sp|Q6PCB0|VWA1_HUMAN von Willebrand factor A domain-containing protein 1 OS=Homo sapiens OX=9606 GN=VWA1 PE=1 SV=1	ACTPDGPRPR;ACTPDGPRPRPR;APTPGTASREP;ASLVHVGSRPYTEFPFGQHSSGEAAQDAVR;DLGVTVFIVSTGR;EFVGQLVAPLPLGTGALR;EQLFAEASGARPGVPK;GDLMFLLDSSASVSHYEFSR;GGEAQRVEVPAGR;GNFLELSAAASAPAEK;GPPASAPR;GSILDAMRPQQLHATEITSSGFR;HLHFVDVDDLHIIVQELR;IVISHARPR;LAWPPLLTADSGYYVLELVPSAQPGAARR;MGDTHTGLALVYAK;VLVWVTDGGSSDPVGPPMQELK;VREFVGQLVAPLPLGTGALR;VSWAPALGSAAALGYHVQFGPLR;VSWAPALGSAAALGYHVQFGPLRGGEAQR	4	20	20	20	133760000	188830000	181830000	16735000	26074000	44770000	81226000	74392000	52469000	38066000	27876000	16407000
Isoform 2 of Filamin-A	FLNA	sp|P21333-2|FLNA_HUMAN Isoform 2 of Filamin-A OS=Homo sapiens OX=9606 GN=FLNA;sp|P21333|FLNA_HUMAN Filamin-A OS=Homo sapiens OX=9606 GN=FLNA PE=1 SV=4;tr|Q60FE5|Q60FE5_HUMAN Filamin-A OS=Homo sapiens OX=9606 GN=FLNA PE=1 SV=1;tr|A0A087WWY3|A0A087WWY3_HUMAN	AEAGVPAEFSIWTR;AEGPGLSR;AEISCTDNQDGTCSVSYLPVLPGDYSILVK;AFGPGLQGGSAGSPAR;AGGPGLER;AGNNMLLVGVHGPR;AGQSAAGAAPGGGVDTR;AGVAPLQVK;AHVVPCFDASK;ALTQTGGPHVK;ANLPQSFQVDTSK;ARGPGLEK;ASGPGLNTTGVPASLPVEFTIDAK;ATCAPQHGAPGPGPADASK;AVPTGDASK;AWGPGLEGGVVGK;AYGPGIEPTGNMVK;CSGPGLER;CSGPGLSPGMVR;DAGEGLLAVQITDPEGKPK;DGSCGVAYVVQEPGDYEVSVK;DGTVTVR;DKGEYTLVVK;DLAEDAPWK;DLAEDAPWKK;DNGNGTYSCSYVPR;DVDIIDHHDNTYTVK;EAGAGGLAI…	9	96	86	85	53500000	45104000	50620000	3536900	8240100	5817500	36386000	49931000	55265000	8439600	19283000	20903000
Factor XIIa inhibitor		sp|P50448|F12AI_BOVIN Factor XIIa inhibitor OS=Bos taurus OX=9913 PE=1 SV=1;	AFMSEGFTSFSQIFHSSDLTIK;AFMSEGFTSFSQIFHSSDLTIKDTFAEASQR;DTFAEASQR;ETNFIFSPFSIASLLTQILLGAGGETR;FHPTHLTMPR;FPVFMGR;GRTSTKPFHLK;HHLQDLEQALSTAVFK;HQATLELTESGVDATAASVVSVAR;KYPVASFTDR;LILLNAVALSAK;LLDSLPEDTR;LYQDFSVLK;NLLLFEVQQPFLFLLWDQQHK;RLLDSLPEDTR;SAEAVLGEALTDFSLR;SSAIKVPMMNSK	2	17	17	16	209990000	185710000	159200000	86710000	59233000	53753000	201160000	110360000	98388000	81674000	49557000	42217000
Proteasome subunit alpha type	PSMA2	tr|A0A024RA52|A0A024RA52_HUMAN Proteasome subunit alpha type OS=Homo sapiens OX=9606 GN=PSMA2 PE=1 SV=1;sp|P25787|PSA2_HUMAN Proteasome subunit alpha type-2 OS=Homo sapiens OX=9606 GN=PSMA2 PE=1 SV=2	AANGVVLATEK;AANGVVLATEKK;ESFEGQMTEDNIEVGICNEAGFR;ESFEGQMTEDNIEVGICNEAGFRR;GYSFSLTTFSPSGK;HIGLVYSGMGPDYR;KLAQQYYLVYQEPIPTAQLVQR;LAQQYYLVYQEPIPTAQLVQR;LVQIEYALAAVAGGAPSVGIK;RLTPTEVK;RYNEDLELEDAIHTAILTLK;SILYDER;SVHKVEPITK	5	13	13	13	116420000	135080000	137670000	58433000	67359000	104160000	130230000	267680000	228620000	62761000	112940000	121810000
Fibulin-1	FBLN1	sp|P23142|FBLN1_HUMAN Fibulin-1 OS=Homo sapiens OX=9606 GN=FBLN1 PE=1 SV=4	AITPPHPASQANIIFDITEGNLR;AITPPHPASQANIIFDITEGNLRDSFDIIKR;CCHCCLLGR;CLAFECPENYR;CLAFECPENYRR;CVDVDECAPPAEPCGK;CVNSPGSFR;DCSLPYATESK;DIDECESGIHNCLPDFICQNTLGSFR;DSFDIIK;DSFDIIKR;DSSCGTGYELTEDNSCK;DTGDEVVCSCFVGYQLLSDGVSCEDVNECITGSHSCR;EFTRPEEIIFLR;GYHLNEEGTR;GYHLNEEGTRCVDVDECAPPAEPCGK;GYQLSDVDGVTCEDIDECALPTGGHICSYR;IIEVEEEQEDPYLNDR;IIEVEEEQEDPYLNDRCR;LEMNYVVGGVVSHR;LGESCINTVGSFR;MCVDVNECQR;MCVDVNECQRY…	1	36	11	4	288380000	257320000	322450000	53094000	51899000	70295000	240390000	199170000	167220000	81739000	47157000	57281000
T-complex protein 1 subunit zeta	CCT6A	sp|P40227|TCPZ_HUMAN T-complex protein 1 subunit zeta OS=Homo sapiens OX=9606 GN=CCT6A PE=1 SV=3;sp|P40227-2|TCPZ_HUMAN Isoform 2 of T-complex protein 1 subunit zeta OS=Homo sapiens OX=9606 GN=CCT6A	AGMSSLKG;ALQFLEEVK;AQAALAVNISAAR;DAVRDGLR;DGNVLLHEMQIQHPTASLIAK;EGIVALR;EGIVALRR;EMDRETLIDVAR;GFVVINQK;GIDPFSLDALSK;GLQDVLR;GLVLDHGAR;GLVLDHGARHPDMK;GLVLDHGARHPDMKK;HKSETDTSLIR;IITEGFEAAK;KQDEPIDLFMIEIMEMK;KRVEDAYILTCNVSLEYEK;MLVSGAGDIK;QADLYISEGLHPR;QLLHSCTVIATNILLVDEIMR;RVEDAYILTCNVSLEYEK;SVTLLIK;TEVNSGFFYK;VHAELADVLTEAVVDSILAIK;VLAQNSGFDLQETLVK	3	26	26	20	103860000	112150000	139840000	41097000	58526000	57690000	108040000	167270000	197760000	52773000	67043000	78636000
Proteasome subunit beta type-5	PSMB5	sp|P28074|PSB5_HUMAN Proteasome subunit beta type-5 OS=Homo sapiens OX=9606 GN=PSMB5 PE=1 SV=3;sp|P28074-3|PSB5_HUMAN Isoform 3 of Proteasome subunit beta type-5 OS=Homo sapiens OX=9606 GN=PSMB5;tr|H0YJM8|H0YJM8_HUMAN Proteasome endopeptidase complex (Frag	AIYQATYR;ATAGAYIASQTVK;ATAGAYIASQTVKK;DAYSGGAVNLYHVR;ERISVAAASK;FRHGVIVAADSR;GMGLSMGTMICGWDK;GPGLYYVDSEGNR;GYSYDLEVEQAYDLAR;GYSYDLEVEQAYDLARR;HGVIVAADSR;ISGATFSVGSGSVYAYGVMDR;ISVAAASK;KVIEINPYLLGTMAGGAADCSFWER;LLANMVYQYK;RAIYQATYR;RGPGLYYVDSEGNR;VIEINPYLLGTMAGGAADCSFWER;VSSDNVADLHEK	4	19	19	19	83377000	94866000	96253000	6260700	6513000	19656000	81685000	196990000	167670000	19656000	67287000	65799000
Albumin	ALB	tr|A0A0C4DGB6|A0A0C4DGB6_HUMAN Albumin OS=Homo sapiens OX=9606 GN=ALB PE=1 SV=1;;sp|P02768|ALBU_HUMAN Albumin OS=Homo sapiens OX=9606 GN=ALB PE=1 SV=2;tr|H0YA55|H0YA55_HUMAN Albumin (Fragment) OS=Homo sapiens OX=9606 GN=ALB PE=1 SV=1;tr|D6RHD5|D6RHD5_HUMAN	ALVLIAFAQYLQQCPFEDHVK;CCTESLVNR;CCTESLVNRR;FQNALLVR;KVPQVSTPTLVEVSR;LVTDLTK;RHPDYSVVLLLR;RHPYFYAPELLFFAK;VPQVSTPTLVEVSR;YICENQDSISSK;YLYEIAR;YLYEIARR	11	12	5	5	0	3.4618e+09	3.1943e+09	1.9433e+09	3.5793e+09	16872000000	7.5689e+09	3.8481e+09	2571700000	3.2059e+09	9609200000	5632400000
14-3-3 protein zeta/delta	YWHAZ	sp|P63104|1433Z_HUMAN 14-3-3 protein zeta/delta OS=Homo sapiens OX=9606 GN=YWHAZ PE=1 SV=1;tr|E7EX29|E7EX29_HUMAN 14-3-3 protein zeta/delta (Fragment) OS=Homo sapiens OX=9606 GN=YWHAZ PE=1 SV=1;tr|B0AZS6|B0AZS6_HUMAN 14-3-3 protein zeta/delta OS=Homo sapie	DNLTLWTSDTQGDEAEAGEGGEN;DSTLIMQLLR;EMQPTHPIR;FLIPNASQAESK;GIVDQSQQAYQEAFEISK;GIVDQSQQAYQEAFEISKK;IETELRDICNDVLSLLEK;KGIVDQSQQAYQEAFEISK;KGIVDQSQQAYQEAFEISKK;LAEQAER;LAEQAERYDDMAACMK;MDKNELVQK;NLLSVAYK;SVTEQGAELSNEER;SVTEQGAELSNEERNLLSVAYK;TAFDEAIAELDTLSEESYK;TAFDEAIAELDTLSEESYKDSTLIMQLLR;VVSSIEQK;VVSSIEQKTEGAEK;YDDMAACMK;YLAEVAAGDDK;YLAEVAAGDDKK	11	22	22	18	161090000	151040000	132630000	331220000	345520000	358020000	254670000	245490000	282260000	306740000	556660000	513770000
Major vault protein	MVP	sp|Q14764|MVP_HUMAN Major vault protein OS=Homo sapiens OX=9606 GN=MVP PE=1 SV=4	AEAARIEGEGSVLQAK;AEAESRAEAAR;ALLDFEDKDGDKVVAGDEWLFEGPGTYIPR;ALQPLEEGEDEEK;AQALAIETEAELQR;AQQLAEVEVK;AQQLAEVEVKK;ATEEFIIR;AVIGSTYMLTQDEVLWEK;DAQGLVLFDVTGQVR;DITPLQVVLPNTALHLK;DLAVAGPEMQVK;DQAVFPQNGLVVSSVDVQSVEPVDQR;ECWDRDGK;ELELVYAR;ELLELEALSMAVESTGTAK;ELPPGVEELLNK;ERVTGEEWLVTTVGAYLPAVFEEVLDLVDAVILTEK;GAVASVTFDDFHK;GPDGMALPRPR;GPLEYVPSAK;GQDPLADRGEK;HADLEIR;HEAQRLEQEAR;HYCTVANPVSR;IEGEGSVLQAK;IPPY…	11	50	50	50	58686000	51405000	49163000	165180	227250	103910	51955000	56485000	46518000	206360	246990	335100
Adenosylhomocysteinase	AHCY	sp|P23526|SAHH_HUMAN Adenosylhomocysteinase OS=Homo sapiens OX=9606 GN=AHCY PE=1 SV=4;sp|P23526-2|SAHH_HUMAN Isoform 2 of Adenosylhomocysteinase OS=Homo sapiens OX=9606 GN=AHCY	AGIPVYAWK;ALDIAENEMPGLMR;ATDVMIAGK;DGPLNMILDDGGDLTNLIHTK;ESLIDGIK;ESLIDGIKR;GCAQALR;GISEETTTGVHNLYK;IILLAEGR;KLDEAVAEAHLGK;QAQYLGMSCDGPFKPDHYRY;RATDVMIAGK;SDKLPYK;SKFDNLYGCR;VADIGLAAWGR;VADIGLAAWGRK;VAVVAGYGDVGK;VNIKPQVDR;VNIKPQVDRYR;VPAINVNDSVTK;WLNENAVEK;YPQLLPGIR	2	22	22	22	92465000	88933000	97663000	45390000	49310000	46280000	78191000	104710000	108360000	40799000	83050000	73059000
Clusterin	CLU	sp|P17697|CLUS_BOVIN Clusterin OS=Bos taurus OX=9913 GN=CLU PE=1 SV=1;	ASSIMDELFQDR;ASSIMDELFQDRFFLR;CQEILEVDCSASNPTQTLLR;ELQEMSTEGSK;GSLFFNPK;KLLLSSLEEAK;KLLLSSLEEAKK;LFNSFPITVTVPQEVSSPNFMENVAEK;LLLSSLEEAK;LLLSSLEEAKK;LYDQLLQSYQQK;RPQDTQYYSPFSSFPR;TQIEQTNEER;TQIEQTNEERK	2	14	14	14	174150000	138170000	109730000	73409000	52628000	53802000	162780000	86958000	82060000	73002000	42024000	33284000
Nucleoside diphosphate kinase	NME1-NME2	tr|Q32Q12|Q32Q12_HUMAN Nucleoside diphosphate kinase OS=Homo sapiens OX=9606 GN=NME1-NME2 PE=1 SV=1;sp|P22392-2|NDKB_HUMAN Isoform 3 of Nucleoside diphosphate kinase B OS=Homo sapiens OX=9606 GN=NME2;tr|J3KPD9|J3KPD9_HUMAN NME1-NME2 readthrough OS=Homo sap	ASEEHLK;DRPFFAGLVK;DRPFFPGLVK;EHYVDLK;EISLWFKPEELVDYK;FMQASEDLLK;GLVGEIIK;NIIHGSDSVK;SCAHDWVYE;TFIAIKPDGVQR;VMLGETNPADSKPGTIR;YMHSGPVVAMVWEGLNVVK;YMNSGPVVAMVWEGLNVVK	6	13	13	6	94254000	102630000	122460000	165700000	253600000	321940000	105120000	152780000	140750000	275390000	528280000	542850000
Hemoglobin subunit beta	HBB	sp|P02070|HBB_BOVIN Hemoglobin subunit beta OS=Bos taurus OX=9913 GN=HBB PE=1 SV=1;	AAVTAFWGK;EFTPVLQADFQK;FFESFGDLSTADAVMNNPK;GTFAALSELHCDK;LHVDPENFK;LLGNVLVVVLAR;LLVVYPWTQR;MLTAEEK;VDEVGGEALGR;VKVDEVGGEALGR;VLDSFSNGMK;VVAGVANALAHR;VVAGVANALAHRYH	7	13	9	9	210470000	158250000	144820000	42404000	12769000	32743000	166280000	85322000	76281000	37589000	18913000	14250000
Heat shock 70 kDa protein 4	HSPA4	sp|P34932|HSP74_HUMAN Heat shock 70 kDa protein 4 OS=Homo sapiens OX=9606 GN=HSPA4 PE=1 SV=4;tr|A0A087WYC1|A0A087WYC1_HUMAN Heat shock 70 kDa protein 4 OS=Homo sapiens OX=9606 GN=HSPA4 PE=1 SV=1;tr|A0A087WTS8|A0A087WTS8_HUMAN Heat shock 70 kDa protein 4 OS	AFSDPFVEAEK;AGGIETIANEYSDR;CTPACISFGPK;EDIYAVEIVGGATR;EDIYAVEIVGGATRIPAVK;ELSTTLNADEAVTR;ELTSTCSPIISKPK;ELTSTCSPIISKPKPK;EMLNLYIENEGK;EPFTLEAYYSSPQDLPYPDPAIAQFSVQK;ETAESVLK;FLEMCNDLLAR;FQESEERPK;FVSEDDRNSFTLK;GCALQCAILSPAFK;IRFQESEERPK;KEPFTLEAYYSSPQDLPYPDPAIAQFSVQK;KFDEVLVNHFCEEFGK;KFDEVLVNHFCEEFGKK;KMDQPPQAK;KPVVDCVVSVPCFYTDAERR;LEDTENWLYEDGEDQPK;LFEELGK;LKETAESVLK;LKKEDIYAVEIVGGATR;LMNETTAVALA…	4	49	49	45	37581000	51428000	49237000	36623000	53780000	65522000	53808000	81793000	72330000	54756000	84596000	98498000
Coagulation factor V	F5	sp|Q28107|FA5_BOVIN Coagulation factor V OS=Bos taurus OX=9913 GN=F5 PE=1 SV=1;	AADIEQQAVFAVFDENK;AEVDDVIQVR;AGMQTPFLIVDR;AGMQTPFLIVDRECK;AHKPLSIHAQGIK;ANNNNQWLQIDLLK;ASKPGWWLLDTEVGEIQR;AVRPGETYTYK;AWAYYSAVNPEK;DIHSGLIGPLLICR;DLASGLIGLLLICK;ENQIDPPVVAR;ETNMPVDMR;EVLLTGIQTQGAK;FCENPEK;FSEGASYSDHTLPMEK;GTLTEDGTQK;HFQAGMQAYIDIK;HYLKPYYTTEFCVAYSLDRK;IFEGNNNVR;ISPTGSYNKPALR;ITAIVTQGCK;IVYREYEAYFQK;KGTLTEDGTQK;KITAIVTQGCK;LDPQGEYEEHLGILGPVIR;LHLLNLGGSR;LNNGGSYNAWIAEK;LRQFYVAAQSIR;…	4	48	48	48	72498000	58233000	46843000	2590000	2995300	2252900	63121000	30932000	30461000	4912000	3278200	883780
Isoform 2 of Proteasome subunit alpha type-3	PSMA3	sp|P25788-2|PSA3_HUMAN Isoform 2 of Proteasome subunit alpha type-3 OS=Homo sapiens OX=9606 GN=PSMA3;sp|P25788|PSA3_HUMAN Proteasome subunit alpha type-3 OS=Homo sapiens OX=9606 GN=PSMA3 PE=1 SV=2;tr|G3V4X5|G3V4X5_HUMAN Proteasome endopeptidase complex OS=	AFELELSWVGELTNGRHEIVPK;AVENSSTAIGIR;DGVVFGVEK;DIREEAEK;EEASNFR;EMTCRDIVK;ESLKEEDESDDDNM;HVGMAVAGLLADAR;IIYIVHDEVK;IIYIVHDEVKDK;LFNVDRHVGMAVAGLLADAR;LYEEGSNK;LYEEGSNKR;QAAKTEIEK;RLFNVDRHVGMAVAGLLADAR;SLADIAREEASNFR;SNFGYNIPLK;SSIGTGYDLSASTFSPDGR;VFQVEYAMK	6	19	19	19	66520000	68578000	80758000	25564000	25122000	43177000	73468000	182270000	147110000	39580000	60820000	72910000
Isoform 3 of L-lactate dehydrogenase A chain	LDHA	sp|P00338-3|LDHA_HUMAN Isoform 3 of L-lactate dehydrogenase A chain OS=Homo sapiens OX=9606 GN=LDHA;sp|P00338|LDHA_HUMAN L-lactate dehydrogenase A chain OS=Homo sapiens OX=9606 GN=LDHA PE=1 SV=2;sp|P00338-4|LDHA_HUMAN Isoform 4 of L-lactate dehydrogenase A	DLADELALVDVIEDK;DQLIYNLLK;DYNVTANSK;FIIPNVVK;GEMMDLQHGSLFLR;GYTSWAIGLSVADLAESIMK;ITVVGVGAVGMACAISILMK;KSADTLWGIQK;LGVHPLSCHGWVLGEHGDSSVPVWSGMNVAGVSLK;LKGEMMDLQHGSLFLR;LVIITAGAR;NRVIGSGCNLDSAR;QQEGESRLNLVQR;QVVESAYEVIK;RVHPVSTMIK;SADTLWGIQK;TLHPDLGTDK;TLHPDLGTDKDK;TLHPDLGTDKDKEQWK;VHPVSTMIK;VIGSGCNLDSAR;VTLTSEEEAR	22	22	20	20	107590000	130250000	199760000	200730000	287350000	283570000	130920000	180940000	204750000	202710000	310190000	334230000
Talin-1	TLN1	sp|Q9Y490|TLN1_HUMAN Talin-1 OS=Homo sapiens OX=9606 GN=TLN1 PE=1 SV=3	AAAFEEQENETVVVK;AAGHPGDPESQQR;AAMEPIVISAK;ACEFAGFQCQIQFGPHNEQK;ADAEGESDLENSRK;AEASQLGHK;AGALQCSPSDAYTKK;AGFLDLK;AHATGAGPAGR;AIAVTVQEMVTK;ALDGAFTEENR;ALDGAFTEENRAQCR;ALDYYMLR;ALEATTEHIRQELAVFCSPEPPAK;ALGDLISATK;AQEACGPLEMDSALSVVQNLEK;AQVVSNLK;ASAGPQPLLVQSCK;ASSLIEEAK;ASSLIEEAKK;ASVPTIQDQASAMQLSQCAK;AVAEQIPLLVQGVR;AVASAAAALVLK;AVTDSINQLITMCTQQAPGQK;AVTQALNR;DLDQASLAAVSQQLAPR;DPPSWSVLAGHSR;EAAEGLR;E…	4	87	87	87	44498000	47445000	40924000	1651800	2633800	2587800	48107000	34697000	42929000	4644000	6982700	7476500
Isoform 2 of Tropomyosin alpha-3 chain	TPM3	sp|P06753-2|TPM3_HUMAN Isoform 2 of Tropomyosin alpha-3 chain OS=Homo sapiens OX=9606 GN=TPM3;tr|A0A087WWU8|A0A087WWU8_HUMAN Tropomyosin alpha-3 chain OS=Homo sapiens OX=9606 GN=TPM3 PE=1 SV=1;sp|P06753-5|TPM3_HUMAN Isoform 5 of Tropomyosin alpha-3 chain O	AGITTIEAVK;AGITTIEAVKR;ALKDEEK;ALKDEEKMELQEIQLK;AREQAEAEVASLNRR;CLSAAEEK;CREMDEQIR;CTKEEHLCTQR;EAETRAEFAER;EDKYEEEIK;EEHLCTQR;EQAEAEVASLNRR;HIAEEADRKYEEVAR;IQLVEEELDR;IQLVEEELDRAQER;IQVLQQQADDAEER;IQVLQQQADDAEERAER;KIQVLQQQADDAEERAER;KLVIIEGDLER;KLVIIEGDLERTEER;LATALQK;LATALQKLEEAEK;LVIIEGDLERTEERAELAESR;MELQEIQLK;MLDQTLLDLNEM;RIQLVEEELDRAQER;TEERAELAESR;TIDDLEDK;TIDDLEDKLK;YSQKEDKYEEEIK	15	30	30	22	64939000	97462000	89666000	39874000	83089000	127780000	100430000	153600000	158890000	93263000	166040000	163480000
Sulfhydryl oxidase 1	QSOX1	sp|O00391|QSOX1_HUMAN Sulfhydryl oxidase 1 OS=Homo sapiens OX=9606 GN=QSOX1 PE=1 SV=3;sp|O00391-2|QSOX1_HUMAN Isoform 2 of Sulfhydryl oxidase 1 OS=Homo sapiens OX=9606 GN=QSOX1	AAPGQEPPEHMAELQR;AHFSPSNIILDFPAAGSAAR;ALAEDVK;AWRPALYLAALDCAEETNSAVCR;DCASHFEQMAAASMHR;DFNIPGFPTVR;ELCSACHNER;EVALDLSQHK;EVLPAIR;FVAVLAK;GGSYLGR;GYVHYFFGCR;IEVGRFPVLEGQR;IPYSFFK;KFGVTDFPSCYLLFR;KFVAVLAK;KVNWIGCQGSEPHFR;LAGAPSEDPQFPK;LDVPVWDVEATLNFLK;LIDALESHHDTWPPACPPLEPAKLEEIDGFFAR;NGSGAVFPVAGADVQTLR;NNEEYLALIFEK;QNVDHSQEAAK;RVLNTEANVVR;RVLNTEANVVRK;SALYSPSDPLTLLQADTVR;SFYTAYLQR;VGSPNAAVLWLWSSHN…	3	32	32	32	125400000	83454000	101770000	133840000	129140000	134690000	62272000	60280000	46115000	108380000	79993000	60075000
Galectin-3-binding protein	LGALS3BP	sp|Q08380|LG3BP_HUMAN Galectin-3-binding protein OS=Homo sapiens OX=9606 GN=LGALS3BP PE=1 SV=1	AAFGQGSGPIMLDEVQCTGTEASLADCK;ASHEEVEGLVEK;AVDTWSWGER;ELSEALGQIFDSQR;GQWGTVCDNLWDLTDASVVCR;IYTSPTWSAFVTDSSWSAR;IYTSPTWSAFVTDSSWSARK;KSQLVYQSR;KTLQALEFHTVPFQLLAR;LADGGATNQGR;LADGGATNQGRVEIFYR;LASAYGAR;QLQGYCASLFAILLPQDPSFQMPLDLYAYAVATGDALLEK;RIDITLSSVK;SDLAVPSELALLK;SGGSDRTIAYENK;SQLVYQSR;STHTLDLSR;STSSFPCPAGHFNGFR;TIAYENK;TLQALEFHTVPFQLLAR;YSSDYFQAPSDYR;YSSDYFQAPSDYRYYPYQSFQTPQHPSFLFQDK;YYPYQSFQTP…	10	25	25	25	145470000	156660000	110960000	18577000	13548000	17942000	102030000	82732000	40211000	16546000	14937000	1731000
Phosphoglycerate mutase 1	PGAM1	sp|P18669|PGAM1_HUMAN Phosphoglycerate mutase 1 OS=Homo sapiens OX=9606 GN=PGAM1 PE=1 SV=2	ALPFWNEEIVPQIK;AMEAVAAQGK;DAGYEFDICFTSVQK;FSGWYDADLSPAGHEEAK;FSGWYDADLSPAGHEEAKR;HGEAQVK;HGESAWNLENR;HLEGLSEEAIMELNLPTGIPIVYELDK;HYGGLTGLNK;RGGQALR;RVLIAAHGNSLR;SYDVPPPPMEPDHPFYSNISK;TLWTVLDAIDQMWLPVVR;VLIAAHGNSLR;YADLTEDQLPSCESLK;YADLTEDQLPSCESLKDTIAR	3	16	16	16	57762000	63068000	71195000	138160000	176130000	202650000	48379000	77019000	70327000	153980000	251860000	277530000
Beta-2-glycoprotein 1	APOH	sp|P17690|APOH_BOVIN Beta-2-glycoprotein 1 OS=Bos taurus OX=9913 GN=APOH PE=1 SV=4;	ATVIYEGER;CPFPSRPDNGFVNHPANPVLYYK;CSYTEDAQCIDGTIEIPK;CTEEGKWSPDLPVCAPITCPPPPIPK;DTATFGCHETYSLDGPEEVECSK;EHSSLAFWK;FKNGMLHGQK;FTCPLTGLWPINTLK;KCSYTEDAQCIDGTIEIPK;RATVIYEGER;RFTCPLTGLWPINTLK;RTYEPGEQIVFSCQPGYVSR;TCPKPDELPFSTVVPLK;TCPKPDELPFSTVVPLKR;TDASDVKPC;TYEPGEQIVFSCQPGYVSR;WSPDLPVCAPITCPPPPIPK;YTTFEYPNTISFSCHTGFYLK	4	18	18	18	154500000	111280000	107360000	323670000	222870000	196080000	129890000	75276000	85610000	279320000	181950000	170300000
Stanniocalcin-2	STC2	sp|O76061|STC2_HUMAN Stanniocalcin-2 OS=Homo sapiens OX=9606 GN=STC2 PE=1 SV=1	AHHGEAGHHLPEPSSR;DLLLHEPYVDLVNLLLTCGEEVK;EMVSQLQR;GLHGICMTFLHNAGK;GLHGICMTFLHNAGKFDAQGK;GRLSLQNTAEIQHCLVNAGDVGCGVFECFENNSCEIR;GRVGGLGAQGPSGSSEWEDEQSEYSDIR;HDLCAAAQENTR;LSLQNTAEIQHCLVNAGDVGCGVFECFENNSCEIR;SHPNAHAR;VGGLGAQGPSGSSEWEDEQSEYSDIR;VIVEMIHFK	3	12	12	12	154420000	178230000	255270000	318200000	400470000	457830000	90673000	136590000	160970000	348720000	321880000	241190000
Isoform 2 of Basigin	BSG	sp|P35613-2|BASI_HUMAN Isoform 2 of Basigin OS=Homo sapiens OX=9606 GN=BSG;sp|P35613|BASI_HUMAN Basigin OS=Homo sapiens OX=9606 GN=BSG PE=1 SV=2;tr|A0A087X2B5|A0A087X2B5_HUMAN Basigin (Fragment) OS=Homo sapiens OX=9606 GN=BSG PE=1 SV=1;tr|I3L192|I3L192_HUM	EDALPGQK;FFVSSSQGR;GGVVLKEDALPGQK;GSDQAIITLR;RKPEDVLDDDDAGSAPLK;SELHIENLNMEADPGQYR;SESVPPVTDWAWYK;SSEHINEGETAMLVCK;TEFKVDSDDQWGEYSCVFLPEPMGTANIQLHGPPR;VDSDDQWGEYSCVFLPEPMGTANIQLHGPPR	10	10	10	10	70396000	80365000	88779000	14853000	25875000	32917000	278060000	172570000	217460000	45056000	36926000	35227000
			ACSLPYASESK;AGYYFDGISR;AITPAYPANHADIIFDITDGNLR;AITPAYPANHADIIFDITDGNLRDSFDIIK;AITPAYPANHADIIFDITDGNLRDSFDIIKR;CCHCCLLGR;CLAFECPENYR;CLAFECPENYRR;CVDVDECSPPSEPCGPGHLCVNSPGSFR;DIDECESGIHNCLPDFICQNTLGSFR;DSFDIIK;DSFDIIKR;DSSCGTGYELTEDNDCK;EFTRPEEIIFLR;GQETADFAPGDGGDLQETAK;GYHLNEEGTR;GYQLSDVDGVTCEDIDECALPTGGHICSYR;LEMNYVVGGVVSHR;MVQEQCCQNQLEELHCATGINLANEQDSCATPR;NVPNCGR;QVRPIVGPFHAVLK;RCCHCCLLGR;RGYQ…	2	31	15	15	195930000	154190000	147890000	89853000	41161000	52994000	170920000	90775000	101660000	77319000	42765000	38355000
Proteasome subunit alpha type-4	PSMA4	sp|P25789|PSA4_HUMAN Proteasome subunit alpha type-4 OS=Homo sapiens OX=9606 GN=PSMA4 PE=1 SV=1;tr|H0YN18|H0YN18_HUMAN Proteasome endopeptidase complex OS=Homo sapiens OX=9606 GN=PSMA4 PE=1 SV=1;tr|H0YL69|H0YL69_HUMAN Proteasome subunit alpha type (Fragmen	ATCIGNNSAAAVSMLK;EVEQLIK;HYGFQLYQSDPSGNYGGWK;KHEEEEAK;KHEEEEAKAER;LLDEVFFSEK;LNEDMACSVAGITSDANVLTNELR;LSAEKVEIATLTR;QAYTQFGGK;QDYKEGEMTLK;RPFGVSLLYIGWDK;SALALAIK;TTIFSPEGR;VEIATLTR;VEIATLTRENGK;YLLQYQEPIPCEQLVTALCDIK	12	16	16	16	79075000	93364000	122350000	10211000	36321000	46960000	96754000	181140000	144690000	36858000	67937000	82906000
Cytosolic non-specific dipeptidase	CNDP2	sp|Q96KP4|CNDP2_HUMAN Cytosolic non-specific dipeptidase OS=Homo sapiens OX=9606 GN=CNDP2 PE=1 SV=2;sp|Q96KP4-2|CNDP2_HUMAN Isoform 2 of Cytosolic non-specific dipeptidase OS=Homo sapiens OX=9606 GN=CNDP2;tr|J3QKT2|J3QKT2_HUMAN Cytosolic non-specific dipep	AALTTLFK;DLHSGVYGGSVHEAMTDLILLMGSLVDKR;DVDYVCISDNYWLGK;DVGAQILLHSHKK;EGGSIPVTLTFQEATGK;FCLEGMEESGSEGLDELIFARK;GICYFFIEVECSNK;GNILIPGINEAVAAVTEEEHK;GPVAGWINALEAYQK;GSTDDKGPVAGWINALEAYQK;KKPCITYGLR;LGSDPQKK;LNRYNYIEGTK;LVPNMTPEVVGEQVTSYLTK;LVPNMTPEVVGEQVTSYLTKK;LYDDIDFDIEEFAK;MLAAYLYEVSQLKD;MMEVAAADVK;NVMLLPVGSADDGAHSQNEK;QKLPDGSEIPLPPILLGR;QLGGSVELVDIGK;RGNILIPGINEAVAAVTEEEHK;RMMEVAAADVK;TGQEIPVNV…	18	35	35	35	92939000	107660000	133590000	197330000	193950000	227160000	81424000	129660000	122920000	175290000	233730000	270750000
14-3-3 protein epsilon	YWHAE	sp|P62258|1433E_HUMAN 14-3-3 protein epsilon OS=Homo sapiens OX=9606 GN=YWHAE PE=1 SV=1;sp|P62258-2|1433E_HUMAN Isoform SV of 14-3-3 protein epsilon OS=Homo sapiens OX=9606 GN=YWHAE	AAFDDAIAELDTLSEESYK;AAFDDAIAELDTLSEESYKDSTLIMQLLR;AASDIAMTELPPTHPIR;DNLTLWTSDMQGDGEEQNK;DSTLIMQLLR;EAAENSLVAYK;EALQDVEDENQ;HLIPAANTGESK;IISSIEQKEENK;IISSIEQKEENKGGEDK;LAEQAER;LAEQAERYDEMVESMK;LAEQAERYDEMVESMKK;LICCDILDVLDK;MDDREDLVYQAK;MKGDYHR;NLLSVAYK;VAGMDVELTVEER;YLAEFATGNDRK	7	19	16	16	51988000	53680000	56751000	112430000	121520000	149230000	95146000	90615000	98525000	137090000	239490000	229350000
72 kDa type IV collagenase	MMP2	sp|P08253|MMP2_HUMAN 72 kDa type IV collagenase OS=Homo sapiens OX=9606 GN=MMP2 PE=1 SV=2;sp|P08253-3|MMP2_HUMAN Isoform 3 of 72 kDa type IV collagenase OS=Homo sapiens OX=9606 GN=MMP2;sp|P08253-2|MMP2_HUMAN Isoform 2 of 72 kDa type IV collagenase OS=Homo	AFQVWSDVTPLR;AVFFAGNEYWIYSASTLER;CGNPDVANYNFFPR;DGLLAHAFAPGTGVGGDSHFDDDELWTLGEGQVVR;DKPMGPLLVATFWPELPEK;ELAVQYLNTFYGCPK;ESCNLFVLK;EYNSCTDTGR;EYNSCTDTGRSDGFLWCSTTYNFEK;FFGLPQTGDLDQNTIETMR;FPFLFNGK;FPGDVAPK;FQGTSYDSCTTEGR;GYPKPLTSLGLPPDVQR;IDAVYEAPQEEK;IHDGEADIMINFGR;IIGYTPDLDPETVDDAFAR;LSQDDIK;MWCATTANYDDDRK;PLTSLGLPPDVQR;QDIVFDGIAQIR;SDGFLWCSTTYNFEK;TYIFAGDK;VDAAFNWSK;WCGTTEDYDRDKK;WEHGDGYPFDGK;Y…	7	30	30	30	39895000	39942000	50956000	61475000	66161000	79786000	66175000	56521000	48884000	146060000	111830000	82132000
Nucleosome assembly protein 1-like 1	NAP1L1	sp|P55209|NP1L1_HUMAN Nucleosome assembly protein 1-like 1 OS=Homo sapiens OX=9606 GN=NAP1L1 PE=1 SV=1;tr|F8VY35|F8VY35_HUMAN Nucleosome assembly protein 1-like 1 (Fragment) OS=Homo sapiens OX=9606 GN=NAP1L1 PE=1 SV=1;sp|P55209-2|NP1L1_HUMAN Isoform 2 of N	CAQIEAK;FYEEVHDLER;FYEEVHDLERK;GIPEFWLTVFK;KYAVLYQPLFDK;LDGLVETPTGYIESLPR;MRSEPDDSDPFSFDGPEIMGCTGCQIDWKK;NVDLLSDMVQEHDEPILK;QLTVQMMQNPQILAALQER;RFEIINAIYEPTEEECEWKPDEEDEISEELK;SEPDDSDPFSFDGPEIMGCTGCQIDWKK;YAVLYQPLFDK;YAVLYQPLFDKR	19	13	13	11	126390000	136950000	137990000	101090000	122130000	109650000	143260000	187800000	241760000	114000000	124450000	112860000
Proteasome subunit beta type-1	PSMB1	sp|P20618|PSB1_HUMAN Proteasome subunit beta type-1 OS=Homo sapiens OX=9606 GN=PSMB1 PE=1 SV=2	AGGSASAMLQPLLDNQVGFK;AMTTGAIAAMLSTILYSR;DVFISAAER;DVFISAAERDVYTGDALR;DVYTGDALR;EGIREETVSLR;GAVYSFDPVGSYQR;LSEGFSIHTR;NMQNVEHVPLSLDR;RFFPYYVYNIIGGLDEEGK;TVIGCSGFHGDCLTLTK	1	11	11	11	57593000	75041000	77737000	20829000	42722000	51443000	70938000	117040000	107040000	41175000	73766000	82036000
Apolipoprotein E	APOE	sp|P02649|APOE_HUMAN Apolipoprotein E OS=Homo sapiens OX=9606 GN=APOE PE=1 SV=1;tr|H0Y7L5|H0Y7L5_HUMAN Apolipoprotein E (Fragment) OS=Homo sapiens OX=9606 GN=APOE PE=1 SV=2;tr|E9PEV4|E9PEV4_HUMAN Apolipoprotein E (Fragment) OS=Homo sapiens OX=9606 GN=APOE	AKLEEQAQQIR;ALMDETMK;AQAWGER;ARMEEMGSR;AYKSELEEQLTPVAEETR;ELQAAQAR;EQVAEVR;GEVQAMLGQSTEELR;GEVQAMLGQSTEELRVR;LASHLRK;LAVYQAGAR;LEEQAQQIR;LGADMEDVCGR;LGPLVEQGR;LLRDADDLQK;LQAEAFQAR;MEEMGSR;QWAGLVEK;RLAVYQAGAR;SELEEQLTPVAEETR;SWFEPLVEDMQR;TRDRLDEVK;VQAAVGTSAAPVPSDNH;WELALGR;WVQTLSEQVQEELLSSQVTQELR	4	25	25	21	81289000	113850000	131890000	2960100	3841600	6838000	44773000	102830000	76339000	3984800	46201000	21080000
60 kDa heat shock protein, mitochondrial	HSPD1	sp|P10809|CH60_HUMAN 60 kDa heat shock protein, mitochondrial OS=Homo sapiens OX=9606 GN=HSPD1 PE=1 SV=2	AAVEEGIVLGGGCALLR;ALMLQGVDLLADAVAVTMGPK;APGFGDNRK;CEFQDAYVLLSEK;CEFQDAYVLLSEKK;CIPALDSLTPANEDQK;DDAMLLK;DMAIATGGAVFGEEGLTLNLEDVQPHDLGK;DRVTDALNATR;EIGNIISDAMK;EIGNIISDAMKK;GANPVEIR;GANPVEIRR;GIIDPTK;GVMLAVDAVIAELKK;GYISPYFINTSK;IGIEIIKR;IMQSSSEVGYDAMAGDFVNMVEK;IPAMTIAK;ISSIQSIVPALEIANAHR;KDRVTDALNATR;KPLVIIAEDVDGEALSTLVLNR;LSDGVAVLK;LVQDVANNTNEEAGDGTTTATVLAR;NAGVEGSLIVEK;QSKPVTTPEEIAQVATISANGDK;R…	8	39	39	39	40660000	39610000	32123000	10468000	17069000	9136500	127600000	101550000	87680000	64848000	42038000	47336000
Proteasome subunit beta type-2	PSMB2	sp|P49721|PSB2_HUMAN Proteasome subunit beta type-2 OS=Homo sapiens OX=9606 GN=PSMB2 PE=1 SV=1	APFAAHGYGAFLTLSILDR;AVELLRK;CLEELQK;FILNLPTFSVR;IIDKNGIHDLDNISFPK;ILLLCVGEAGDTVQFAEYIQK;MEYLIGIQGPDYVLVASDR;MRNGYELSPTAAANFTR;NGIHDLDNISFPK;NGYELSPTAAANFTR;NGYELSPTAAANFTRR;NLADCLR;RFILNLPTFSVR;RNLADCLR;VAASNIVQMK;VAASNIVQMKDDHDK;YYTPTISR	2	17	17	17	58154000	77453000	72735000	4875300	4143800	19579000	81098000	129360000	115290000	21592000	41359000	60901000
Solute carrier family 2, facilitated glucose transporter member 1	SLC2A1	sp|P11166|GTR1_HUMAN Solute carrier family 2, facilitated glucose transporter member 1 OS=Homo sapiens OX=9606 GN=SLC2A1 PE=1 SV=2	AGVQQPVYATIGSGIVNTAFTVVSLFVVER;FLLINRNEENR;GRTFDEIASGFR;GTADVTHDLQEMK;GTADVTHDLQEMKEESR;KVTILELFR;LRGTADVTHDLQEMK;LRGTADVTHDLQEMKEESR;QGGASQSDKTPEELFHPLGADSQV;SPAYRQPILIAVVLQLSQQLSGINAVFYYSTSIFEK;TFDEIASGFR;TPEELFHPLGADSQV	2	12	12	12	60761000	86191000	81369000	1139000	949250	2540600	277920000	160950000	197750000	9681300	6951300	4914900
GTP-binding nuclear protein Ran	RAN	tr|B5MDF5|B5MDF5_HUMAN GTP-binding nuclear protein Ran OS=Homo sapiens OX=9606 GN=RAN PE=1 SV=1;sp|P62826|RAN_HUMAN GTP-binding nuclear protein Ran OS=Homo sapiens OX=9606 GN=RAN PE=1 SV=3;tr|J3KQE5|J3KQE5_HUMAN GTP-binding nuclear protein Ran (Fragment) O	AAQGEPQVQFK;FNVWDTAGQEK;HLTGEFEK;KYVATLGVEVHPLVFHTNR;KYVATLGVEVHPLVFHTNRGPIK;LVLVGDGGTGK;NLQYYDISAK;NVPNWHR;PFLWLAR;RHLTGEFEK;SNYNFEK;SNYNFEKPFLWLAR;VCENIPIVLCGNK;VCENIPIVLCGNKVDIK;YVATLGVEVHPLVFHTNR	7	15	15	15	121130000	117820000	135090000	48067000	77726000	82437000	79211000	133140000	132310000	64396000	97520000	114520000
Multifunctional protein ADE2	PAICS	sp|P22234|PUR6_HUMAN Multifunctional protein ADE2 OS=Homo sapiens OX=9606 GN=PAICS PE=1 SV=3;sp|P22234-2|PUR6_HUMAN Isoform 2 of Multifunctional protein ADE2 OS=Homo sapiens OX=9606 GN=PAICS;tr|E9PBS1|E9PBS1_HUMAN AIR carboxylase (Fragment) OS=Homo sapiens	ACGNFGIPCELR;AEYEGDGIPTVFVAVAGR;ASILNTWISLK;ATAEVLNIGK;ATAEVLNIGKK;CGETAFIAPQCEMIPIEWVCRR;DDANNDPQWSEEQLIAAK;DQITAGNAAR;EIVLADVIDNDSWR;EVTPEGLQMVK;EVTPEGLQMVKK;EVYELLDSPGK;FCFAGLLIGQTEVDIMSHATQAIFEILEK;FYPPKVELFFK;FYPPKVELFFKDDANNDPQWSEEQLIAAK;GPDETLR;IATGSFLK;IEFGVDVTTK;IKAEYEGDGIPTVFVAVAGR;ITSCIFQLLQEAGIK;KCGETAFIAPQCEMIPIEWVCR;KNFEWVAERVELLLK;KNHLEGK;LRASILNTWISLK;NFEWVAER;SWLPQNCTLVDMK;TKEVYE…	4	30	30	30	53732000	61557000	81916000	7977900	9208300	28532000	49871000	105970000	118180000	8609600	34491000	38220000
			AGTLDLSLTVQGK;AQGYSGLSVK;AQLYIDCEK;CEGSSVQTR;CGACPPGYSGDGVECK;CGACPPGYSGDGVECKDVDECK;CNYLGHYSDPMYR;CQNSVTICK;DNCQYVYNVDQK;ELANELR;ELANELRRPPLCYHNGVQYR;FQDLVDAVR;FQMIPLDPK;FTGSQPFGR;FVFGTTPEDILR;FYVVMWK;GFLLLASLR;GGVNDNFQGVLQNVR;GPDPSSPAFR;GPDPSSPAFRIEDANLIPPVPDK;GTSQNDPNWVVR;IMADSGPIYDK;IRLCNSPSPQMNGKPCEGK;KFQDLVDAVR;KIMADSGPIYDK;LCNNPTPQFGGK;LCNSPSPQMNGKPCEGK;MENAELDVPIQSIFTR;NALWHTGNTSGQVR;NPCT…	5	47	47	14	85550000	53415000	49735000	569810	429810	434030	50029000	33341000	31083000	694570	733900	447000
Isoform 17 of Fibronectin	FN1	sp|P02751-17|FINC_HUMAN Isoform 17 of Fibronectin OS=Homo sapiens OX=9606 GN=FN1;sp|P02751-1|FINC_HUMAN Isoform 1 of Fibronectin OS=Homo sapiens OX=9606 GN=FN1;sp|P02751-3|FINC_HUMAN Isoform 3 of Fibronectin OS=Homo sapiens OX=9606 GN=FN1;sp|P02751|FINC_HU	ATITGYR;CDPHEATCYDDGK;CHEGGQSYK;DLQFVEVTDVK;DSMIWDCTCIGAGR;DTLTSRPAQGVVTTLENVSPPRR;EATIPGHLNSYTIK;EINLAPDSSSVVVSGLMVATK;ESVPISDTIIPAVPPPTDLR;EYLGAICSCTCFGGQR;FGFCPMAAHEEICTTNEGVMYR;FLATTPNSLLVSWQPPR;FTNIGPDTMR;GATYNVIVEALK;GDSPASSKPISINYR;GEWTCKPIAEK;GFNCESKPEAEETCFDK;GLAFTDVDVDSIK;HYQINQQWER;IGDTWSK;ISCTIANR;ITGYIIK;IYLYTLNDNAR;LGVRPSQGGEAPR;LLCQCLGFGSGHFR;LTVGLTR;NLQPASEYTVSLVAIK;NTFAEVTGLSPGVT…	19	50	50	50	93933000	65725000	75743000	27028000	20729000	31344000	71773000	50938000	42282000	32237000	21772000	15040000
Fibrinogen beta chain	FGB	;sp|P02676|FIBB_BOVIN Fibrinogen beta chain OS=Bos taurus OX=9913 GN=FGB PE=1 SV=2	ARPATATVGQK;CHAANPNGR;ECEEIIR;EDGGGWWYNR;GGWTVIQNR;GRQNQVQDNENVVNEYSSHLEK;HGTDDGVVWMNWQGSWYSMK;HQLYIDETVK;IQKLESDVSTQMEYCR;IRPYFPEQ;ISQLTNMGPTK;KPPDADGCLHADPDLGVLCPTGCK;KYCGVPGEYWLGNDR;LESDVSTQMEYCR;LLIEMEDWK;LLIEMEDWKGDK;LLIEMEDWKGDKVTALYEGFTVQNEANK;NGGETSEMYLIQPEDSSKPYR;QDGSVDFGR;QDGSVDFGRK;QGFGNIATNAEGKK;SIEDLRNTVDSVSR;TMTIHNSMFFSTYDRDNDGWK;TPCTVTCNIPVVSGK;TPCTVTCNIPVVSGKECEEIIR;TSSSTFQYITLLK;…	4	31	31	31	99696000	79843000	81240000	2817100	1859300	3899900	81078000	51755000	46881000	4020400	1222200	1020500
Proliferating cell nuclear antigen	PCNA	sp|P12004|PCNA_HUMAN Proliferating cell nuclear antigen OS=Homo sapiens OX=9606 GN=PCNA PE=1 SV=1	AEDNADTLALVFEAPNQEK;ATPLSSTVTLSMSADVPLVVEYK;CAGNEDIITLR;CAGNEDIITLRAEDNADTLALVFEAPNQEK;CDRNLAMGVNLTSMSK;DLSHIGDAVVISCAK;FSASGELGNGNIK;IADMGHLK;ICRDLSHIGDAVVISCAK;LMDLDVEQLGIPEQEYSCVVK;LSQTSNVDKEEEAVTIEMNEPVQLTFALR;LVQGSILK;LVQGSILKK;MPSGEFAR;NLAMGVNLTSMSK;SEGFDTYR;SEGFDTYRCDR;VSDYEMK;YLNFFTK;YYLAPKIEDEEGS	1	20	20	20	46603000	47417000	61151000	49917000	73675000	76257000	39789000	105570000	106330000	95232000	161930000	159350000
			ADIGLLPPLPTLDPEEK;AEPFIYYLK;ALSSYQK;AMTEYRDK;AQEPEACFKEESPK;DDRPNDLSLR;DRFLVNLVK;ECCNMENPPECYR;ECEHFQNLGKDDLK;ESFLNNYVYEVSR;FIDDNIGYITIIAFAQYIQEASFEEVEMLVK;FIESDNVCEK;FIESDNVCEKR;FLVNLVK;IVQRECEHFQNLGKDDLK;KADIGLLPPLPTLDPEEK;LANEVLLENICAMEGLPQK;LAPQLSTEELTFLGK;NINPAVDHCCK;NNRESFLNNYVYEVSR;QILQSINIAILSQK;QILQSINIAILSQKFPK;QLTSLLEDVSSKYDGCCEGDVVQCIR;RDADQANFMAEFLYEYSR;RHPELSTPELLR;RLCFFHNK;RNPFVFAP…	2	30	30	30	68394000	57464000	47163000	147040000	124190000	97542000	71678000	39228000	37552000	140070000	83233000	78126000
Ras GTPase-activating-like protein IQGAP1	IQGAP1	sp|P46940|IQGA1_HUMAN Ras GTPase-activating-like protein IQGAP1 OS=Homo sapiens OX=9606 GN=IQGAP1 PE=1 SV=1;tr|A0A0J9YXZ5|A0A0J9YXZ5_HUMAN Ras GTPase-activating-like protein IQGAP1 OS=Homo sapiens OX=9606 GN=IQGAP1 PE=1 SV=1;tr|H0YLE8|H0YLE8_HUMAN Ras GTPa	ALESGDVNTVWK;ALQSPALGLR;AQAHAENNEFITWNDIQACVDHVNLVVQEEHER;ATFYGEQVDYYK;ATGLHFR;CIYCIHALSLYLFK;DHINDIIK;DSLHEKFPDAGEDELLK;EDSNLTLQEK;EEIQSSISGVTAAYNR;EELQSGVDAANSAAQQYQR;EKLEAYQHLFYLLQTNPTYLAK;ELATLQR;EQLSDMMMINK;EQLWLANEGLITR;FFQTACDVPELQDK;FLSAIVSSVDKIPYGMR;FQPGETLTEILETPATSEQEAEHQR;FVHLLDQSDQDFQEELDLMK;GLQQQNSDWYLK;GVLLEIEDLQVNQFK;IFYPETTDIYDRK;IIGNLLYYR;ILAIGLINEALDEGDAQK;IPADTFAALK;ITLQDVVSHS…	14	65	65	65	44604000	43771000	53608000	9280000	19051000	28586000	38927000	54490000	59704000	22028000	32764000	33868000
Proteasome subunit alpha type-5	PSMA5	sp|P28066|PSA5_HUMAN Proteasome subunit alpha type-5 OS=Homo sapiens OX=9606 GN=PSMA5 PE=1 SV=3;sp|P28066-2|PSA5_HUMAN Isoform 2 of Proteasome subunit alpha type-5 OS=Homo sapiens OX=9606 GN=PSMA5	AIGSASEGAQSSLQEVYHK;EELEEVIKDI;GPQLFHMDPSGTFVQCDAR;GVNTFSPEGR;ITSPLMEPSSIEK;IVEIDAHIGCAMSGLIADAK;LFQVEYAIEAIK;LGSTAIGIQTSEGVCLAVEK;LNATNIELATVQPGQNFHMFTK;LNATNIELATVQPGQNFHMFTKEELEEVIK;LNATNIELATVQPGQNFHMFTKEELEEVIKDI;RITSPLMEPSSIEK;SEYDRGVNTFSPEGR;SSLIILK	2	14	14	14	61058000	89992000	111560000	8015500	4182300	27246000	102170000	224870000	189780000	40503000	98621000	71672000
Beta-2-microglobulin	B2M	sp|P61769|B2MG_HUMAN Beta-2-microglobulin OS=Homo sapiens OX=9606 GN=B2M PE=1 SV=1;tr|H0YLF3|H0YLF3_HUMAN Beta-2-microglobulin (Fragment) OS=Homo sapiens OX=9606 GN=B2M PE=1 SV=1;tr|F5H6I0|F5H6I0_HUMAN Beta-2-microglobulin OS=Homo sapiens OX=9606 GN=B2M PE	IEKVEHSDLSFSK;IQVYSRHPAENGK;IVKWDRDM;SNFLNCYVSGFHPSDIEVDLLK;VEHSDLSFSK;VNHVTLSQPK	3	6	6	6	44016000	13694000	26022000	4545900000	3.3658e+09	2813000000	3976400	5783600	4117600	2420800000	1.8684e+09	1.0675e+09
Receptor-type tyrosine-protein phosphatase F	PTPRF	sp|P10586|PTPRF_HUMAN Receptor-type tyrosine-protein phosphatase F OS=Homo sapiens OX=9606 GN=PTPRF PE=1 SV=2;sp|P10586-2|PTPRF_HUMAN Isoform 2 of Receptor-type tyrosine-protein phosphatase F OS=Homo sapiens OX=9606 GN=PTPRF;tr|H0Y6Z7|H0Y6Z7_HUMAN Protein-	AAGTEGPFQEVDGVATTR;AALEYLGSFDHYAT;ACNPLDAGPMVVHCSAGVGR;ADEARPNTIDFGKDDQHFTVTGLHK;AHTDVGPGPESSPVLVR;AHTDVGPGPESSPVLVRTDEDVPSGPPR;DFLPVDPATSNGR;DHPPIPITDLADNIER;EHSSWDLVGLEK;EIRTPEDLPSGFPQNLHVTGLTTSTTELAWDPPVLAER;ELPGELLGYR;FEVIEFDDGAGSVLR;FISANLPCNK;FTLTGLKPDTTYDIK;GPPSEAVR;GSSAGGLQHLVSIR;GTTYIFR;GYQVTYVR;HVVDGISR;IIMYELVYWAAEDEDQQHK;IISYTVVFR;ILYNGQSVEVDGHSMR;ILYNGQSVEVDGHSMRK;IVTTTGAVPGRPTMMISTT…	24	53	53	53	43728000	37639000	39649000	29164000	28232000	33244000	32818000	25448000	21598000	26538000	22810000	12262000
Isoform 7 of Plectin	PLEC	sp|Q15149-7|PLEC_HUMAN Isoform 7 of Plectin OS=Homo sapiens OX=9606 GN=PLEC;sp|Q15149-8|PLEC_HUMAN Isoform 8 of Plectin OS=Homo sapiens OX=9606 GN=PLEC;sp|Q15149-9|PLEC_HUMAN Isoform 9 of Plectin OS=Homo sapiens OX=9606 GN=PLEC;sp|Q15149-5|PLEC_HUMAN Isofo	AAEEAEEAR;AALAHSEEVTASQVAATK;AEEAEAQKR;AGEVERDLDKADSMIR;AHEEQLK;AKLEQLFQDEVAK;ALQALEELR;AQAEAQQPTFDALRDELR;AQAEVEGLGK;AQLEPVASPAK;AQQLREEQQR;AQVEQELTTLR;ARAEEAEAQKR;AREEAERELER;ARIEAENR;ARSDEGQLSPATR;ASDSELER;AVVQLKPR;DSQDAGGFGPEDR;DTHDQLSEPSEVR;DYELQLVTYK;EAEGQLQK;EAQAVPATLPELEATK;ELQNAGDR;ENAAYFQFFSDVR;ENAAYFQFFSDVREAEGQLQK;EQELQQTLQQEQSVLDQLRGEAEAAR;EQELQQTLQQEQSVLDQLRGEAEAARR;ESADPLGAWLQDAR;E…	16	120	120	120	8715900	32180000	35298000	245590	6258200	3383500	36221000	93288000	62535000	825850	6960600	4466200
Proteasome subunit beta type-6	PSMB6	sp|P28072|PSB6_HUMAN Proteasome subunit beta type-6 OS=Homo sapiens OX=9606 GN=PSMB6 PE=1 SV=4	DGSSGGVIR;EECLQFTANALALAMER;EGMTKEECLQFTANALALAMER;FAVATLPPA;LAAIAESGVER;LTPIHDR;QVLLGDQIPK;SGSAADTQAVADAVTYQLGFHSIELNEPPLVHTAASLFK;TTTGSYIANR;VTDKLTPIHDR	3	10	10	10	89812000	125840000	114420000	9693900	26959000	22504000	132070000	268070000	241690000	37665000	65050000	62776000
Isoform 2 of Ubiquitin-like modifier-activating enzyme 1	UBA1	sp|P22314-2|UBA1_HUMAN Isoform 2 of Ubiquitin-like modifier-activating enzyme 1 OS=Homo sapiens OX=9606 GN=UBA1;sp|P22314|UBA1_HUMAN Ubiquitin-like modifier-activating enzyme 1 OS=Homo sapiens OX=9606 GN=UBA1 PE=1 SV=3	AAVATFLQSVQVPEFTPK;AENYDIPSADR;AENYDIPSADRHK;AKNGSEADIDEGLYSR;ALPAVQQNNLDEDLIR;ALPAVQQNNLDEDLIRK;ATLPSPDKLPGFK;AVTLHDQGTAQWADLSSQFYLREEDIGK;DDDSNFHMDFIVAASNLR;DEFEGLFK;DNPGVVTCLDEAR;ERLDQPMTEIVSR;GGIVSQVK;GLGVEIAK;GNVQVVIPFLTESYSSSQDPPEK;HQYYNQEWTLWDRFEVQGLQPNGEEMTLK;IHVSDQELQSANASVDDSRLEELK;IIPAIATTTAAVVGLVCLELYK;KPLLESGTLGTK;LAELNSYVPVTAYTGPLVEDFLSGFQVVVLTNTPLEDQLR;LAGTQPLEVLEAVQR;LKSDTAAAAVR;L…	8	44	44	44	35826000	35114000	40796000	14063000	22050000	30900000	24666000	60423000	66856000	28418000	43492000	49623000
Rab GDP dissociation inhibitor beta	GDI2	sp|P50395|GDIB_HUMAN Rab GDP dissociation inhibitor beta OS=Homo sapiens OX=9606 GN=GDI2 PE=1 SV=2;sp|P50395-2|GDIB_HUMAN Isoform 2 of Rab GDP dissociation inhibitor beta OS=Homo sapiens OX=9606 GN=GDI2	DLGTESQIFISR;EIRPALELLEPIEQK;FLMANGQLVK;FLVYVANFDEK;FLVYVANFDEKDPR;FVSISDLLVPK;IPGSPPESMGR;IYKVPSTEAEALASSLMGLFEK;KFDLGQDVIDFTGHALALYR;KKNDIYGED;KSDIYVCMISFAHNVAAQGK;LSAIYGGTYMLNKPIEEIIVQNGK;LYSESLAR;MLLYTEVTR;MNEEYDVIVLGTGLTECILSGIMSVNGK;MNEEYDVIVLGTGLTECILSGIMSVNGKK;MTGSEFDFEEMKR;NTNDANSCQIIIPQNQVNR;NTNDANSCQIIIPQNQVNRK;QLICDPSYVK;RMTGSEFDFEEMKR;SDIYVCMISFAHNVAAQGK;SEGEIAR;SPYLYPLYGLGELPQGFAR;T…	8	32	32	25	62253000	68032000	79697000	18260000	52119000	83095000	68411000	90194000	80771000	67471000	110690000	127990000
Keratin, type I cytoskeletal 19	KRT19	;sp|P08727|K1C19_HUMAN Keratin, type I cytoskeletal 19 OS=Homo sapiens OX=9606 GN=KRT19 PE=1 SV=4;tr|C9JM50|C9JM50_HUMAN Keratin, type I cytoskeletal 19 (Fragment) OS=Homo sapiens OX=9606 GN=KRT19 PE=1 SV=1;tr|K7EMS3|K7EMS3_HUMAN Keratin, type I cytoskelet	AALEDTLAETEAR;ADSERQNQEYQR;APSIHGGSGGR;DAEAWFTSR;DYSHYYTTIQDLR;DYSHYYTTIQDLRDK;FGPGVAFR;GQVGGQVSVEVDSAPGTDLAK;ILGATIENSR;IVLQIDNAR;KNHEEEISTLR;LAADDFR;LAADDFRTK;LASYLDK;LTMQNLNDR;MSVEADINGLRR;NHEEEISTLR;QSSATSSFGGLGGGSVR;RVLDELTLAR;SEVTDLRR;SLLEGQEDHYNNLSASK;SQYEVMAEQNRK;SRLEQEIATYR;TDLEMQIEGLK;TDLEMQIEGLKEELAYLK;TDLEMQIEGLKEELAYLKK;TEELNREVAGHTEQLQMSR;TKFETEQALR;TLQGLEIELQSQLSMK;VLDELTLAR	6	30	27	19	66629000	80697000	103590000	90494000	81057000	111070000	55349000	148840000	232860000	69152000	194450000	195010000
Calmodulin-3	CALM3	sp|P0DP25|CALM3_HUMAN Calmodulin-3 OS=Homo sapiens OX=9606 GN=CALM3 PE=1 SV=1;sp|P0DP24|CALM2_HUMAN Calmodulin-2 OS=Homo sapiens OX=9606 GN=CALM2 PE=1 SV=1;sp|P0DP23|CALM1_HUMAN Calmodulin-1 OS=Homo sapiens OX=9606 GN=CALM1 PE=1 SV=1;tr|E7EMB3|E7EMB3_HUMAN	ADQLTEEQIAEFK;DGDGTITTK;DGNGYISAAELR;DTDSEEEIREAFR;DTDSEEEIREAFRVFDK;EAFSLFDKDGDGTITTK;ELGTVMR;MKDTDSEEEIREAFR;SLGQNPTEAELQDMINEVDADGNGTIDFPEFLTMMAR;VFDKDGNGYISAAELR	15	10	10	10	44697000	51327000	54825000	355430000	405200000	464220000	134440000	100200000	119960000	345250000	542420000	576080000
Aspartate carbamoyltransferase	CAD	tr|F8VPD4|F8VPD4_HUMAN Aspartate carbamoyltransferase OS=Homo sapiens OX=9606 GN=CAD PE=1 SV=1;sp|P27708|PYR1_HUMAN CAD protein OS=Homo sapiens OX=9606 GN=CAD PE=1 SV=3	AALVLEDGSVLR;AHWTPFEGQK;AIVHAVGQELQVTGPFNLQLIAK;AIVHAVGQELQVTGPFNLQLIAKDDQLK;ALKEENIQTLLINPNIATVQTSQGLADK;AMLSTGFKIPK;DQMSHLFNVAHTLR;EATAGNPGGQTVR;EENIQTLLINPNIATVQTSQGLADK;ELSDLESAR;ERFGSTQEYEACFGQFILTPHIMTR;FLSSAAAVSK;GHNQPCLLVGSGR;GLPVTCEVAPHHLFLSHDDLER;GTKQEEFESIEEALPDTDVLYMTR;HPQPGAVELAAK;IDRWFLHR;IIAHAQLLEQHR;ILALDCGLK;KEEILLIK;KNILLTIGSYK;LALGIPLPELR;LCPPGIPTPGSGLPPPRK;LFVEALGQIGPAPPLK;LGG…	5	60	60	60	33265000	37050000	43199000	532690	475560	393320	35373000	25140000	22158000	775680	306440	170130
Isoform 2 of Spliceosome RNA helicase DDX39B	DDX39B	sp|Q13838-2|DX39B_HUMAN Isoform 2 of Spliceosome RNA helicase DDX39B OS=Homo sapiens OX=9606 GN=DDX39B;sp|Q13838|DX39B_HUMAN Spliceosome RNA helicase DDX39B OS=Homo sapiens OX=9606 GN=DDX39B PE=1 SV=1;tr|Q5STU3|Q5STU3_HUMAN RNA helicase OS=Homo sapiens OX=	AENDVDNELLDYEDDEVETAAGGDGAEAPAKK;AIVDCGFEHPSEVQHECIPQAILGMDVLCQAK;DFLLKPELLR;DVQEIFR;ELAFQISK;FMQDPMEIFVDDETK;GLAITFVSDENDAK;GMPQEER;GSYVSIHSSGFR;GSYVSIHSSGFRDFLLKPELLR;HFILDECDK;ILVATNLFGR;KDEEVLKK;KFMQDPMEIFVDDETK;LFDLLDVLEFNQVVIFVK;LTLHGLQQYYVK;MLEQLDMR;MLEQLDMRR;NCPHIVVGTPGR;QVMMFSATLSK;RILVATNLFGR;VAVFFGGLSIK;VAVFFGGLSIKK;VAVFFGGLSIKKDEEVLK;VNIAFNYDMPEDSDTYLHR	31	25	25	12	53701000	56171000	79277000	12667000	13406000	31424000	37357000	99350000	109620000	41251000	62833000	56971000
Beta-1,4-galactosyltransferase 1	B4GALT1	sp|P15291|B4GT1_HUMAN Beta-1,4-galactosyltransferase 1 OS=Homo sapiens OX=9606 GN=B4GALT1 PE=1 SV=5;sp|P15291-2|B4GT1_HUMAN Isoform Short of Beta-1,4-galactosyltransferase 1 OS=Homo sapiens OX=9606 GN=B4GALT1	DCVSPHK;DYDYTCFVFSDVDLIPMNDHNAYR;ETMLSDGLNSLTYQVLDVQR;FGFSLPYVQYFGGVSALSK;GMSISRPNAVVGR;HISVAMDK;KNEPNPQRFDR;LLNVGFQEALK;NEPNPQRFDR;NRQEHLK;QQLDYGIYVINQAGDTIFNR;YWLYYLHPVLQR	3	12	12	12	133150000	108040000	114770000	52260000	64763000	84312000	76038000	111590000	82625000	84947000	91543000	46887000
Prolow-density lipoprotein receptor-related protein 1	LRP1	sp|Q07954|LRP1_HUMAN Prolow-density lipoprotein receptor-related protein 1 OS=Homo sapiens OX=9606 GN=LRP1 PE=1 SV=2	AALSGANVLTLIEK;AGTSPGTPNR;AVTDEEPFLIFANR;AWMDGSHRDIFVTSK;CDGERDCPDGSDEAPEICPQSK;CEYDGSHR;CNLDGSGLEVIDAMR;CPLNYFACPSGR;DGIHNVEGVAVDWMGDNLYWTDDGPKK;ETGSGGWPNGLTVDYLEK;ETVITMSGDDHPR;EYAGYLLYSER;FCSEAQFECQNHR;FVCPPNRPFR;GDYSVLVPGLR;GGALHIYHQR;GGHLCSCAR;GHEFLSHPFAVTLYGGEVYWTDWR;GIALDPAMGK;GPVGLAIDFPESK;GVGGAPPTVTLLR;GVLFQPCER;GWDTLYWTSYTTSTITR;HTVDQTRPGAFER;HTVDQTRPGAFERETVITMSGDDHPR;HVGSNMK;IDLETGENR…	5	73	73	73	60553000	61907000	59471000	1080600	1227700	2307200	44011000	32682000	29064000	903760	1400500	670370
Serpin A3-7	SERPINA3-7	;sp|A2I7N3|SPA37_BOVIN Serpin A3-7 OS=Bos taurus OX=9913 GN=SERPINA3-7 PE=3 SV=1	DAEAFYASEVLSTNFK;DAEAFYASEVLSTNFKDSEAAVK;DILSQLGIK;DILSQLGIKK;FSISSHYQLK;LAVSHVIHK;LFNDLDVLTNLILLNYIFFK;LINEYVK;LTPETLTR;MQDLEAK;NVIFSPLSISIALAFLSLGAHDHTVTEILEGLK;QLALKDPNK;THGKIEK;TPFNPNHTYESEFHVSQNER	2	14	2	2	422650000	275250000	284410000	199810000	125510000	157910000	356710000	204030000	186800000	320660000	238880000	178710000
Hyaluronan and proteoglycan link protein 1	HAPLN1	sp|P10915|HPLN1_HUMAN Hyaluronan and proteoglycan link protein 1 OS=Homo sapiens OX=9606 GN=HAPLN1 PE=2 SV=2;tr|D6RBS1|D6RBS1_HUMAN Hyaluronan and proteoglycan link protein 1 (Fragment) OS=Homo sapiens OX=9606 GN=HAPLN1 PE=1 SV=1	AIHIQAENGPHLLVEAEQAK;CDAGWLADGSVR;CDAGWLADGSVRYPISRPR;CSPTEAAVR;EPCGGQNTVPGVR;EVDVFVSMGYHK;EVDVFVSMGYHKK;FVGFPDK;FVGFPDKK;FYRDPTAFGSGIHK;FYYLIHPTK;GGLDWCNAGWLSDGSVQYPITK;GGLDWCNAGWLSDGSVQYPITKPR;GGLDWCNAGWLSDGSVQYPITKPREPCGGQNTVPGVR;GGSDSDASLVITDLTLEDYGR;ILGYDRCDAGWLADGSVR;KTYGGYQGR;LTSDYLK;LTYDEAVQACLNDGAQIAK;LYGVYCFR;NYGFWDK;PREPCGGQNTVPGVR;SRYDVFCFTSNFNGR	7	23	23	22	90410000	120580000	107480000	0	994880	0	58985000	25938000	21908000	0	1038600	0
Complement component C9	C9	;sp|Q3MHN2|CO9_BOVIN Complement component C9 OS=Bos taurus OX=9913 GN=C9 PE=2 SV=1	AIEDYINEFSVR;AIEDYINEFSVRK;CLGFDLDLSLK;CVDAVGDR;CVDLEHSDK;CVDLEHSDKGSTSSPSK;FRFTYSKDDIYR;GVACEIKK;KLNFNAGLSVK;LLCNEDNDCGDYSDEDNCEQDPRPPCR;LLSSYSAKQEK;LVPIYDLIPVK;NFRTENHEESIQILR;NRVVEESELAR;QGTPLPIDCR;RPWNVASLTYDTK;SIEIFGQFNGRK;SRDVMLQTTFLDSINTLPTTYEK;TENHEESIQILR;VGVEVTGNFDSK;VVEESELAR;VWDGNTLTYYR;YTPVEAIEK	3	23	23	23	101130000	97227000	76241000	28272000	16684000	12156000	82640000	57421000	54539000	23888000	13991000	14237000
Cofilin-1	CFL1	sp|P23528|COF1_HUMAN Cofilin-1 OS=Homo sapiens OX=9606 GN=CFL1 PE=1 SV=3;tr|G3V1A4|G3V1A4_HUMAN Cofilin, non-muscle isoform OS=Homo sapiens OX=9606 GN=CFL1 PE=1 SV=1;tr|E9PP50|E9PP50_HUMAN Cofilin, non-muscle isoform (Fragment) OS=Homo sapiens OX=9606 GN=C	ASGVAVSDGVIK;AVLFCLSEDK;AVLFCLSEDKK;DRCTLAEK;EILVGDVGQTVDDPYATFVK;ESKKEDLVFIFWAPESAPLK;HELQANCYEEVK;KAVLFCLSEDKK;KLTGIKHELQANCYEEVK;KNIILEEGKEILVGDVGQTVDDPYATFVK;LGGSAVISLEGKPL;LTGIKHELQANCYEEVK;MIYASSK;MLPDKDCR;NIILEEGK;NIILEEGKEILVGDVGQTVDDPYATFVK;SSTPEEVKK;YALYDATYETK	7	18	18	15	48101000	51525000	52385000	196260000	300040000	259920000	58948000	66620000	73860000	229990000	295450000	334110000
Glutathione S-transferase P	GSTP1	sp|P09211|GSTP1_HUMAN Glutathione S-transferase P OS=Homo sapiens OX=9606 GN=GSTP1 PE=1 SV=2;tr|A8MX94|A8MX94_HUMAN GST class-pi OS=Homo sapiens OX=9606 GN=GSTP1 PE=1 SV=1	AFLASPEYVNLPINGNGK;AFLASPEYVNLPINGNGKQ;ALPGQLKPFETLLSQNQGGK;ASCLYGQLPK;DQQEAALVDMVNDGVEDLR;DQQEAALVDMVNDGVEDLRCK;FQDGDLTLYQSNTILR;MLLADQGQSWKEEVVTVETWQEGSLK;MPPYTVVYFPVR;PPYTVVYFPVR;TLGLYGK;TLGLYGKDQQEAALVDMVNDGVEDLR;TLGLYGKDQQEAALVDMVNDGVEDLRCK;YISLIYTNYEAGKDDYVK	5	14	14	14	60938000	62331000	74665000	234010000	324920000	307620000	57434000	103220000	91244000	240890000	372380000	400140000
Inositol-3-phosphate synthase 1	ISYNA1	sp|Q9NPH2|INO1_HUMAN Inositol-3-phosphate synthase 1 OS=Homo sapiens OX=9606 GN=ISYNA1 PE=1 SV=1;sp|Q9NPH2-3|INO1_HUMAN Isoform 3 of Inositol-3-phosphate synthase 1 OS=Homo sapiens OX=9606 GN=ISYNA1;sp|Q9NPH2-2|INO1_HUMAN Isoform 2 of Inositol-3-phosphate	ADNLIPGSR;APLVPPGSPVVNALFR;FCEVIPGLNDTAENLLR;KGPVPAATNGCTGDANGHLQEEPPMPTT;MEAAAQFFVESPDVVYGPEAIEAQYEYR;MERPGPSLK;MERPGPSLKR;RVGPVAATYPMLNK;SCIENILR;SNVVDDMVQSNPVLYTPGEEPDHCVVIK;SVLVDFLIGSGLK;TMSIVSYNHLGNNDGENLSAPLQFR;VFVGGDDFK;VGPVAATYPMLNK;VHPTSTR;VIVLWTANTER;VLDWGLQEQLWPHMEALRPR;VLDWGLQEQLWPHMEALRPRPSVYIPEFIAANQSAR;YVPYVGDSKR	9	19	19	19	52778000	57516000	59393000	50959000	49072000	45474000	58490000	87506000	72055000	37911000	46400000	49201000
Nucleolin	NCL	sp|P19338|NUCL_HUMAN Nucleolin OS=Homo sapiens OX=9606 GN=NCL PE=1 SV=3;tr|H7BY16|H7BY16_HUMAN Nucleolin (Fragment) OS=Homo sapiens OX=9606 GN=NCL PE=1 SV=8	AAVTPGKK;AIRLELQGPR;ALELTGLK;ALVATPGK;ALVATPGKK;EALNSCNKR;EAMEDGEIDGNK;EVFEDAAEIR;FGYVDFESAEDLEK;GFGFVDFNSEEDAK;GIAYIEFK;GIAYIEFKTEADAEK;GLSEDTTEETLK;GQNQDYRGGK;GYAFIEFASFEDAK;IVTDRETGSSK;KFGYVDFESAEDLEK;KGAAIPAK;KVAVATPAKK;KVVVSPTKK;LELQGPR;NDLAVVDVR;NSTWSGESK;QGTEIDGR;QKVEGTEPTTAFNLFVGNLNFNK;SISLYYTGEK;TGISDVFAK;TLVLSNLSYSATEETLQEVFEK;VAVATPAKK;VEGTEPTTAFNLFVGNLNFNK;VFGNEIKLEK;VFGNEIKLEKPK;VTLD…	6	37	37	37	17957000	16206000	26081000	125760000	167280000	153980000	28235000	60777000	68598000	141330000	290240000	292300000
Catenin delta-1	CTNND1	sp|O60716|CTND1_HUMAN Catenin delta-1 OS=Homo sapiens OX=9606 GN=CTNND1 PE=1 SV=1;sp|O60716-21|CTND1_HUMAN Isoform 3A of Catenin delta-1 OS=Homo sapiens OX=9606 GN=CTNND1;sp|O60716-10|CTND1_HUMAN Isoform 2AB of Catenin delta-1 OS=Homo sapiens OX=9606 GN=CT	AAALVLQTIWGYK;ALSAIADLLTNEHER;APSRQDVYGPQPQVR;EIPQAER;EVHLGACGALK;FHPEPYGLEDDQR;GIPVLVGLLDHPK;GIPVLVGLLDHPKK;GKKPIEDPANDTVDFPK;GSLASLDSLRK;GYELLFQPEVVR;HAIPNLVK;HIEWESVLTNTAGCLR;HYEDGYPGGSDNYGSLSR;KLRETQGIEK;KPIEDPANDTVDFPK;KSDFQVNLNNASR;LRETQGIEK;LRSYEDMIGEEVPSDQYYWAPLAQHER;LVENCVCLLR;MEIVDHALHALTDEVIIPHSGWEREPNEDCKPR;NCDGVPALVR;QDVYGPQPQVR;SALRQEK;SDFQVNLNNASR;SGDLGDMEPLK;SLDNNYSTPNER;SMGYDDLDY…	38	37	37	37	19932000	24601000	22548000	273910	583740	622880	87693000	55202000	84668000	1024100	1423100	1601900
Collagen alpha-1(XII) chain	COL12A1	tr|D6RGG3|D6RGG3_HUMAN Collagen alpha-1(XII) chain OS=Homo sapiens OX=9606 GN=COL12A1 PE=1 SV=1;sp|Q99715|COCA1_HUMAN Collagen alpha-1(XII) chain OS=Homo sapiens OX=9606 GN=COL12A1 PE=1 SV=2;sp|Q99715-4|COCA1_HUMAN Isoform 4 of Collagen alpha-1(XII) chain	AFLEVLVK;ALALGALQNIR;DAVRSELEAIASPPAETHVFTVEDFDAFQR;DITDTSIGAYWTSAPGMVR;DLFSQTLYTVSVSAVHDEGESPPVTAQETTRPVPAPTNLK;DLKPETEYVVNVYSVVEDEYSEPLK;DLSFSEVTSYGFK;DTRGEVQTVTFDTEEVK;EVEVDRSETSTSLK;EVTTPPNQR;GGNTLTGMALNFIR;GGNTMTGDAIDYLVK;GPGDLEAPSNLVISER;GQEITVR;GSETSHCFTGLSPDTDYGVTVFVQTPNLEGPGVSVK;GSPQDLVTK;HVFIVDDFESFEK;IEQELAAIK;IIDENTVHMSWAKPVDPIVGYR;IIYRPVAGGESR;ISFELTQSICLR;ISVFATYSSGEGEPLTGDATTELSQDS…	8	84	84	84	15417000	18837000	27434000	387010	395770	603630	25343000	42710000	25918000	1147000	1568300	870800
Leucine-rich alpha-2-glycoprotein 1	LRG1	tr|Q2KIF2|Q2KIF2_BOVIN Leucine-rich alpha-2-glycoprotein 1 OS=Bos taurus OX=9913 GN=LRG1 PE=2 SV=1;	CAGPEALK;DGFDISNNPWICDQNLADLYR;FLEASWLHGLK;FLLPVPQLK;GPLNLER;GQTLLAAAESH;LASVAAGAFR;LHLEGNR;LHLEGNRLQVLGEGLLAPQPK;LQVLGEGLLAPQPK;NSLTGLFPGFFR;VSAALCTLVLK;WLVANENK;YLFLNDNR	2	14	14	14	153920000	97635000	87437000	8107500	7497200	15450000	141200000	59369000	60845000	28539000	21081000	9838300
Proteasome subunit beta type-3	PSMB3	sp|P49720|PSB3_HUMAN Proteasome subunit beta type-3 OS=Homo sapiens OX=9606 GN=PSMB3 PE=1 SV=2;tr|A0A087WUL2|A0A087WUL2_HUMAN Proteasome chain 13 (Fragment) OS=Homo sapiens OX=9606 GN=PSMB3 PE=1 SV=1;tr|A0A087WXQ8|A0A087WXQ8_HUMAN Proteasome chain 13 OS=Ho	DAVSGMGVIVHIIEK;FGIQAQMVTTDFQK;FGPYYTEPVIAGLDPK;FRLNLYELK;IFPMGDR;LNLYELK;LYIGLAGLATDVQTVAQR;NCVAIAADRR;PYTLMSMVANLLYEK;QIKPYTLMSMVANLLYEK;RFGPYYTEPVIAGLDPK;SIMSYNGGAVMAMK	4	12	12	12	60694000	88697000	89691000	15585000	25768000	39684000	88099000	162220000	135730000	29999000	57804000	56468000
Cytoplasmic dynein 1 heavy chain 1	DYNC1H1	sp|Q14204|DYHC1_HUMAN Cytoplasmic dynein 1 heavy chain 1 OS=Homo sapiens OX=9606 GN=DYNC1H1 PE=1 SV=5	ADLAAVEAK;AINTAVK;ALEHAFQLEHIMDLTR;ALERLEGVEGVAHIIDPK;AMSRPILYSNWLSK;DAATIMQPYFTSNGLVTK;DLFQVAFNR;DLPPVSGSIIWAK;DYIPVDQEELRDYVK;EAAEVTR;EALELTDTGLLSGSEER;EHINSVSAMK;EQPWVSVQPR;EWTDGLFTHVLR;EWTDGLFTHVLRK;FLSDPQVHTVLVER;FNALFVRPHIR;FTQDTQPHYIYSPR;GAIREYQTQLIQR;GKEDEGEEAASPMLQIQR;GNEIVLSAGSTPR;GTVGEPTYDAEFQHFLR;GWDDLFNK;GWENHVEGQK;HLLPVETQR;HVPVVYVDYPGPASLTQIYGTFNR;HYLDFINHYANLFHEK;IFRQPQGHLLLIGVSGA…	9	106	106	106	56252000	69706000	72914000	1528200	1303300	1329100	27022000	37275000	44473000	5821200	306490	1364300
Importin subunit beta-1	KPNB1	sp|Q14974|IMB1_HUMAN Importin subunit beta-1 OS=Homo sapiens OX=9606 GN=KPNB1 PE=1 SV=2;sp|Q14974-2|IMB1_HUMAN Isoform 2 of Importin subunit beta-1 OS=Homo sapiens OX=9606 GN=KPNB1;tr|J3KTM9|J3KTM9_HUMAN Importin subunit beta-1 (Fragment) OS=Homo sapiens O	DCYPAVQK;DPSVVVR;DTAAWTVGR;EHIKNPDWR;ESCLEAYTGIVQGLKGDQENVHPDVMLVQPR;ESTLEAIGYICQDIDPEQLQDK;GALQYLVPILTQTLTK;GDQENVHPDVMLVQPR;HFIMQVVCEATQCPDTR;KEEPSNNVK;KVQHQDALQISDVVMASLLR;LAATNALLNSLEFTK;LLETTDRPDGHQNNLR;LQQVLQMESHIQSTSDR;LVEARPMIHELLTEGR;LVEARPMIHELLTEGRR;MELITILEK;NSLTSKDPDIK;SNEILTAIIQGMRK;SSAYESLMEIVK;TLATWATK;TTLVIMER;TVSPDRLELEAAQK;VAALQNLVK;VLANPGNSQVAR;WLAIDANAR;YMEAFKPFLGIGLK	7	27	27	27	70947000	74773000	95837000	22681000	15852000	26900000	60403000	97431000	147480000	32081000	41992000	56804000
Proteasome subunit beta type-7	PSMB7	sp|Q99436|PSB7_HUMAN Proteasome subunit beta type-7 OS=Homo sapiens OX=9606 GN=PSMB7 PE=1 SV=1	ATEGMVVADK;DGIVLGADTR;FRPDMEEEEAK;GTTAVLTEK;IHFISPNIYCCGAGTAADTDMTTQLISSNLELHSLSTGR;ITPLEIEVLEETVQTMDTS;LDFLRPYTVPNKK;NKLDFLRPYTVPNK	3	8	8	8	99022000	115760000	103250000	48070000	86608000	86228000	118410000	206780000	185100000	65668000	104910000	111180000
Tubulin beta chain	TUBB	tr|Q5JP53|Q5JP53_HUMAN Tubulin beta chain OS=Homo sapiens OX=9606 GN=TUBB PE=1 SV=1;sp|P07437|TBB5_HUMAN Tubulin beta chain OS=Homo sapiens OX=9606 GN=TUBB PE=1 SV=2;tr|Q5ST81|Q5ST81_HUMAN Tubulin beta chain OS=Homo sapiens OX=9606 GN=TUBB PE=1 SV=1	AILVDLEPGTMDSVR;ALTVPELTQQVFDAK;EVDEQMLNVQNK;FPGQLNADLRK;FWEVISDEHGIDPTGTYHGDSDLQLDR;GHYTEGAELVDSVLDVVR;GHYTEGAELVDSVLDVVRK;IMNTFSVVPSPK;IREEYPDR;IREEYPDRIMNTFSVVPSPK;ISEQFTAMFR;ISVYYNEATGGK;KLAVNMVPFPR;LAVNMVPFPR;LHFFMPGFAPLTSR;LTTPTYGDLNHLVSATMSGVTTCLR;LTTPTYGDLNHLVSATMSGVTTCLRFPGQLNADLRK;MAVTFIGNSTAIQELFK;MAVTFIGNSTAIQELFKR;NMMAACDPR;NSSYFVEWIPNNVK;RISEQFTAMFR;SGPFGQIFRPDNFVFGQSGAGNNWAK;TAVCDI…	4	25	6	5	116310000	120170000	109750000	83130000	94582000	69705000	59430000	81422000	95297000	48565000	43725000	56490000
Sodium/potassium-transporting ATPase subunit beta-3	ATP1B3	sp|P54709|AT1B3_HUMAN Sodium/potassium-transporting ATPase subunit beta-3 OS=Homo sapiens OX=9606 GN=ATP1B3 PE=1 SV=1;tr|C9JA36|C9JA36_HUMAN Sodium/potassium-transporting ATPase subunit beta-3 (Fragment) OS=Homo sapiens OX=9606 GN=ATP1B3 PE=1 SV=1;sp|P5470	DQIPSPGLMVFPK;DQIPSPGLMVFPKPVTALEYTFSR;FLKPYTLEEQK;IDCVSKNEDIPNVAVYPHNGMIDLK;IDGSANLK;IIGLKPEGVPR;KLHVGYLQPLVAVQVSFAPNNTGK;LFIYNPTTGEFLGR;NEDIPNVAVYPHNGMIDLK;PVTALEYTFSR;PYTLEEQK;SDPTSYAGYIEDLK;SDPTSYAGYIEDLKK;SLNQSLAEWK;YFPYYGK;YFPYYGKK;YRDQIPSPGLMVFPK;YRDQIPSPGLMVFPKPVTALEYTFSR	8	18	18	18	25150000	24898000	41031000	0	837790	1041500	328010000	144310000	224000000	2871300	493600	2695100
Isoform 2 of UTP--glucose-1-phosphate uridylyltransferase	UGP2	sp|Q16851-2|UGPA_HUMAN Isoform 2 of UTP--glucose-1-phosphate uridylyltransferase OS=Homo sapiens OX=9606 GN=UGP2	AHVDEFK;CEFVMEVTNK;EFPTVPLVK;ESLLPVAK;GGTLTQYEGK;GLPDNISSVLNK;GPSVDWGK;GTVIIIANHGDR;GTVIIIANHGDRIDIPPGAVLENK;IFNTNNLWISLAAVKR;ILTTASSHEFEHTKK;IQRPPEDSIQPYEK;IVSGNLR;IYTFNQSR;LNGGLGTSMGCK;LRLVEIAQVPK;LVEIAQVPK;NENTFLDLTVQQIEHLNK;RCEFVMEVTNK;REFPTVPLVK;RFESIPDMLELDHLTVSGDVTFGK;RLQEQNAIDMEIIVNAK;SFENSLGINVPR;SLIGVRNENTFLDLTVQQIEHLNK;SQDGASQFQEVIRQELELSVKK;TYNTDVPLVLMNSFNTDEDTK;TYNTDVPLVLMNSFNTDEDTKK	10	27	27	1	57197000	52253000	57702000	2471900	3059500	11101000	35010000	64267000	63190000	6261300	16633000	7392000
Isoform 3 of Exportin-2	CSE1L	sp|P55060-3|XPO2_HUMAN Isoform 3 of Exportin-2 OS=Homo sapiens OX=9606 GN=CSE1L;sp|P55060|XPO2_HUMAN Exportin-2 OS=Homo sapiens OX=9606 GN=CSE1L PE=1 SV=3;sp|P55060-4|XPO2_HUMAN Isoform 4 of Exportin-2 OS=Homo sapiens OX=9606 GN=CSE1L	AADEEAFEDNSEEYIRR;ANDHQGFYLLNSIIEHMPPESVDQYRK;ANIVHLMLSSPEQIQK;ATIELCSTHANDASALR;DAAIYLVTSLASK;DLEGSDIDTR;EHDPVGQMVNNPK;FLESVEGNQNYPLLLLTLLEK;FQSGDFHVINGVLR;GPNNATLFTAAEIAPFVEILLTNLFK;GSNTIASAAADKIPGLLGVFQK;HGITQANELVNLTEFFVNHILPDLK;ICEADRVAIK;IHLAQSLHK;IIIPEIQK;IVEDEPNK;KICAVGITK;LLTECPPMMDTEYTK;LVLDAFALPLTNLFK;MELSDANLQTLTEYLKK;MFGMVLEK;NLFEDQNTLTSICEK;SANVNEFPVLK;SNELWTEIK;SQICDNAALYAQKYDEEFQR…	4	27	27	27	158770000	155160000	224290000	30611000	56639000	99996000	83896000	167090000	220150000	54965000	80820000	94021000
40S ribosomal protein S3	RPS3	sp|P23396|RS3_HUMAN 40S ribosomal protein S3 OS=Homo sapiens OX=9606 GN=RPS3 PE=1 SV=2;sp|P23396-2|RS3_HUMAN Isoform 2 of 40S ribosomal protein S3 OS=Homo sapiens OX=9606 GN=RPS3;tr|E9PL09|E9PL09_HUMAN 40S ribosomal protein S3 OS=Homo sapiens OX=9606 GN=RP	AELNEFLTR;AVQISKK;DEILPTTPISEQK;ELAEDGYSGVEVR;ELTAVVQK;ELTAVVQKR;FGFPEGSVELYAEK;FVDGLMIHSGDPVNYYVDTAVR;GCEVVVSGK;GGKPEPPAMPQPVPTA;GLCAIAQAESLR;IMLPWDPTGK;IRELTAVVQK;IRELTAVVQKR;KFVADGIFKAELNEFLTR;KPLPDHVSIVEPKDEILPTTPISEQK;LLGGLAVR;LLGGLAVRR;QGVLGIK;RACYGVLR;RFGFPEGSVELYAEK;TEIIILATR;TQNVLGEK;VTPTRTEIIILATR	15	24	24	24	68909000	128130000	67297000	2798900	2779600	2426300	64324000	46500000	63757000	4615200	6668300	6781400
Junction plakoglobin	JUP	sp|P14923|PLAK_HUMAN Junction plakoglobin OS=Homo sapiens OX=9606 GN=JUP PE=1 SV=3	AGDKDDITEPAVCALR;ALMGSPQLVAAVVR;ALPELTK;CTTSILHNLSHHR;EAADAIDAEGASAPLMELLHSR;EGLLAIFK;FLAITTDCLQLLAYGNQESK;GIMEEDEACGR;HLTSRHPEAEMAQNSVR;HPEAEMAQNSVR;HVAAGTQQPYTDGVR;ISEDKNPDYRK;LAEPSQLLK;LIILANGGPQALVQIMR;LLNDEDPVVVTK;LLWTTSR;LNTIPLFVQLLYSSVENIQR;LNYGIPAIVK;LVQLLVK;LVQNCLWTLR;MEEIVEGCTGALHILAR;MEEIVEGCTGALHILARDPMNR;MLSSPVESVLFYAITTLHNLLLYQEGAK;NEGTATYAAAVLFR;NLALCPANHAPLQEAAVIPR;NLSDVATKQEGLESV…	7	35	30	30	24402000	24840000	30492000	6985900	5583400	17945000	89547000	81384000	95504000	13313000	11938000	24361000
WD repeat-containing protein 1	WDR1	sp|O75083|WDR1_HUMAN WD repeat-containing protein 1 OS=Homo sapiens OX=9606 GN=WDR1 PE=1 SV=4;sp|O75083-3|WDR1_HUMAN Isoform 2 of WD repeat-containing protein 1 OS=Homo sapiens OX=9606 GN=WDR1	AHDGGIYAISWSPDSTHLLSASGDK;CFSIDNPGYEPEVVAVHPGGDTVAIGGVDGNVR;DHLLSVSLSGYINYLDRNNPSKPLHVIK;DIAWTEDSK;DIAWTEDSKR;DYSGQGVVK;FGAVFLWDSGSSVGEITGHNK;FSPDGNRFATASADGQIYIYDGK;GHTNQVSR;GPVTDVAYSHDGAFLAVCDASK;IAVVGEGR;IKDIAWTEDSKR;KVFASLPQVER;LATGSDDNCAAFFEGPPFK;LHHVSSLAWLDEHTLVTTSHDASVK;LRIWDTTQK;LYSILGTTLK;LYSILGTTLKDEGK;MTVDESGQLISCSMDDTVR;NIDNPALADIYTEHAHQVVVAK;SIQCLTVHK;SYIYSGSHDGHINYWDSETGENDSFAGK;VFA…	3	27	27	27	33127000	30027000	33484000	34817000	30826000	38519000	23228000	37786000	35906000	34188000	54563000	53701000
			ETQSIIFLGK;LPENVTPEEQHK	1	2	1	1	187210000	364390000	322880000	554400000	350730000	346450000	398900000	273650000	334870000	711140000	606590000	408530000
Keratin, type II cytoskeletal 2 epidermal	KRT2	;sp|P35908|K22E_HUMAN Keratin, type II cytoskeletal 2 epidermal OS=Homo sapiens OX=9606 GN=KRT2 PE=1 SV=2	AQEREQIK;AQYEEIAQR;DVDNAYMIK;DYQELMNVK;EIKIEISELNR;FGGFGGPGGVGGLGGPGGFGPGGYPGGIHEVSVNQSLLQPLNVK;FLEQQNQVLQTK;GFSSGSAVVSGGSR;GFSSGSAVVSGGSRR;GGGFGGGSSFGGGSGFSGGGFGGGGFGGGR;HGGGGGGFGGGGFGSR;IEISELNR;IEISELNRVIQR;KYEDEINKR;LALDVEIATYR;LALDVEIATYRK;LLEGEECR;LLRDYQELMNVK;LNDLEEALQQAK;LNDLEEALQQAKEDLAR;LQGEIAHVKK;MSGDLSSNVTVSVTSSTISSNVASK;NKLNDLEEALQQAK;NKLNDLEEALQQAKEDLAR;NLDLDSIIAEVK;NVQDAIADAEQRGEHA…	2	44	39	1	15303000	15524000	21800000	511620000	141390000	351990000	14780000	10010000	5544800	135480000	102510000	243840000
Acidic mammalian chitinase	CHIA	sp|Q95M17|CHIA_BOVIN Acidic mammalian chitinase OS=Bos taurus OX=9913 GN=CHIA PE=1 SV=1;	ADGLYPVADNR;DASNNGIGAPTSGAGPAGPYTR;DGATEAWDDSQNVPYAYK;EAFEQEAK;FLHQYGFDGLDFDWEYPGFR;FPLINTLK;GTEWVGYDNVNSFR;HLFTVLVQETR;LIIGFPAYGHNFILR;NAFWNCVNGITYK;QNCLTGLVFDTSCHCCNWA;TFISSVIK;YPTDTGSNTYLNVEYAMNYWK	7	13	13	13	162830000	129260000	98179000	20850000	10600000	11533000	133180000	67550000	72126000	22712000	10628000	8431600
Choline transporter-like protein 2	SLC44A2	sp|Q8IWA5|CTL2_HUMAN Choline transporter-like protein 2 OS=Homo sapiens OX=9606 GN=SLC44A2 PE=1 SV=3;sp|Q8IWA5-2|CTL2_HUMAN Isoform 2 of Choline transporter-like protein 2 OS=Homo sapiens OX=9606 GN=SLC44A2;sp|Q8IWA5-3|CTL2_HUMAN Isoform 3 of Choline trans	ANGVLEAR;CASPLVLLEFQCPTPQICVEK;CFPAIHAYK;CPDRYLTYLNAR;CQFAFYGGESGYHR;GDERPHYYGK;GTKNENKPYLFYFNIVK;GVAEVLQDGDCPAVLIPSKPLAR;IFDDSPCPFTAK;KANGVLEAR;KVIYPTDSR;NAFFLLMR;NENKPYLFYFNIVK;QFCVPGFK;RCFPAIHAYK;SSRDFEYYK;TCNPETFPSSNESR;VIYPTDSR;VIYPTDSRGEFCGQK;YLTYLNAR	9	20	20	20	55509000	78030000	46311000	412720	260320	1140700	91662000	70845000	74796000	2232400	1428500	570530
Isoform Alpha-6X2B of Integrin alpha-6	ITGA6	sp|P23229-5|ITA6_HUMAN Isoform Alpha-6X2B of Integrin alpha-6 OS=Homo sapiens OX=9606 GN=ITGA6;sp|P23229-3|ITA6_HUMAN Isoform Alpha-6X1B of Integrin alpha-6 OS=Homo sapiens OX=9606 GN=ITGA6;sp|P23229|ITA6_HUMAN Integrin alpha-6 OS=Homo sapiens OX=9606 GN=I	AEALPLQR;AFIDVTAAAENIR;AFIDVTAAAENIRLPNAGTQVR;DFHYIVFGAPGTYNWK;DSMFGIAVK;EGCGDDNVCNSNLK;FGSCQQGVAATFTK;FSLFAER;FSYLPIQK;GIVSKDEITFVSGAPR;IEDDMDGGDWSFCDGR;IEFDNDADPTSESKEDQWMGVTVQSQGPGGK;LETTSNQDNLAPITAK;LIATFPDTLTYSAYR;LLLVGAPR;LNYLDILMR;LRPIPITASVEIQEPSSR;NIGDINQDGYPDIAVGAPYDDLGK;PLTNLGTATLNIQWPK;RLLLVGAPR;RQHVNTK;SAHLLPEHIFDGEGLASSFGYDVAVVDLNK;SCFEYTANPAGYNPSISIVGTLEAEK;SEDEVGSLIEYEFR;SRPVINIQK…	10	39	39	39	27276000	20834000	18586000	0	372210	140510	58102000	35193000	54556000	679720	267310	767450
Dystroglycan	DAG1	sp|Q14118|DAG1_HUMAN Dystroglycan OS=Homo sapiens OX=9606 GN=DAG1 PE=1 SV=2	EALPSWLHWDSQSHTLEGLPLDTDK;EALPSWLHWDSQSHTLEGLPLDTDKGVHYISVSATR;EGAMSAQLGYPVVGWHIANK;EGAMSAQLGYPVVGWHIANKKPPLPK;EQIAGLSR;FVGDPALVLNDIHK;FVGDPALVLNDIHKK;GGLSAVDAFEIHVHR;GVHYISVSATR;GVPIIFADELDDSKPPPSSSMPLILQEEK;HLQFIPVVPPR;IAEDDGKPRPAFSNALEPDFK;IPSDTFYDHEDTTTDK;KVVENGALLSWK;LFDMSAFMAGPGNAK;LFDMSAFMAGPGNAKK;LGCSLNQNSVPDIHGVEAPAR;LGCSLNQNSVPDIHGVEAPAREGAMSAQLGYPVVGWHIANK;LREQQLVGEK;LVPVVNNR;QRIDLLHR;…	5	27	27	27	37812000	37205000	38115000	193420000	197450000	215820000	43491000	29284000	24930000	209950000	175890000	129140000
Peptidyl-prolyl cis-trans isomerase FKBP4	FKBP4	sp|Q02790|FKBP4_HUMAN Peptidyl-prolyl cis-trans isomerase FKBP4 OS=Homo sapiens OX=9606 GN=FKBP4 PE=1 SV=3	AEASSGDHPTDTEMKEEQK;AKAEASSGDHPTDTEMKEEQK;AKESWEMNSEEK;ALELDSNNEK;ATESGAQSAPLPMEGVDISPK;ATESGAQSAPLPMEGVDISPKQDEGVLK;AWDIAIATMK;DKFSFDLGKGEVIK;EGTGTEMPMIGDR;ELRFEIGEGENLDLPYGLER;ERGTVYFK;FDSSLDRK;FEIGEGENLDLPYGLER;FSFDLGKGEVIK;GEGYAKPNEGAIVEVALEGYYK;GEHSIVYLKPSYAFGSVGK;IVSWLEYESSFSNEEAQK;KLYANMFER;LASHLNLAMCHLK;LEQSTIVK;LQAFSAAIESCNK;QALLQYK;RGEAHLAVNDFELAR;SNTAGSQSQVETEA;TQLAVCQQR;VFVHYTGWLLDGTK…	4	29	29	29	30225000	31649000	41244000	34047000	47819000	51371000	27181000	54608000	59400000	50434000	81949000	88616000
Ferritin heavy chain	FTH1	sp|P02794|FRIH_HUMAN Ferritin heavy chain OS=Homo sapiens OX=9606 GN=FTH1 PE=1 SV=2;tr|G3V192|G3V192_HUMAN Ferritin OS=Homo sapiens OX=9606 GN=FTH1 PE=1 SV=1;tr|G3V1D1|G3V1D1_HUMAN Ferritin OS=Homo sapiens OX=9606 GN=FTH1 PE=1 SV=1	ELGDHVTNLR;ELGDHVTNLRK;HTLGDSDNES;IFLQDIK;IFLQDIKKPDCDDWESGLNAMECALHLEK;KMGAPESGLAEYLFDK;KPDCDDWESGLNAMECALHLEK;LATDKNDPHLCDFIETHYLNEQVK;MGAPESGLAEYLFDK;NVNQSLLELHK;QNYHQDSEAAINR;TTASTSQVR;YFLHQSHEER;YFLHQSHEEREHAEK	9	14	14	14	57847000	85192000	126440000	46411000	77401000	135090000	35794000	45733000	43905000	25493000	37314000	33835000
Endoplasmin	HSP90B1	sp|P14625|ENPL_HUMAN Endoplasmin OS=Homo sapiens OX=9606 GN=HSP90B1 PE=1 SV=1	DISTNYYASQK;DISTNYYASQKK;EAESSPFVER;EEASDYLELDTIK;EFEPLLNWMK;EFGTNIK;EGSRTDDEVVQREEEAIQLDGLNASQIR;EGVKFDESEK;EIFLRELISNASDALDK;ELISNASDALDK;ESTAEKDEL;ETLQQHK;FAFQAEVNR;FQSSHHPTDITSLDQYVER;GLFDEYGSK;GVVDSDDLPLNVSR;GYEVIYLTEPVDEYCIQALPEFDGKR;IADDKYNDTFWK;IYFMAGSSR;IYFMAGSSRK;KGYEVIYLTEPVDEYCIQALPEFDGK;KYSQFINFPIYVWSSK;LGVIEDHSNR;LIINSLYK;LTESPCALVASQYGWSGNMER;NLLHVTDTGVGMTREELVK;RVFITDDFHDMMPK;SGTS…	6	35	33	33	43162000	31835000	33920000	7751600	9697500	17804000	62497000	52024000	68012000	37199000	33344000	32233000
Teneurin-3	TENM3	sp|Q9P273|TEN3_HUMAN Teneurin-3 OS=Homo sapiens OX=9606 GN=TENM3 PE=1 SV=3	AACPVLCSGNGQYSK;AFLSLGK;AGGAQSWLWFATVK;AVEATLMSPK;CEEGWTGPACNQR;CLCFSGWK;DTHYFIK;DYDILAGR;EIQYEIFR;FADVEMQFGALALHVR;FDLTEPSYELVK;FDYSYDNSFR;FSEDGMVNAR;GLPPSHTQYDFVELLDGSR;GTEIFEYSSK;HFDAHGR;HHVLDVQNGILYK;IAAGRPMHCQVPGVEYPVGK;IAYDTSGHPTLWLPSSK;IGKDPAPFNLYMFR;IIYASGLDSHYQTEPHVLAGTANPTVAK;KVDQNGIISTLLGSNDLTSARPLTCDTSMHISQVR;LGDVQYRLDEDGFLR;LIHFGERDYDILAGR;LSAPSSLAASPDGTLYIADLGNIR;LSEILYDSTR;NAEVVAGT…	8	54	54	51	31928000	25934000	21540000	1534000	1872100	797790	36425000	35620000	29635000	4303400	8247600	3440900
26S proteasome non-ATPase regulatory subunit 2	PSMD2	sp|Q13200|PSMD2_HUMAN 26S proteasome non-ATPase regulatory subunit 2 OS=Homo sapiens OX=9606 GN=PSMD2 PE=1 SV=3;sp|Q13200-3|PSMD2_HUMAN Isoform 3 of 26S proteasome non-ATPase regulatory subunit 2 OS=Homo sapiens OX=9606 GN=PSMD2;sp|Q13200-2|PSMD2_HUMAN Iso	APVQPQQSPAAAPGGTDEKPSGK;DAGDKDKEQELSEEDK;DIDENAYAK;DPNNLFMVR;DTSLYRPALEELRR;EIYENMAPGENK;EIYENMAPGENKR;ELDIMEPK;ELDIMEPKVPDDIYK;FGGSGSQVDSAR;FLRPHYGK;FSHDADPEVSYNSIFAMGMVGSGTNNAR;FSRFPEALR;GEAIEAILAALEVVSEPFR;GTLTLCPYHSDR;HLAGEVAK;LAQGLTHLGK;LNILDTLSK;LVGSQEELASWGHEYVR;MEEGGRDK;MLVTFDEELRPLPVSVR;MNLASSFVNGFVNAAFGQDK;QLMSQVAVAGLLTVLVSFLDVR;QLQDELEMLVER;RAVPLALALISVSNPR;SFANTLVDVCAYAGSGNVLK;SGALLAC…	7	39	39	39	51110000	49502000	56217000	5066100	8116700	10486000	50922000	58163000	87656000	8366000	10118000	10092000
Isoform L-APP733 of Amyloid-beta precursor protein	APP	sp|P05067-7|A4_HUMAN Isoform L-APP733 of Amyloid-beta precursor protein OS=Homo sapiens OX=9606 GN=APP;sp|P05067-11|A4_HUMAN Isoform 11 of Amyloid-beta precursor protein OS=Homo sapiens OX=9606 GN=APP;sp|P05067-8|A4_HUMAN Isoform APP751 of Amyloid-beta pre	AVIQHFQEK;CAPFFYGGCGGNR;CLVGEFVSDALLVPDK;DRQHTLK;EQNYSDDVLANMISEPR;EVCSEQAETGPCR;HVFNMLK;HVFNMLKK;ISYGNDALMPSLTETK;LALENYITALQAVPPRPR;LNMHMNVQNGKWDSDPSGTK;MDAEFRHDSGYEVHHQK;MDVCETHLHWHTVAK;MSQVMREWEEAER;QQLVETHMAR;SQVMTHLR;STNLHDYGMLLPCGIDK;THPHFVIPYR;VEAMLNDR;VESLEQEAANER;WYFDVTEGK;YLETPGDENEHAHFQK	7	22	21	3	50660000	46586000	58315000	117890000	91961000	108840000	73583000	49914000	48898000	110800000	87251000	60771000
Nucleophosmin	NPM1	sp|P06748|NPM_HUMAN Nucleophosmin OS=Homo sapiens OX=9606 GN=NPM1 PE=1 SV=2;sp|P06748-3|NPM_HUMAN Isoform 3 of Nucleophosmin OS=Homo sapiens OX=9606 GN=NPM1;sp|P06748-2|NPM_HUMAN Isoform 2 of Nucleophosmin OS=Homo sapiens OX=9606 GN=NPM1	ADKDYHFKVDNDENEHQLSLR;DELHIVEAEAMNYEGSPIK;DYHFKVDNDENEHQLSLR;GPSSVEDIK;LLSISGKR;MEDSMDMDMSPLRPQNYLFGCELK;MQASIEK;MSVQPTVSLGGFEITPPVVLR;MTDQEAIQDLWQWR;MTDQEAIQDLWQWRK;SAPGGGSKVPQKK;SIRDTPAK;SNQNGKDSKPSSTPR;TVSLGAGAKDELHIVEAEAMNYEGSPIK;VDNDENEHQLSLR;VTLATLK	5	16	16	16	21072000	26338000	34883000	151020000	158440000	182950000	27902000	67935000	107090000	247090000	339700000	313120000
Integrin beta-1	ITGB1	sp|P05556|ITB1_HUMAN Integrin beta-1 OS=Homo sapiens OX=9606 GN=ITGB1 PE=1 SV=2;sp|P05556-2|ITB1_HUMAN Isoform 2 of Integrin beta-1 OS=Homo sapiens OX=9606 GN=ITGB1;sp|P05556-5|ITB1_HUMAN Isoform 5 of Integrin beta-1 OS=Homo sapiens OX=9606 GN=ITGB1;sp|P05	AFNKGEK;AFNKGEKK;CDDLEALK;CDDLEALKK;DKLPQPVQPDPVSHCK;DNTNEIYSGK;FCECDNFNCDR;FQGQTCEMCQTCLGVCAEHK;GCPPDDIENPR;GEVFNELVGK;GICECGVCK;KGCPPDDIENPRGSK;KRDNTNEIYSGK;LGGIVLPNDGQCHLENNMYTMSHYYDYPSIAHLVQK;LKPEDITQIQPQQLVLR;LRSGEPQTFTLK;LSEGVTISYK;NVLSLTNKGEVFNELVGK;SAVTTVVNPK;SGEPQTFTLK;SLGTDLMNEMRR;SNGLICGGNGVCK;TVMPYISTTPAK;WDTGENPIYK	16	24	24	24	33098000	42997000	47006000	1688700	565430	917870	86801000	56277000	73249000	3575500	3099600	745890
Elongation factor 1-gamma	EEF1G	sp|P26641|EF1G_HUMAN Elongation factor 1-gamma OS=Homo sapiens OX=9606 GN=EEF1G PE=1 SV=3;sp|P26641-2|EF1G_HUMAN Isoform 2 of Elongation factor 1-gamma OS=Homo sapiens OX=9606 GN=EEF1G	AAAPAPEEEMDECEQALAAEPK;AAGTLYTYPENWR;AKDPFAHLPK;ALIAAQYSGAQVR;DPFAHLPK;EYFSWEGAFQHVGK;ILGLLDAYLK;KAAAPAPEEEMDECEQALAAEPK;KLDPGSEETQTLVR;KYSNEDTLSVALPYFWEHFDK;QAFPNTNR;QATENAKEEVRR;QVLEPSFR;RILGLLDAYLK;STFVLDEFK;STFVLDEFKR;TFLVGER;TRTFLVGER;VLSAPPHFHFGQTNR;WFLTCINQPQFR	2	20	20	20	50983000	72904000	77608000	15255000	20661000	16125000	24948000	67463000	79930000	18640000	27625000	30033000
Heat shock 70 kDa protein 1B	HSPA1B	tr|A0A0G2JIW1|A0A0G2JIW1_HUMAN Heat shock 70 kDa protein 1B OS=Homo sapiens OX=9606 GN=HSPA1B PE=1 SV=1;sp|P0DMV9|HS71B_HUMAN Heat shock 70 kDa protein 1B OS=Homo sapiens OX=9606 GN=HSPA1B PE=1 SV=1;sp|P0DMV8|HS71A_HUMAN Heat shock 70 kDa protein 1A OS=Hom	AAAIGIDLGTTYSCVGVFQHGK;AFYPEEISSMVLTK;ALRDAKLDK;AQIHDLVLVGGSTR;ARFEELCSDLFR;ATAGDTHLGGEDFDNR;ATAGDTHLGGEDFDNRLVNHFVEEFK;CQEVISWLDANTLAEKDEFEHK;DAGVIAGLNVLR;ELEQVCNPIISGLYQGAGGPGPGGFGAQGPK;FGDPVVQSDMK;GRLSKEEIER;HWPFQVINDGDKPK;IINEPTAAAIAYGLDR;KFGDPVVQSDMK;LLQDFFNGR;LLQDFFNGRDLNK;LVNHFVEEFK;MVQEAEK;NALESYAFNMK;NQVALNPQNTVFDAK;QTQIFTTYSDNQPGVLIQVYEGER;SAVEDEGLK;STLEPVEK;TTPSYVAFTDTER;TTPSYVAFTDTERL…	5	29	25	15	25928000	28825000	27226000	25463000	34954000	30509000	28094000	36459000	34787000	31806000	50594000	54863000
Keratin, type II cuticular Hb5	KRT85	;sp|P78386|KRT85_HUMAN Keratin, type II cuticular Hb5 OS=Homo sapiens OX=9606 GN=KRT85 PE=1 SV=1;tr|F5GYI5|F5GYI5_HUMAN Keratin, type II cuticular Hb5 OS=Homo sapiens OX=9606 GN=KRT85 PE=1 SV=1	AEAESWYR;AEAESWYRSK;ATVIRHGETLR;ATVIRHGETLRR;EYQEVMNSK;EYQEVMNSKLGLDIEIATYR;EYQEVMNSKLGLDIEIATYRR;FAAFIDK;FLEQQNK;FLEQQNKLLETK;KSDLEANVEALVEESSFLR;KSDLEANVEALVEESSFLRR;KYEEEVALR;LASELNHVQEVLEGYK;LGLDIEIATYR;LGLDIEIATYRR;LYEEEIR;LYEEEIRVLQAHISDTSVIVK;RLYEEEIR;RLYEEEIRVLQAHISDTSVIVK;SDLEANVEALVEESSFLR;SRAEAESWYR;SRAEAESWYRSK;TKEEINELNR;VLQAHISDTSVIVK;VRFLEQQNK;VRFLEQQNKLLETK	4	27	25	6	0	107400	84072	832290	287370	1012400	90472	23273	28359	5840800	3.8727e+09	510170
Immunoglobulin light chain, lambda gene cluster	IGL@	tr|Q1RMN8|Q1RMN8_BOVIN Immunoglobulin light chain, lambda gene cluster OS=Bos taurus OX=9913 GN=IGL@ PE=2 SV=1;	ADGSTITR;ATLVCLISDFYPGSVTVVWK;GSYSCEVTHEGSTVTK;SKGSYSCEVTHEGSTVTK;SPPSVTLFPPSTEELNGNK;TVKPSECS;VSITCSGSSSNIGR;YAASSYLSLTSSDWK	2	8	8	8	130350000	126210000	104850000	184310000	104740000	146020000	129440000	65965000	70368000	238740000	111730000	95796000
Cadherin-1	CDH1	sp|P12830|CADH1_HUMAN Cadherin-1 OS=Homo sapiens OX=9606 GN=CDH1 PE=1 SV=3;tr|A0A087WXI5|A0A087WXI5_HUMAN Cadherin-1 OS=Homo sapiens OX=9606 GN=CDH1 PE=1 SV=1;sp|P12830-2|CADH1_HUMAN Isoform 2 of Cadherin-1 OS=Homo sapiens OX=9606 GN=CDH1;tr|A0A087WX17|A0A	AELDREDFEHVK;DQVTTLEVSVCDCEGAAGVCR;DQVTTLEVSVCDCEGAAGVCRK;DTANWLEINPDTGAISTR;DWVIPPISCPENEK;FHNPQIHFLVYAWDSTYRK;GLDARPEVTR;GLDARPEVTRNDVAPTLMSVPR;GLDFEAK;GQVPENEANVVITTLK;IWRDTANWLEINPDTGAISTR;KLADMYGGGEDD;MALEVGDYK;NDVAPTLMSVPR;NMFTINR;RVEVSEDFGVGQEITSYTAQEPDTFMEQK;VFYSITGQGADTPPVGVFIIER;VGTDGVITVK;VNFEDCTGR;VTDADAPNTPAWEAVYTILNDDGGQFVVTTNPVNNDGILK;VTEPLDRER;YLPRPANPDEIGNFIDENLK	10	22	22	22	37248000	30803000	34946000	169450000	106450000	159480000	70636000	43687000	39124000	181830000	125560000	104800000
Tetraspanin	CD9	tr|A6NNI4|A6NNI4_HUMAN Tetraspanin OS=Homo sapiens OX=9606 GN=CD9 PE=1 SV=1;tr|A0A2R8Y478|A0A2R8Y478_HUMAN Tetraspanin OS=Homo sapiens OX=9606 GN=CD9 PE=1 SV=1;tr|G8JLH6|G8JLH6_HUMAN Tetraspanin OS=Homo sapiens OX=9606 GN=CD9 PE=1 SV=2;sp|P21926|CD9_HUMAN	AIHYALNCCGLAGGVEQFISDICPK;AIHYALNCCGLAGGVEQFISDICPKK;DVLETFTVK;KDVLETFTVK;TKDEPQRETLK	5	5	5	5	129610000	161630000	150680000	0	0	18219000	146320000	115310000	108100000	15159000	13528000	21612000
Myosin light polypeptide 6	MYL6	tr|F8W1R7|F8W1R7_HUMAN Myosin light polypeptide 6 OS=Homo sapiens OX=9606 GN=MYL6 PE=1 SV=1;tr|G3V1V0|G3V1V0_HUMAN Myosin light polypeptide 6 OS=Homo sapiens OX=9606 GN=MYL6 PE=1 SV=1;sp|P60660-2|MYL6_HUMAN Isoform Smooth muscle of Myosin light polypeptide	ALGQNPTNAEVLK;CDFTEDQTAEFK;DQGTYEDYVEGLR;DQGTYEDYVEGLRVFDK;EAFQLFDR;EAFQLFDRTGDGK;HVLVTLGEK;ILYSQCGDVMR;NKDQGTYEDYVEGLR;SDEMNVK;VLDFEHFLPMLQTVAK	15	11	11	11	93366000	93432000	111180000	80555000	110120000	99675000	81213000	94540000	115880000	69602000	82343000	76475000
			CCDSVSEDCIK;DDFTSLSMVLYSR;DFADRFMYEYSINYGQAPLTLLVGYTK;DLASLGR;DLASLGRDDFTSLSMVLYSR;DVCDEGNTK;ELPEYAVK;FAQKVPTAHLEDVLPLAEDITTILSK;FKDCCQEK;FPDATETDLQELVAK;GKFPDATETDLQELVAK;GQELCADYSENTFTEYK;GQELCADYSENTFTEYKK;HFSLLTIMTNR;HQPQEFPTYVEPTNDEICEAFR;HQPQEFPTYVEPTNDEICEAFRK;HQPQEFPTYVEPTNDEICEAFRKDPK;ICSQYAAYGK;ILESTLK;KLCMAALK;LCMAALK;LRGKFPDATETDLQELVAK;RSDFASK;SCESNSPFPVHPGTPECCTHEGLEK;SLDECCHSESSTAC…	7	31	3	3	201230000	156290000	139650000	1.5287e+09	1284400000	1.021e+09	281650000	144740000	151880000	1.5843e+09	771470000	753300000
Ras-related protein Rap-1b	RAP1B	sp|P61224|RAP1B_HUMAN Ras-related protein Rap-1b OS=Homo sapiens OX=9606 GN=RAP1B PE=1 SV=1;sp|P61224-3|RAP1B_HUMAN Isoform 3 of Ras-related protein Rap-1b OS=Homo sapiens OX=9606 GN=RAP1B;sp|A6NIZ1|RP1BL_HUMAN Ras-related protein Rap-1b-like protein OS=Ho	CDLEDERVVGK;EQGQNLAR;INVNEIFYDLVR;KTPVPGK;LVVLGSGGVGK;QWNNCAFLESSAK;SALTVQFVQGIFVEK;SKINVNEIFYDLVR;VKDTDDVPMILVGNK;VKDTDDVPMILVGNKCDLEDER;YDPTIEDSYR;YDPTIEDSYRK	22	12	12	4	66051000	71776000	78776000	5850100	0	9127400	218910000	131930000	217300000	24141000	13215000	27461000
Importin-5	IPO5	sp|O00410|IPO5_HUMAN Importin-5 OS=Homo sapiens OX=9606 GN=IPO5 PE=1 SV=4;sp|O00410-3|IPO5_HUMAN Isoform 3 of Importin-5 OS=Homo sapiens OX=9606 GN=IPO5;tr|H0Y8C6|H0Y8C6_HUMAN Importin-5 (Fragment) OS=Homo sapiens OX=9606 GN=IPO5 PE=1 SV=1;sp|O00410-2|IPO5	AAAAAEQQQFYLLLGNLLSPDNVVR;AAAAAEQQQFYLLLGNLLSPDNVVRK;AKLEEHFK;ATAAFILANEHNVALFK;EFQQYLPVVMGPLMK;EGFVEYTEQVVK;EHIMQMLQNPDWK;ENVNATENCISAVGK;FLFDSVSSQNVGLR;FYFHDGVR;HIVENAVQK;HLHSIMVLK;IFSIIAEGEMHEAIKHEDPCAK;ITFLLQAIR;LCGDTSLNNMQR;LLSSAFDEVYPALPSDVQTAIK;LMVPLLK;LQELIQK;LVLEQVVTSIASVADTAEEK;LVLPMIK;MLVQCMQDQEHPSIR;NLIDEDGNNQWPEGLK;NTTAAEEAR;QAAAYGLGVMAQYGGDNYRPFCTEALPLLVR;QAEETYENIPGQSK;QLALEVIVTLSE…	20	39	39	39	36831000	40272000	61516000	12195000	19136000	16645000	30230000	56218000	69631000	18568000	28359000	38057000
Receptor of activated protein C kinase 1	RACK1	sp|P63244|RACK1_HUMAN Receptor of activated protein C kinase 1 OS=Homo sapiens OX=9606 GN=RACK1 PE=1 SV=3;tr|J3KPE3|J3KPE3_HUMAN Receptor of-activated protein C kinase 1 OS=Homo sapiens OX=9606 GN=RACK1 PE=1 SV=1;tr|H0YAF8|H0YAF8_HUMAN Receptor of-activate	AEPPQCTSLAWSADGQTLFAGYTDNLVR;DGQAMLWDLNEGK;DVLSVAFSSDNR;FSPNSSNPIIVSCGWDK;GHNGWVTQIATTPQFPDMILSASR;HLYTLDGGDIINALCFSPNR;IIVDELKQEVISTSSK;IWDLEGK;LTRDETNYGIPQR;LWDLTTGTTTR;LWNTLGVCK;TNHIGHTGYLNTVTVSPDGSLCASGGK;VWNLANCK;VWQVTIGTR;YTVQDESHSEWVSCVR;YWLCAATGPSIK	22	16	16	16	41398000	41111000	46299000	43427000	59306000	53839000	26107000	47367000	39875000	33780000	51560000	52126000
Endoplasmic reticulum chaperone BiP	HSPA5	sp|P11021|BIP_HUMAN Endoplasmic reticulum chaperone BiP OS=Homo sapiens OX=9606 GN=HSPA5 PE=1 SV=2	AKFEELNMDLFR;AVEEKIEWLESHQDADIEDFK;DAGTIAGLNVMR;DNHLLGTFDLTGIPPAPR;ELEEIVQPIISK;IDTRNELESYAYSLK;IEIESFYEGEDFSETLTR;IEWLESHQDADIEDFK;IINEPTAAAIAYGLDK;IINEPTAAAIAYGLDKR;ITITNDQNR;ITPSYVAFTPEGER;ITPSYVAFTPEGERLIGDAAK;KSDIDEIVLVGGSTR;KSQIFSTASDNQPTVTIK;KTKPYIQVDIGGGQTK;KVTHAVVTVPAYFNDAQR;LYGSAGPPPTGEEDTAEKDEL;MKETAEAYLGK;NELESYAYSLK;NGRVEIIANDQGNR;NKITITNDQNR;NQLTSNPENTVFDAK;NTVVPTKK;RALSSQHQAR;SDIDE…	1	33	32	32	24119000	21561000	24190000	44012000	43616000	49991000	45253000	35495000	36263000	68316000	66042000	60589000
Fibrinogen alpha chain	FGA	sp|P02672|FIBA_BOVIN Fibrinogen alpha chain OS=Bos taurus OX=9913 GN=FGA PE=1 SV=5;	ALEHKVDLEDYK;ALLEMQQTK;ANNNDNTFK;DIQYLPLIK;DQLVDMK;ETGWPFCSDEDWNTK;GDSVSQGTGLAPGSPR;GLIDEVDQDFTSR;GNLDDFFHR;GNLDDFFHRDKDDFFTR;KVIEQVQR;MEDEAESLEDLGFK;MSTITGPVPR;MVLETFGGDGHAR;NIVELMR;QFVSSSTTVNR;QLEQVIAINLLPSR;RLEVDIDIK;SEDGSDCGDADFDWHHTFPSR;SQLQEAPLEWK;SSHEFDGR;TGLAPEFAALGESGSSSSK;TVTNADGRTETTK;VIEQVQR;VTSGHTTTTR;VTSGHTTTTRR	4	26	26	25	69735000	45432000	54020000	21309000	10990000	16648000	57102000	37882000	40361000	39992000	22858000	15940000
			CEACPPGFSGPTHEGVGLAFAK;DTDGDGVGDACDNCPQK;DTDLDGFPDEK;ELQETNAALQDVR;ELQETNAALQDVRDLLR;FCPDGTPSPCHEK;FYEGPELVADSNVILDTTMR;NALWHTGDTASQVR;NTVMECDACGMQPAR;QMEQTYWQANPFR;SCVCAVGWAGNGLICGR;SSTGPGEQLR;VRFYEGPELVADSNVILDTTMR;VVDKIDVCPENAEVTLTDFR;WFLQHRPQVGYIR;YRCNDTIPEDYEAQR	1	16	16	10	147290000	121950000	116200000	15998000	18296000	17102000	141840000	68100000	69892000	24316000	11972000	10513000
Isoform 2 of Golgi membrane protein 1	GOLM1	sp|Q8NBJ4-2|GOLM1_HUMAN Isoform 2 of Golgi membrane protein 1 OS=Homo sapiens OX=9606 GN=GOLM1;sp|Q8NBJ4|GOLM1_HUMAN Golgi membrane protein 1 OS=Homo sapiens OX=9606 GN=GOLM1 PE=1 SV=1	DLSENNDQR;DQLVIPDGQEEEQEAAGEGR;DTINLLDQR;EETNEIQVVNEEPQRDR;EQCEERIEEVTKK;EQVVEDRPVGGR;FSYDLSQCINQMK;IQSSHNFQLESVNK;KFSYDLSQCINQMK;KGNEAVASR;KNEFQGELEK;LPQEPGREQVVEDRPVGGR;LQQDVLQFQK;NIDVFNVEDQKR;QAALAGNDR;QAALAGNDRNIDVFNVEDQKR;QQLQALSEPQPR;RQVEKEETNEIQVVNEEPQR;VLQDQLK	5	19	19	19	107910000	89063000	75967000	65060000	49658000	41788000	90620000	77420000	59875000	52118000	52884000	25571000
Epithelial cell adhesion molecule	EPCAM	sp|P16422|EPCAM_HUMAN Epithelial cell adhesion molecule OS=Homo sapiens OX=9606 GN=EPCAM PE=1 SV=2;tr|B5MCA4|B5MCA4_HUMAN Epithelial cell adhesion molecule OS=Homo sapiens OX=9606 GN=EPCAM PE=1 SV=1	AKPEGALQNNDGLYDPDCDESGLFK;APEFSMQGLK;AREKPYDSK;DTEITCSER;DVKGESLFHSK;EMGEMHRELNA;GESLFHSK;KMDLTVNGEQLDLDPGQTLIYYVDEK;LAVNCFVNNNR;QCQCTSVGAQNTVICSK;RAKPEGALQNNDGLYDPDCDESGLFK;RTDKDTEITCSER;TDKDTEITCSER;TQNDVDIADVAYYFEK;TYWIIIELK	3	15	15	15	30764000	31916000	41673000	223480	0	381170	133410000	80051000	96180000	553690	1607600	859130
60S acidic ribosomal protein P0	RPLP0	sp|P05388|RLA0_HUMAN 60S acidic ribosomal protein P0 OS=Homo sapiens OX=9606 GN=RPLP0 PE=1 SV=1;tr|F8VWS0|F8VWS0_HUMAN 60S acidic ribosomal protein P0 OS=Homo sapiens OX=9606 GN=RPLP0 PE=1 SV=1;sp|P05388-2|RLA0_HUMAN Isoform 2 of 60S acidic ribosomal prote	AFLADPSAFVAAAPVAAATTAAPAAAAAPAK;AGAIAPCEVTVPAQNTGLGPEK;AVVLMGK;CFIVGADNVGSK;EDLTEIRDMLLANK;EDLTEIRDMLLANKVPAAAR;GHLENNPALEK;GNVGFVFTK;GTIEILSDVQLIK;IIQLLDDYPK;NVASVCLQIGYPTVASVPHSIINGYK;RVLALSVETDYTFPLAEK;TSFFQALGITTK;VLALSVETDYTFPLAEK	14	14	14	14	39753000	48335000	60545000	4685800	5437500	4822200	50203000	51549000	65494000	8466600	13002000	15966000
IGK protein	IGK	tr|Q05B55|Q05B55_BOVIN IGK protein OS=Bos taurus OX=9913 GN=IGK PE=2 SV=1;	KSTYSLSSILTLPSSEYQSHDAYTCEVSHK;RSDAEPSVFLFKPSDEQLK;SDAEPSVFLFKPSDEQLK;SLTTTLVK;STYSLSSILTLPSSEYQSHDAYTCEVSHK;TGTVSVVCLVNDFYPK;VDGVTQSSSNFQNSFTDQDSKK;WKVDGVTQSSSNFQNSFTDQDSK;WKVDGVTQSSSNFQNSFTDQDSKK	2	9	9	9	114780000	104020000	88156000	242430000	215690000	142990000	145790000	79194000	69956000	170320000	76476000	101660000
Lysyl oxidase homolog 2	LOXL2	sp|Q9Y4K0|LOXL2_HUMAN Lysyl oxidase homolog 2 OS=Homo sapiens OX=9606 GN=LOXL2 PE=1 SV=1	AILSTYR;ASFCLEDTECEGDIQK;AYKPEQPLVR;CSGTELSLAHCR;ELGFGSAK;ELGYVEAK;FNAESQGCNHEEDAGVR;FSSQIHNNGQSDFRPK;HAWIWHDCHR;HTEDVGVVCSDK;IWMYNCHIGGSFSEETEK;KFEHFSGLLNNQLSPQ;LGPQVSLDPMK;LGQGIGPIHLNEIQCTGNEK;LRGGAYIGEGRVEVLK;NGEWGTVCDDKWDLVSASVVCR;QLGLGFASNAFQETWYWHGDVNSNK;RTPVMEGYVEVK;SWTASSSYGK;VVCGMFGFPGER;VVMSGVK	7	21	21	21	90296000	94926000	72597000	7434700	1995000	15638000	17192000	7067700	4269200	873630	2045700	489010
Alpha-amylase	AMY2A	tr|Q3MHH8|Q3MHH8_BOVIN Alpha-amylase OS=Bos taurus OX=9913 GN=AMY2A PE=2 SV=1;	ALVFVDNHDNQR;CNNVGVR;DFPAVPYSGWDFNDEK;EVTINPDTTCGNGWVCEHR;GFGGVQISPPSENAVITDPSRPWWER;GHGAGGASILTFWDAR;HFEDGKDVNDWVGPPNNNGVIK;HMWPGDIK;IYVDAVINHMTGSGVSAGTSSTCGSYFNPGTR;LGTVLRK;LIDIGVAGFR;LVGLLDLALAK;MGVGFMLAHPYGFTR;NVVDGQPFTNWWDNGSNQVAFGR;NWGEGWGFMPSDR;STVAEYLNR;SYDVAYQVR;TSIVHLFEWR;VMSSYHWPR;WVDIALECER	12	20	20	20	65609000	51924000	47169000	1052400	2068600	2101400	53432000	28724000	24978000	5434300	2848800	825550
Myosin-10	MYH10	sp|P35580|MYH10_HUMAN Myosin-10 OS=Homo sapiens OX=9606 GN=MYH10 PE=1 SV=3;sp|P35580-5|MYH10_HUMAN Isoform 5 of Myosin-10 OS=Homo sapiens OX=9606 GN=MYH10;sp|P35580-2|MYH10_HUMAN Isoform 2 of Myosin-10 OS=Homo sapiens OX=9606 GN=MYH10;sp|P35580-3|MYH10_HUM	ADFCIIHYAGK;AGKLDPHLVLDQLR;AGVLAHLEEER;AGVLAHLEEERDLK;ALAVASKK;ALAYDKLEK;ALEEALEAKEEFER;ALELDPNLYR;AMVNKDDIQK;ASRDEIFAQSK;ATISALEAK;CIIPNHEK;CNGVLEGIR;DAASLESQLQDTQELLQEETR;DAEALSQRLEEK;DHNIPGELER;DKADFCIIHYAGK;DLEAQIEAANK;DLQTRDEQNEEK;DVDRIVGLDQVTGMTETAFGSAYK;DYQRELEEAR;EIFMQVEDERR;ELDDATEANEGLSR;ELEAELEDERK;ELQAQIAELQEDFESEK;EQEVAELKK;ERNTDQASMPENTVAQK;FSKVEDMAELTCLNEASVLHNLK;HATALEELSEQLEQAK;I…	6	73	57	53	25417000	19575000	24823000	0	226780	271620	12922000	13948000	25647000	168030	191270	123400
Proteasome subunit beta type-4	PSMB4	sp|P28070|PSB4_HUMAN Proteasome subunit beta type-4 OS=Homo sapiens OX=9606 GN=PSMB4 PE=1 SV=4	AIHSWLTR;FEGGVVIAADMLGSYGSLAR;FQIATVTEK;GVEIEGPLSTETNWDIAHMISGFE;QPVLSQTEAR;QVLGQMVIDEELLGDGHSYSPR;SYNRFQIATVTEK;TQNPMVTGTSVLGVK;VNNSTMLGASGDYADFQYLK	1	9	9	9	56967000	58982000	59153000	10316000	27774000	19318000	67412000	134160000	112150000	28129000	58400000	53921000
Desmoglein-2	DSG2	sp|Q14126|DSG2_HUMAN Desmoglein-2 OS=Homo sapiens OX=9606 GN=DSG2 PE=1 SV=2	AASYTEEDENHTAK;ATQFTGATGAIMTTETTK;AWITAPVALREGEDLSK;DGNGEVTDKPVK;DMAGAQAAAVALNEEFLR;DTGEIYTTSVTLDREEHSSYTLTVEAR;ERESFLAPSSGVQPTLAMPNIAVGQNVTVTER;EVDYEEMK;GFTPIPGTIEMLHPWNNEGAPPEDK;GITEPPFGIFVFNK;GNNVEKPLELR;GQHEMSEMDGRWEEHR;GQIIGNFQAFDEDTGLPAHAR;GSSSASIVK;IARQESTSVLLQQSEK;IHSDLAEER;ILDVNDNIPVVENK;IVAISEDYPRK;IVSLEPAYPPVFYLNK;LEDRDNWISVDSVTSEIK;NLDFSVIVANK;QESTSVLLQQSEK;SEIQFLISDNQGFSCPEK;SLQEANAE…	2	33	33	33	31385000	30889000	29450000	110290000	100490000	117390000	65363000	38090000	39108000	178600000	114980000	91615000
Peroxiredoxin-2	PRDX2	sp|P32119|PRDX2_HUMAN Peroxiredoxin-2 OS=Homo sapiens OX=9606 GN=PRDX2 PE=1 SV=5;tr|A6NIW5|A6NIW5_HUMAN Peroxiredoxin 2, isoform CRA_a OS=Homo sapiens OX=9606 GN=PRDX2 PE=1 SV=2	ATAVVDGAFK;EGGLGPLNIPLLADVTRR;GLFIIDGK;IGKPAPDFK;KEGGLGPLNIPLLADVTR;KEGGLGPLNIPLLADVTRR;LGCEVLGVSVDSQFTHLAWINTPR;LSEDYGVLK;LVQAFQYTDEHGEVCPAGWKPGSDTIKPNVDDSK;QITVNDLPVGR;RLSEDYGVLK;SVDEALR;TDEGIAYR;YVVLFFYPLDFTFVCPTEIIAFSNR	3	14	13	13	38153000	43281000	62447000	58177000	75960000	75529000	45873000	68889000	90509000	81109000	95285000	114490000
Isoform 7 of Interleukin enhancer-binding factor 3	ILF3	sp|Q12906-7|ILF3_HUMAN Isoform 7 of Interleukin enhancer-binding factor 3 OS=Homo sapiens OX=9606 GN=ILF3;sp|Q12906|ILF3_HUMAN Interleukin enhancer-binding factor 3 OS=Homo sapiens OX=9606 GN=ILF3 PE=1 SV=3;sp|Q12906-3|ILF3_HUMAN Isoform 3 of Interleukin e	AEPPQAMNALMR;AVSDWIDEQEK;AYAALAALEK;CLAALASLR;EATDAIGHLDR;EDITQSAQHALR;EGAGEQKTEHMTR;EKPTTALLDK;GDLDLELVLLCK;GLKYELISETGGSHDK;GWPLELLCEK;HGKNPVMELNEK;HSSVYPTQEELEAVQNMVSHTER;IFVNDDRHVMAK;LAAFGQLHK;LFPDTPLALDANK;LFPDTPLALDANKK;LNQLKPGLQYK;LVSQTGPVHAPIFTMSVEVDGNSFEASGPSKK;NPVMELNEK;NTKEPPLSLTIHLTSPVVREEMEK;QQREDITQSAQHALR;RPMEEDGEEK;SIGTANRPMGAGEALRR;VLAGETLSVNDPPDVLDR;VLAGETLSVNDPPDVLDRQK;VLECLASG…	17	32	32	28	13800000	13497000	21591000	2675600	3276500	5878200	13300000	39203000	59246000	8004800	23785000	25359000
Guanine nucleotide-binding protein subunit beta-4	GNB4	sp|Q9HAV0|GBB4_HUMAN Guanine nucleotide-binding protein subunit beta-4 OS=Homo sapiens OX=9606 GN=GNB4 PE=1 SV=3	ACNDATLVQITSNMDSVGR;AGVLAGHDNR;ELPGHTGYLSCCR;IYAMHWGYDSR;KACNDATLVQITSNMDSVGR;LIIWDSYTTNK;LLLAGYDDFNCNVWDTLKGDR;LLVSASQDGK;LWDIRDGMCR;MHAIPLR;NQIQDAR;NQIQDARK;QSFTGHVSDINAVSFFPNGYAFATGSDDATCR;SELEQLRQEAEQLR;SSWVMTCAYAPSGNYVACGGLDNICSIYNLK;TFVSGACDASSK	3	16	16	10	39409000	30876000	31512000	549510	423970	365740	125130000	79311000	120830000	1346400	2084600	714770
Aminopeptidase	NPEPPS	tr|E9PLK3|E9PLK3_HUMAN Aminopeptidase OS=Homo sapiens OX=9606 GN=NPEPPS PE=1 SV=1;sp|P55786|PSA_HUMAN Puromycin-sensitive aminopeptidase OS=Homo sapiens OX=9606 GN=NPEPPS PE=1 SV=2;sp|P55786-2|PSA_HUMAN Isoform 2 of Puromycin-sensitive aminopeptidase OS=Ho	AFFESHPAPSAER;AFPCWDEPAIK;AGIISTVEVLK;AQELDALDNSHPIEVSVGHPSEVDEIFDAISYSK;ATFDISLVVPK;DAESIHQYLLQR;DLSLPPVDR;DNWEELYNR;DYFNVPYPLPK;ETALLIDPK;FALEVAAK;FKDHVEGK;GMNMYLTK;HGDGTTLDIMLK;IDFVGELNDK;IDLIAIADFAAGAMENWGLVTYR;ILMDKPEMNVVLK;LGLQNDLFSLAR;LGWDPKPGEGHLDALLR;LNLGTVGFYR;LSVEGFAVDK;MLHDYIGDK;SKYTTPSGEVR;TIQQCCENILLNAAWLK;TQYSSAMLESLLPGIR;VLGATLLPDLIQK;VLTFALSEEVRPQDTVSVIGGVAGGSK;VTLSFPSTLQTGTGTLK;…	14	33	33	33	18134000	24153000	26784000	48930000	69251000	83173000	31544000	43020000	39346000	54378000	83887000	89748000
ATP-dependent RNA helicase A	DHX9	sp|Q08211|DHX9_HUMAN ATP-dependent RNA helicase A OS=Homo sapiens OX=9606 GN=DHX9 PE=1 SV=4	AAECNIVVTQPR;AAMEALVVEVTKQPAIISQLDPVNER;AIEPPPLDAVIEAEHTLR;DVVQAYPEVR;ELDALDANDELTPLGR;ETPFELIEALLK;FESILPRPHASIMFCTVGVLLR;GISHVIVDEIHER;GMTLVTPLQLLLFASK;HLEMNPHFGSHR;KFESEILEAISQNSVVIIR;KKEGETVEPYK;KLAAQSCALSLVR;KVQSDGQIVLVDDWIK;LAAQSCALSLVR;LETHMTPEMFR;LFTAHNNMTNYATVWASK;LGGIGQFLAK;LQISHEAAACITGLR;LSMSQLNEK;MTPSYEIR;NFLYAWCGK;QISRPSAAGINLMIGSTR;QLYHLGVVEAYSGLTK;RISAVSVAER;RLNMATLR;SFIAEMTIYIK;S…	2	37	37	37	40438000	31078000	56517000	4175500	7343100	3675700	46363000	59629000	141790000	7199700	11855000	13140000
Adipsin	CFD	tr|K7ERG9|K7ERG9_HUMAN Adipsin OS=Homo sapiens OX=9606 GN=CFD PE=1 SV=1;sp|P00746|CFAD_HUMAN Complement factor D OS=Homo sapiens OX=9606 GN=CFD PE=1 SV=5	ATLGPAVRPLPWQR;AVPHPDSQPDTIDHDLLLLQLSEK;DSCKGDSGGPLVCGGVLEGVVTSGSR;DVAPGTLCDVAGWGIVNHAGR;GDSGGPLVCGGVLEGVVTSGSR;LMCAESNRR;RLYDVLR;RPDSLQHVLLPVLDR;RTHHDGAITER;THHDGAITER;VASYAAWIDSVLA;VDRDVAPGTLCDVAGWGIVNHAGR;VQVLLGAHSLSQPEPSK;VQVLLGAHSLSQPEPSKR	2	14	14	14	56424000	56104000	68044000	223500000	231470000	232080000	18342000	48931000	35141000	201930000	246890000	142420000
26S proteasome regulatory subunit 8	PSMC5	sp|P62195|PRS8_HUMAN 26S proteasome regulatory subunit 8 OS=Homo sapiens OX=9606 GN=PSMC5 PE=1 SV=1;sp|P62195-2|PRS8_HUMAN Isoform 2 of 26S proteasome regulatory subunit 8 OS=Homo sapiens OX=9606 GN=PSMC5;tr|J3QSA9|J3QSA9_HUMAN 26S proteasome regulatory su	ALDGPEQMELEEGK;AVAHHTDCTFIR;EHAPSIIFMDEIDSIGSSR;EHAPSIIFMDEIDSIGSSRLEGGSGGDSEVQR;ELFVMAR;EVIELPVK;EVIELPVKHPELFEALGIAQPK;FIGEGAR;FVVDVDK;FVVDVDKNIDINDVTPNCR;GVCTEAGMYALR;GVLLYGPPGTGK;HPELFEALGIAQPK;IAELMPGASGAEVK;IDILDSALLRPGR;IDILDSALLRPGRIDR;IEELQLIVNDK;ILPNKVDPLVSLMMVEK;LEGGSGGDSEVQR;LLREELQLLQEQGSYVGEVVR;NIDINDVTPNCR;RVHVTQEDFEMAVAK;TMLELLNQLDGFEATK;VALRNDSYTLHK;VDPLVSLMMVEK;VIMATNRIDILDSALLR…	13	27	27	27	26198000	31881000	33494000	1273800	5384900	5301100	24463000	23877000	41579000	7271400	3970700	8707200
Serpin B9	SERPINB9	sp|P50453|SPB9_HUMAN Serpin B9 OS=Homo sapiens OX=9606 GN=SERPINB9 PE=1 SV=1	ADLSAMSAER;AFQSLLTEVNK;AGTQYLLR;AQLLELPYAR;ESCLQFYHAELK;FCADHPFLFFIR;FKLQEDYDMESVLR;GKWNEPFDETYTR;GNTATQMAQALSLNTEEDIHR;HINTWVSK;HLGIVDAFQQGK;INQEEQRPVQMMYQEATFK;KTEGKIEELLPGSSIDAETR;LAHVGEVR;LQEDYDMESVLR;LTAWTKPDCMK;LVLVNAIYFK;METLSNASGTFAIR;STEVEVLLPK;TCQFLSTFK;WNEPFDETYTR	9	21	21	20	22112000	21733000	29834000	17266000	25398000	39776000	15380000	35821000	37024000	40595000	68320000	72692000
C4b-binding protein alpha chain	C4BPA	sp|Q28065|C4BPA_BOVIN C4b-binding protein alpha chain OS=Bos taurus OX=9913 GN=C4BPA PE=2 SV=1;	ALCLKPEIEYGR;CHFGYKPETDGPTTVTCQSNLEWSPYIECK;ELSCTSSGWSPAVPQCK;EVCCPEPNLNNYGSITLHR;FFTFDHQAVYECDK;GVVWSDPLPQCIIAK;GYILVGAK;HGTWSPR;ISYECHSK;ITSGFGPIYTYQQSIVYACNK;KVICVQPVVK;LALEVYK;LLQCLSRPEEVK;NFLICDGTDNWK;RPSTSTHCTYISGDK;SPPVIAHGQHK;TIGVWSPSPPSCKK;TPECRPDCK;VICVQPVVK;YDHQTQTEQQVYDIGFVLSYK;YMFDALCTK	2	21	21	21	55516000	38570000	44452000	14025000	19279000	19749000	47585000	30162000	37484000	20297000	12679000	8449700
Isoform Beta of Heat shock protein 105 kDa	HSPH1	sp|Q92598-2|HS105_HUMAN Isoform Beta of Heat shock protein 105 kDa OS=Homo sapiens OX=9606 GN=HSPH1;sp|Q92598|HS105_HUMAN Heat shock protein 105 kDa OS=Homo sapiens OX=9606 GN=HSPH1 PE=1 SV=1;sp|Q92598-3|HS105_HUMAN Isoform 3 of Heat shock protein 105 kDa	AFNDPFIQK;AGGIETIANEFSDR;CTPSVISFGSK;DISTTLNADEAVAR;DLLNMYIETEGK;ELNNTCEPVVTQPKPK;ENLSYDLVPLK;FQEAEERPK;FVVQNVSAQK;GCALQCAILSPAFK;IEVPLYSLLEQTHLK;KLMSSNSTDLPLNIECFMNDK;KPVTDCVISVPSFFTDAERR;KVDQPPEAK;LCGPYEK;LLTETEDWLYEEGEDQAK;LMNDMTAVALNYGIYK;LVEHFCAEFK;MFEELGQR;MIMQDKLEK;NAVEEYVYEFR;NHAAPFSK;NQQITHANNTVSNFK;QAYVDKLEELMK;RGPFELEAFYSDPQGVPYPEAK;SLDQDPVVR;SQFEELCAELLQK;SVLDAAQIVGLNCLR;VEDVSAVEIVGGA…	7	33	30	29	33253000	27570000	29486000	17967000	25571000	27304000	32935000	35742000	40975000	33519000	31013000	42895000
Junctional adhesion molecule A	F11R	sp|Q9Y624|JAM1_HUMAN Junctional adhesion molecule A OS=Homo sapiens OX=9606 GN=F11R PE=1 SV=1;tr|A0A087WY82|A0A087WY82_HUMAN Junctional adhesion molecule 1 OS=Homo sapiens OX=9606 GN=F11R PE=1 SV=1;sp|Q9Y624-2|JAM1_HUMAN Isoform 2 of Junctional adhesion mo	AVLTCSEQDGSPPSEYTWFK;DGIVMPTNPK;EDTGTYTCMVSEEGGNSYGEVK;FDQGDTTR;ITASYEDRVTFLPTGITFK;KVIYSQPSAR;LIVLVPPSKPTVNIPSSATIGNR;LSCAYSGFSSPR;LVCYNNK;NGYGTPMTSNAVR;SVTREDTGTYTCMVSEEGGNSYGEVK;VEWKFDQGDTTR;VIYSQPSAR;VTFLPTGITFK	3	14	14	14	34493000	31023000	28588000	72750000	78490000	70422000	73664000	46690000	55378000	78780000	52960000	47883000
Alkaline phosphatase, germ cell type	ALPG	sp|P10696|PPBN_HUMAN Alkaline phosphatase, germ cell type OS=Homo sapiens OX=9606 GN=ALPG PE=2 SV=4	AGQLTSEEDTLSLVTADHSHVFSFGGYPLR;ALTETIMFDDAIER;AYTVLLYGNGPGYVLK;DGARPDVTESESGSPEYR;DKLGPETFLAMDRFPYVALSK;GFFLFVEGGR;GNEVISVMNR;GNFQTIGLSAAAR;GSSIFGLAPGK;IDHGHHESR;KLQPAQTAAK;LGPETFLAMDRFPYVALSK;NLVQEWLAK;NWYSDADVPASAR;QAAEALGAAK;QQSAVPLDGETHAGEDVAVFAR;SVGVVTTTR;VQHASPAGAYAHTVNR;YMFPMGTPDPEYPDDYSQGGTRLDGK	1	19	19	6	14278000	20127000	24154000	0	575580	1271900	52176000	71724000	36289000	892010	3580700	1029900
Phosphatidylethanolamine-binding protein 1	PEBP1	sp|P30086|PEBP1_HUMAN Phosphatidylethanolamine-binding protein 1 OS=Homo sapiens OX=9606 GN=PEBP1 PE=1 SV=3	APVAGTCYQAEWDDYVPK;CDEPILSNR;GNDISSGTVLSDYVGSGPPK;KYELRAPVAGTCYQAEWDDYVPK;LYTLVLTDPDAPSR;LYTLVLTDPDAPSRK;LYTLVLTDPDAPSRKDPK;NRPTSISWDGLDSGK;VLTPTQVK;WSGPLSLQEVDEQPQHPLHVTYAGAAVDELGK;YREWHHFLVVNMK;YVWLVYEQDRPLK;YVWLVYEQDRPLKCDEPILSNR	1	13	13	13	9719600	13689000	18104000	321730000	359630000	452130000	30296000	25135000	26840000	315810000	471540000	574810000
Isoform 3 of Histone-binding protein RBBP4	RBBP4	sp|Q09028-3|RBBP4_HUMAN Isoform 3 of Histone-binding protein RBBP4 OS=Homo sapiens OX=9606 GN=RBBP4;sp|Q09028|RBBP4_HUMAN Histone-binding protein RBBP4 OS=Homo sapiens OX=9606 GN=RBBP4 PE=1 SV=3;sp|Q09028-2|RBBP4_HUMAN Isoform 2 of Histone-binding protein	EAAFDDAVEER;EGYGLSWNPNLSGHLLSASDDHTICLWDISAVPK;GEFGGFGSVSGK;HPSKPDPSGECNPDLR;IGEEQSPEDAEDGPPELLFIHGGHTAK;INHEGEVNR;LHSFESHKDEIFQVQWSPHNETILASSGTDR;LMIWDTR;LNVWDLSK;LVLGTHTSDEQNHLVIASVQLPNDDAQFDASHYDSEK;RLNVWDLSK;SNNTSKPSHSVDAHTAEVNCLSFNPYSEFILATGSADK;TIFTGHTAVVEDVSWHLLHESLFGSVADDQK;TPSSDVLVFDYTK;TVALWDLR;VINEEYK	13	16	16	9	24883000	25646000	29496000	13615000	26584000	35272000	24524000	53196000	61172000	35676000	72718000	86270000
Pigment epithelium-derived factor	SERPINF1	sp|P36955|PEDF_HUMAN Pigment epithelium-derived factor OS=Homo sapiens OX=9606 GN=SERPINF1 PE=1 SV=4	AGFEWNEDGAGTTPSPGLQPAHLTFPLDYHLNQPFIFVLR;ALYYDLISSPDIHGTYK;DTDTGALLFIGK;EIPDEISILLLGVAHFK;ELLDTVTAPQK;IAQLPLTGSMSIIFFLPLK;ITGKPIKLTQVEHR;KTSLEDFYLDEER;LAAAVSNFGYDLYR;LDLQEINNWVQAQMK;LQSLFDSPDFSK;LSYEGEVTK;LTQVEHR;SYGTRPR;TESIIHR;TSLEDFYLDEER;TVQAVLTVPK;TVRVPMMSDPK;VLTGNPR;YGLDSDLSCK	7	20	13	13	47886000	44145000	48340000	132250000	210560000	260580000	25113000	43829000	23191000	196350000	314770000	224620000
Aldo-keto reductase family 1 member B1	AKR1B1	sp|P15121|ALDR_HUMAN Aldo-keto reductase family 1 member B1 OS=Homo sapiens OX=9606 GN=AKR1B1 PE=1 SV=3;tr|E9PCX2|E9PCX2_HUMAN Aldo-keto reductase family 1 member B1 OS=Homo sapiens OX=9606 GN=AKR1B1 PE=1 SV=1	AIGISNFNHLQVEMILNKPGLK;DYPFHEEF;EELFIVSK;EFFPLDESGNVVPSDTNILDTWAAMEELVDEGLVK;GIVVTAYSPLGSPDRPWAKPEDPSLLEDPR;HIDCAHVYQNENEVGVAIQEK;LDYLDLYLIHWPTGFKPGK;LIQYCQSK;LWCTYHEK;NLVVIPK;REELFIVSK;SPPGQVTEAVK;TLSDLKLDYLDLYLIHWPTGFKPGK;TTAQVLIR;TTAQVLIRFPMQR;VAIDVGYR;VCALLSCTSHK;YKPAVNQIECHPYLTQEK	5	18	18	18	23791000	23452000	29138000	80697000	109340000	130170000	26233000	37306000	31270000	100120000	205560000	207570000
Monocarboxylate transporter 1	SLC16A1	sp|P53985|MOT1_HUMAN Monocarboxylate transporter 1 OS=Homo sapiens OX=9606 GN=SLC16A1 PE=1 SV=3;tr|Q5T8R5|Q5T8R5_HUMAN Monocarboxylate transporter 1 (Fragment) OS=Homo sapiens OX=9606 GN=SLC16A1 PE=1 SV=1;sp|P53985-2|MOT1_HUMAN Isoform 2 of Monocarboxylate	AAESPDQKDTDGGPKEEESPV;DLHDANTDLIGR;DLHDANTDLIGRHPK;DLHDANTDLIGRHPKQEK;DTDGGPKEEESPV;ESKEEETSIDVAGKPNEVTK;SQHYSSEK	4	7	7	7	43641000	49587000	71865000	0	0	791880	148910000	101820000	179900000	3221000	6787800	1435200
Apolipoprotein B-100	APOB	sp|P04114|APOB_HUMAN Apolipoprotein B-100 OS=Homo sapiens OX=9606 GN=APOB PE=1 SV=2	ENFAGEATLQR;FIIPGLK;FIIPSPK;GAYQNNEIK;GFEPTLEALFGK;GVISIPR;IEGNLIFDPNNYLPK;LDNIYSSDK;LIVAMSSWLQK;LRLEPLK;NTASLKYENYELTLK;TEVIPPLIENR;VLVDHFGYTK;YENYELTLK	1	14	11	11	91800000	81470000	80748000	3253400	4715700	10531000	66337000	39811000	46769000	9557700	2345500	3662200
26S proteasome non-ATPase regulatory subunit 1	PSMD1	tr|A0A087WW66|A0A087WW66_HUMAN 26S proteasome non-ATPase regulatory subunit 1 OS=Homo sapiens OX=9606 GN=PSMD1 PE=1 SV=1;sp|Q99460|PSMD1_HUMAN 26S proteasome non-ATPase regulatory subunit 1 OS=Homo sapiens OX=9606 GN=PSMD1 PE=1 SV=2;sp|Q99460-2|PSMD1_HUMAN	CIDHYTK;DSDSMETEEK;DTSEDIEELVEPVAAHGPK;EAINLLEPMTNDPVNYVR;EALQLMATYLPK;FGAILAQGILDAGGHNVTISLQSR;FTATASLGVIHK;GLAVGIALVMYGR;HGGSLGLGLAAMGTAR;KKEPEPNFQLLDNPAR;KPIDQRLEGIVNK;LCMSLMQNK;LLHVAVSDVNDDVRR;MEEADALIESLCR;MEVDEAEKKEEK;NAQAIEDMVGYAQETQHEK;NSVCHTATVIANSFMHCGTTSDQFLRDNLEWLAR;PSTFAYPAPLEVPK;QAIGIALETR;QCVENADLPEGEK;QDVYDLLK;QFAALVASK;RAAVESLGFILFR;SGMYTVAMAYCGSGNNK;SNCKPSTFAYPAPLEVPK;TILESNDVPG…	6	35	35	35	32498000	26481000	30414000	0	975080	1187800	21813000	32049000	42441000	1277600	2863000	3596600
Nuclear autoantigenic sperm protein	NASP	sp|P49321|NASP_HUMAN Nuclear autoantigenic sperm protein OS=Homo sapiens OX=9606 GN=NASP PE=1 SV=2;sp|P49321-3|NASP_HUMAN Isoform 3 of Nuclear autoantigenic sperm protein OS=Homo sapiens OX=9606 GN=NASP;sp|P49321-4|NASP_HUMAN Isoform 4 of Nuclear autoantig	AMESTATAAVAAELVSADKIEDVPAPSTSADKVESLDVDSEAK;ATLVESSTSGFTPGGGGSSVSMIASR;DGAVNGPSVVGDQTPIEPQTSIER;EAEGSSAEYKK;EAQLYAAQAHLK;ELLPEIR;EVSEEQPVVTLEK;GGAAPEGPNEAEVTSGKPEQEVPDAEEEK;GGREDMDISK;KLLGLGQK;KPTDGASSSNCVTDISHLVR;KYGETANECGEAFFFYGK;LLAETHYQLGLAYGYNSQYDEAVAQFSK;LSVEESEAAGDGVDTK;LVPSQEETK;MAVLNEQVK;QGEVIVSIEEKPK;QGTAVEVEAESLDPTVKPVDVGGDEPEEK;SAEEPQEKVDLTLDWLTETSEEAK;SGNVAELALK;SIEVIENR;SLAKPETDKEQ…	12	26	26	26	26534000	32380000	37524000	15910000	13652000	27774000	37868000	38566000	49549000	30724000	37432000	34241000
Phosphoglucomutase-1	PGM1	sp|P36871|PGM1_HUMAN Phosphoglucomutase-1 OS=Homo sapiens OX=9606 GN=PGM1 PE=1 SV=3;tr|A0A3B3ITK7|A0A3B3ITK7_HUMAN Phosphoglucomutase-1 OS=Homo sapiens OX=9606 GN=PGM1 PE=1 SV=1;sp|P36871-2|PGM1_HUMAN Isoform 2 of Phosphoglucomutase-1 OS=Homo sapiens OX=96	ADNFEYSDPVDGSISR;AIGGIILTASHNPGGPNGDFGIK;DGLWAVLAWLSILATR;DLEALMFDR;EAIQLIAR;ELLSGPNR;FFGNLMDASK;FNISNGGPAPEAITDK;HGFFVNPSDSVAVIAANIFSIPYFQQTGVR;IAAANGIGR;IALYETPTGWK;ILCEELGAPANSAVNCVPLEDFGGHHPDPNLTYAADLVETMK;INQDPQVMLAPLISIALK;IRIDAMHGVVGPYVK;IRIDAMHGVVGPYVKK;KQSVEDILK;LIFTDGSR;LSGTGSAGATIR;LSLCGEESFGTGSDHIR;LSLCGEESFGTGSDHIREK;LVIGQNGILSTPAVSCIIR;LVIGQNGILSTPAVSCIIRK;LYIDSYEK;NFFTRYDYEEVEAEGAN…	4	33	33	33	45265000	26851000	43928000	3453200	4757700	10224000	22544000	40481000	49606000	11333000	26016000	36934000
Apolipoprotein E	APOE	sp|Q03247|APOE_BOVIN Apolipoprotein E OS=Bos taurus OX=9913 GN=APOE PE=1 SV=1;	AATLSTLAGQPLLER;AYKEELEGQLGPMAQETQAR;ELQAAQAR;FGPLVEQGQSR;GKDSQPWEQALGR;IRQQLEEVHAK;IRQQLEEVHAKVEEQGNQMR;LAVYQAGASEGAER;LEEVGVR;LGSDMEDLR;LGSDMEDLRNR;LHGRLEEVGVR;LQAEAFQAR;LRSWFEPLVEDMQR;MASHLRK;QWAGLVEK;RLAVYQAGASEGAER;SEVQAMLGQSTEELR;SEVQAMLGQSTEELRAR;SWFEPLVEDMQR;VEEQGNQMR	2	21	17	17	57469000	59358000	47443000	0	0	0	58638000	29707000	37190000	6440100	1726600	2841000
Basal cell adhesion molecule	BCAM	tr|A0A087WXM8|A0A087WXM8_HUMAN Basal cell adhesion molecule OS=Homo sapiens OX=9606 GN=BCAM PE=1 SV=1;sp|P50895|BCAM_HUMAN Basal cell adhesion molecule OS=Homo sapiens OX=9606 GN=BCAM PE=1 SV=2;tr|K7ENU8|K7ENU8_HUMAN Basal cell adhesion molecule (Fragment)	ADGSWREGDEVTLICSAR;AGAAGTAEATAR;DGISCEASNPHGNK;DGISCEASNPHGNKR;EASGLLSLTSTLYLR;EGDTVQLLCR;EGDTVQLLCRGDGSPSPEYTLFR;GDGSPSPEYTLFR;GQSGTYGCRVEDYDAADDVQLSK;GRSPPYQLDSQGR;GTLSVMEDSAQEIATCNSR;HGRLDSPTFHLTLHYPTEHVQFWVGSPSTPAGWVR;KDDRDASFHCAAHYSLPEGR;LASAEMQGSELQVTMHDTR;LEVPVEMNPEGYMTSR;LNVFAKPEATEVSPNK;LSVPPLVEVMR;LSWSQLGGSPAEPIPGR;LVLAEAQVGDERDYVCVVR;NGQRLEVPVEMNPEGYMTSR;QGWVSSSLTLK;SPPYQLDSQGR;SVILDCT…	4	26	26	26	43626000	34958000	36534000	51200000	31132000	35264000	38735000	23707000	19227000	39579000	25663000	19879000
Isoform 2 of E3 ubiquitin-protein ligase HUWE1	HUWE1	sp|Q7Z6Z7-2|HUWE1_HUMAN Isoform 2 of E3 ubiquitin-protein ligase HUWE1 OS=Homo sapiens OX=9606 GN=HUWE1;sp|Q7Z6Z7-3|HUWE1_HUMAN Isoform 3 of E3 ubiquitin-protein ligase HUWE1 OS=Homo sapiens OX=9606 GN=HUWE1;sp|Q7Z6Z7|HUWE1_HUMAN E3 ubiquitin-protein ligas	ACVSMLGVPVDPDTLHATLR;ALAMAESTEK;DKEGDRASEEGK;DSAVAISGADSR;ECPFVIKPK;ELAQNASSDTPMDPVTFIQTLPSDLRR;ELQLPSMSMLTSK;EMFNPMYALFR;EVLQNQLGIRPPTR;FDMAENVVIVASQK;FLGDEQDQITFVTR;FLQFVTGTSK;FQIHRDDR;FVESILSNNTTDDHCQEFVNQK;GDSGTRDTVLK;HADHSSLTLGSGSSTTR;HASGGSTVHIHPQAAPVVCR;HIIEDPCTLR;HVLDTLIQLAK;HVMDGSLPTSLK;IALPAPR;ITPAMAAR;IVNQPSSLFGSK;KAIQDPAFSDGIR;KTPTEAPADCR;LFGHSSTSALSAILR;LFLASLAAAGSGTDAQVALVNEVK;LGSSG…	7	65	65	65	26308000	24661000	33470000	5303500	1023600	941770	33749000	35039000	47152000	1437100	825040	1522800
26S proteasome non-ATPase regulatory subunit 3	PSMD3	sp|O43242|PSMD3_HUMAN 26S proteasome non-ATPase regulatory subunit 3 OS=Homo sapiens OX=9606 GN=PSMD3 PE=1 SV=2;sp|O43242-2|PSMD3_HUMAN Isoform 2 of 26S proteasome non-ATPase regulatory subunit 3 OS=Homo sapiens OX=9606 GN=PSMD3	AASTPLLPEVEAYLQLLVVIFMMNSK;AIQLEYSEARR;AIRDGVIEASINHEK;AKPPPGGGEQEPPPPPAPQDVEMKEEAATGGGSTGEADGK;ALDLVAAK;AVSGKEPR;DLESAEERRER;ELDTVTLEDIK;EMIDIYSTREPQLAFHQR;FNQVLDQFGEK;FQADGTYTLIIR;HDADGQATLLNLLLR;ISDDLMQK;ISFCLDIHNMSVK;ISLADIAQK;KAPQHTAVGFK;LQLDSPEDAEFIVAK;MISLSYSR;MLPSTSR;NYLHYSLYDQAEK;RLNHYVLYK;RSLMPYFLLTQAVR;SLMPYFLLTQAVR;SVFPEQANNNEWAR;TAAAAAEHSQR;TAAAAAEHSQRELDTVTLEDIK;TATLRHDADGQATLLNLLLR…	3	29	29	29	20644000	33452000	45702000	1571700	2117600	695220	27681000	35922000	61697000	1212500	838470	2952500
Transcription intermediary factor 1-beta	TRIM28	sp|Q13263|TIF1B_HUMAN Transcription intermediary factor 1-beta OS=Homo sapiens OX=9606 GN=TRIM28 PE=1 SV=5;sp|Q13263-2|TIF1B_HUMAN Isoform 2 of Transcription intermediary factor 1-beta OS=Homo sapiens OX=9606 GN=TRIM28	AASAAAASAAAASAASGSPGPGEGSAGGEK;AASAAAASAAAASAASGSPGPGEGSAGGEKR;ADVQSIIGLQR;DCQLNAHK;DHQYQFLEDAVR;DIVENYFMR;FASWALESDNNTALLLSK;FQWDLNAWTK;HQEHILR;IVAERPGTNSTGPAPMAPPR;IVAERPGTNSTGPAPMAPPRAPGPLSK;KLIYFQLHR;LDLDLTADSQPPVFK;LIYFQLHR;LLASLVK;LLPCLHSACSACLGPAAPAAANSSGDGGAAGDGTVVDCPVCK;LRPEREPR;LSPANQR;LSPPYSSPQEFAQDVGR;LTEDKADVQSIIGLQR;MAILQIMK;MIVDPVEPHGEMK;MNEAFGDTK;RSTAPSAAASASASAAASSPAGGGAEALELLEHC…	5	32	32	32	36847000	43228000	42127000	22265000	4213800	23612000	36756000	45374000	62454000	22484000	30922000	35607000
Heterogeneous nuclear ribonucleoprotein K	HNRNPK	sp|P61978|HNRPK_HUMAN Heterogeneous nuclear ribonucleoprotein K OS=Homo sapiens OX=9606 GN=HNRNPK PE=1 SV=1;sp|P61978-2|HNRPK_HUMAN Isoform 2 of Heterogeneous nuclear ribonucleoprotein K OS=Homo sapiens OX=9606 GN=HNRNPK;sp|P61978-3|HNRPK_HUMAN Isoform 3 o	ALRTDYNASVSVPDSSGPER;AQPYDPNFYDETYDYGGFTMMFDDRR;DYDDMSPR;ELRENTQTTIK;GGDLMAYDRR;GSDFDCELR;GSYGDLGGPIITTQVTIPK;IDEPLEGSEDRIITITGTQDQIQNAQYLLQNSVK;IILDLISESPIK;IIPTLEEGLQLPSPTATSQLPLESDAVECLNYQHYK;KIIPTLEEGLQLPSPTATSQLPLESDAVECLNYQHYK;LFQECCPHSTDR;LFQECCPHSTDRVVLIGGKPDR;LLIHQSLAGGIIGVK;NAGAVIGK;NTDEMVELR;RPAEDMEEEQAFKR;SRNTDEMVELR;TDYNASVSVPDSSGPER;VVLIGGKPDR	6	20	20	20	34862000	31042000	39438000	18847000	14079000	30380000	31416000	70290000	93438000	37716000	55712000	61383000
Neurofibromin (Fragment)	NF1	tr|H0Y465|H0Y465_HUMAN Neurofibromin (Fragment) OS=Homo sapiens OX=9606 GN=NF1 PE=1 SV=1;sp|P21359-2|NF1_HUMAN Isoform I of Neurofibromin OS=Homo sapiens OX=9606 GN=NF1;sp|P21359-6|NF1_HUMAN Isoform 6 of Neurofibromin OS=Homo sapiens OX=9606 GN=NF1;sp|P213	KGSMISVMSSEGNADTPVSK;VGSTAVQVTSAERTK	6	2	2	2	130600000	246140000	185370000	165320000	137820000	112120000	89330000	147780000	133200000	472810000	65722000	0
Integrin alpha-5	ITGA5	sp|P08648|ITA5_HUMAN Integrin alpha-5 OS=Homo sapiens OX=9606 GN=ITGA5 PE=1 SV=2	AGASLWGGLR;AHGSSILACAPLYSWR;ALFLASR;CPEAECFR;DLDGNGYPDLIVGSFGVDK;EHQPFSLQCEAVYK;GGRDLDGNGYPDLIVGSFGVDK;GRPIVSASASLTIFPAMFNPEER;ILEYAPCR;IYLRNESEFRDK;LLESSLSSSEGEEPVEYK;LLVCDLGNPMK;LRCELGPLHQQESQSLQLHFR;PSQVLQPLWAASHTPDFFGSALR;QATLTQTLLIQNGAR;QVATAVQWTK;SDFSWAAGQGYCQGGFSAEFTK;SLQWFGATVR;TIQFDFQILSK;TPDGRPQEVGR;VTAPPEAEYSGLVR;VYVYLQHPAGIEPTPTLTLTGHDEFGR	2	22	22	22	21115000	22775000	25073000	0	0	1029500	51686000	19463000	46278000	649300	0	3418400
26S proteasome regulatory subunit 7	PSMC2	sp|P35998|PRS7_HUMAN 26S proteasome regulatory subunit 7 OS=Homo sapiens OX=9606 GN=PSMC2 PE=1 SV=3;sp|P35998-2|PRS7_HUMAN Isoform 2 of 26S proteasome regulatory subunit 7 OS=Homo sapiens OX=9606 GN=PSMC2	ALDEGDIALLK;DFLEAVNK;DIRFELLAR;ESDTGLAPPALWDLAADK;FDDGAGGDNEVQR;FVNLGIEPPK;FVNLGIEPPKGVLLFGPPGTGK;FVVDLSDQVAPTDIEEGMR;GVLLFGPPGTGK;IDPTVTMMQVEEKPDVTYSDVGGCK;IINADSEDPK;IINADSEDPKYIINVK;INELTGIK;KACLIFFDEIDAIGGAR;KIEFSLPDLEGR;KINELTGIK;LCPNSTGAEIR;LREVVETPLLHPER;PDYLGADQRK;QTLQSEQPLQVAR;QVEDDIQQLLK;TMLELINQLDGFDPR;TYGQSTYSR;VLMATNRPDTLDPALMRPGR;YVGEGAR	3	25	25	25	34873000	28965000	32541000	0	4172300	3932900	25499000	31089000	41690000	4544200	5300000	2639400
Isoform 2 of Keratin, type I cuticular Ha6	KRT36	;sp|O76013-2|KRT36_HUMAN Isoform 2 of Keratin, type I cuticular Ha6 OS=Homo sapiens OX=9606 GN=KRT36;sp|O76013|KRT36_HUMAN Keratin, type I cuticular Ha6 OS=Homo sapiens OX=9606 GN=KRT36 PE=1 SV=1	ENAELESR;ETMQFLNDR;ILDELTLCK;LAADDFR;LAADDFRTK;LVLQIDNAK;QLERENAELESR;QLVEADINGLRR;VRQLERENAELESR	5	9	4	4	0	0	0	5496300	4689300	7209500	0	0	0	3437500	4448700000	2998600
Plasma serine protease inhibitor	SERPINA5	sp|Q9N2I2|IPSP_BOVIN Plasma serine protease inhibitor OS=Bos taurus OX=9913 GN=SERPINA5 PE=1 SV=1;	AKWETSFNLK;ALAAAAPAQNIFFSPLSITVSLAMLSLGAQSNTK;AQILEGLGIGPGEGSEEELHSASQR;AVVEVDESGTQAAAATGMVITFK;DFVFDLYR;EGEMEQVENGLK;ELQQPQDSLQLSLGNALFTK;ELQQPQDSLQLSLGNALFTKPR;FSIEGSYQLEEVLPK;HILFLGK;IVFNRPFLVLIVK;LPIQEAFLGAMR;PRLPIQEAFLGAMR;RRLELYLPK;STHEQDFYVTPETVVR;TLYLADTFPTNFEDPEGAK;TLYLADTFPTNFEDPEGAKK;VSEMVHK	2	18	18	18	42996000	38587000	38770000	45258000	27401000	31242000	42697000	25728000	25666000	45764000	28478000	29998000
Coatomer subunit alpha	COPA	tr|A0A3B3IT15|A0A3B3IT15_HUMAN Coatomer subunit alpha OS=Homo sapiens OX=9606 GN=COPA PE=1 SV=1;sp|P53621|COPA_HUMAN Coatomer subunit alpha OS=Homo sapiens OX=9606 GN=COPA PE=1 SV=2;sp|P53621-2|COPA_HUMAN Isoform 2 of Coatomer subunit alpha OS=Homo sapiens	AWEVDTCR;CLFTLLGHLDYIR;DADSITLFDVQQK;DADSQNPDAPEGK;DADSQNPDAPEGKR;DMSGHYQNALYLGDVSER;DVAVMQLR;ERPAYAVHGNMLHYVK;GITGVDLFGTTDAVVK;GLSFHPK;GNNVYCLDRECRPR;GTSPTQIWCNNSQLPVDHILAGSFETAMR;GVNWAAFHPTMPLIVSGADDR;HAIVICNR;HVLEGHDR;KLDALCNIHENIR;KYDEVLHMVR;LGEVALLQGNHQIVEMCYQR;LNDLIQR;LVGQSIIAYLQK;MCTLIDKFDEHDGPVR;MHSLLIK;NLSPGAVESDVR;NPTDAYQLNYDMHNPFDICAASYRPIYR;QELILSNSEDK;QQPLFVSGGDDYK;RICEMAAYFTHSNLQPVH…	13	41	41	41	15379000	22909000	17451000	1193500	1305700	617090	8499600	30983000	32518000	147350	838110	854410
Guanine nucleotide-binding protein G(i) subunit alpha	GNAI3	sp|P08754|GNAI3_HUMAN Guanine nucleotide-binding protein G(i) subunit alpha OS=Homo sapiens OX=9606 GN=GNAI3 PE=1 SV=3	DGGVQACFSR;EIYTHFTCATDTK;IDFGEAAR;IIHEDGYSEDECK;ISQSNYIPTQQDVLR;LFDSICNNK;LKIDFGEAAR;LLLLGAGESGK;MFDVGGQR;MIDRNLREDGEK;NLREDGEK;QLFVLAGSAEEGVMTPELAGVIK;QLFVLAGSAEEGVMTPELAGVIKR;SREYQLNDSASYYLNDLDR;SREYQLNDSASYYLNDLDRISQSNYIPTQQDVLR;TTGIVETHFTFK;WFTETSIILFLNKK	1	17	17	10	35322000	23246000	40312000	1940000	2468100	3465200	190020000	96095000	110240000	0	8167500	7622900
40S ribosomal protein S4, X isoform	RPS4X	sp|P62701|RS4X_HUMAN 40S ribosomal protein S4, X isoform OS=Homo sapiens OX=9606 GN=RPS4X PE=1 SV=2	DANGNSFATR;ERHPGSFDVVHVK;FDTGNLCMVTGGANLGR;GIPHLVTHDAR;GNKPWISLPR;HPGSFDVVHVK;IGVITNR;ITPEEAK;LRECLPLIIFLR;LSNIFVIGK;LTGVFAPRPSTGPHK;LTIAEER;LTIAEERDK;TIRYPDPLIK;VNDTIQIDLETGK;VNDTIQIDLETGKITDFIK;VRTDITYPAGFMDVISIDK	4	17	17	17	56847000	42542000	42770000	11257000	9430900	14396000	25949000	25878000	29923000	1663200	5037700	8574600
Actin-related protein 3	ACTR3	sp|P61158|ARP3_HUMAN Actin-related protein 3 OS=Homo sapiens OX=9606 GN=ACTR3 PE=1 SV=3;tr|B4DXW1|B4DXW1_HUMAN Actin-related protein 3 OS=Homo sapiens OX=9606 GN=ACTR3 PE=1 SV=1	AGRLPACVVDCGTGYTK;DITYFIQQLLR;DYEEIGPSICR;EFNKYDTDGSK;ERYSYVCPDLVK;FMEQVIFK;GVDDLDFFIGDEAIEKPTYATK;HGIVEDWDLMER;LGYAGNTEPQFIIPSCIAIK;LKPKPIDVQVITHHMQR;LPACVVDCGTGYTK;LSEELSGGR;NIVLSGGSTMFR;QYTGINAISKK;TLTGTVIDSGDGVTHVIPVAEGYVIGSCIK;YAVWFGGSMLASTPEFYQVCHTK;YAVWFGGSMLASTPEFYQVCHTKK;YLRAEPEDHYFLLTEPPLNTPENR;YSYVCPDLVK	12	19	19	19	30113000	35279000	41822000	1473900	4689100	9823400	32837000	37643000	51073000	11179000	17054000	22601000
Isoform C1 of Heterogeneous nuclear ribonucleoproteins C1/C2	HNRNPC	sp|P07910-2|HNRPC_HUMAN Isoform C1 of Heterogeneous nuclear ribonucleoproteins C1/C2 OS=Homo sapiens OX=9606 GN=HNRNPC;tr|G3V4C1|G3V4C1_HUMAN Heterogeneous nuclear ribonucleoproteins C1/C2 OS=Homo sapiens OX=9606 GN=HNRNPC PE=1 SV=1;tr|B2R5W2|B2R5W2_HUMAN	AAVAGEDGR;ASNVTNKTDPR;GFAFVQYVNER;IVGCSVHK;KSDVEAIFSK;LKGDDLQAIKK;MIAGQVLDINLAAEPK;MYSYPAR;NDKSEEEQSSSSVK;NDKSEEEQSSSSVKK;QKVDSLLENLEK;SAAEMYGSSFDLDYDFQRDYYDR;VFIGNLNTLVVK;VFIGNLNTLVVKK;VPPPPPIAR	30	15	15	15	20332000	18630000	25472000	35015000	41613000	40384000	48961000	38039000	71967000	51482000	42536000	67874000
26S proteasome regulatory subunit 10B	PSMC6	tr|A0A087X2I1|A0A087X2I1_HUMAN 26S proteasome regulatory subunit 10B OS=Homo sapiens OX=9606 GN=PSMC6 PE=1 SV=1;sp|P62333|PRS10_HUMAN 26S proteasome regulatory subunit 10B OS=Homo sapiens OX=9606 GN=PSMC6 PE=1 SV=1;tr|H0YJC0|H0YJC0_HUMAN 26S proteasome reg	ADHDFVVQEDFMK;ALQSVGQIVGEVLK;AVASQLDCNFLK;DHQPCIIFMDEIDAIGGRR;ELREVIELPLTNPELFQR;EMFNYAR;EVDPLVYNMSHEDPGNVSYSEIGGLSEQIR;EVIELPLTNPELFQR;FSEGTSADREIQR;GCLLYGPPGTGK;HGEIDYEAIVK;IHAGPITK;IHIDLPNEQAR;KIHIDLPNEQAR;LSDGFNGADLR;NVCTEAGMFAIR;TLMELLNQMDGFDTLHR;VALDMTTLTIMR;VGIIPPK;VVSSSIVDK;YIGESAR	7	21	21	21	24046000	27311000	24381000	878320	4361100	6275100	21499000	26581000	36398000	7166600	4351200	4572700
Spectrin alpha chain, non-erythrocytic 1	SPTAN1	sp|Q13813|SPTN1_HUMAN Spectrin alpha chain, non-erythrocytic 1 OS=Homo sapiens OX=9606 GN=SPTAN1 PE=1 SV=3;tr|A0A0D9SGF6|A0A0D9SGF6_HUMAN Spectrin alpha chain, non-erythrocytic 1 OS=Homo sapiens OX=9606 GN=SPTAN1 PE=1 SV=1;sp|Q13813-3|SPTN1_HUMAN Isoform 3	AALLELWELRR;AGTFQAFEQFGQQLLAHGHYASPEIK;AKLDENSAFLQFNWK;ALCAEADRLQQSHPLSATQIQVK;AQLADSFHLQQFFR;DLIGVQNLLK;DLTSWVTEMK;DVDEIEAWISEK;EAALTSEEVGADLEQVEVLQK;EAIVTSEELGQDLEHVEVLQK;EANELQQWINEK;EELYQNLTR;ELPTAFDYVEFTR;EQADYCVSHMKPYVDGK;FHRDADETK;FNRDVDETISWIK;GNAMVEEGHFAAEDVK;GVIDMGNSLIER;HALLEADVAAHQDRIDGITIQAR;HQAFEAELSANQSR;HQAFEAEVQANSGAIVK;ITALDEFATK;KFEEFQTDMAAHEERVNEVNQFAAK;KGDILTLLNSTNK;KHEDFEK;K…	10	60	60	60	12823000	15493000	21984000	1102000	243220	300550	16435000	19783000	23533000	140470	622540	601680
Claudin-6	CLDN6	sp|P56747|CLD6_HUMAN Claudin-6 OS=Homo sapiens OX=9606 GN=CLDN6 PE=1 SV=2	DFYNPLVAEAQKR;GPSEYPTK;VYDSLLALPQDLQAAR;YSTSAPAISR	3	4	4	3	203000000	216520000	56271000	11956000	20860000	9275400	331910000	206870000	84403000	17086000	12101000	10788000
40S ribosomal protein S16	RPS16	sp|P62249|RS16_HUMAN 40S ribosomal protein S16 OS=Homo sapiens OX=9606 GN=RPS16 PE=1 SV=2;tr|M0R210|M0R210_HUMAN 40S ribosomal protein S16 OS=Homo sapiens OX=9606 GN=RPS16 PE=1 SV=1;tr|M0R3H0|M0R3H0_HUMAN 40S ribosomal protein S16 OS=Homo sapiens OX=9606 G	ALVAYYQK;DILIQYDR;ERFAGVDIR;FAGVDIR;GGGHVAQIYAIR;GPLQSVQVFGR;LLEPVLLLGK;TATAVAHCK;TATAVAHCKR;TLLVADPR;VNGRPLEMIEPR	6	11	11	11	100490000	91110000	82856000	5649000	7007600	23014000	79017000	89066000	95600000	15689000	17432000	29620000
			AALQVDEK;DLAPNNVDFAFTLYK;FNRPFIIMIFDDFTWSSLFLGK;GKMDSVITALSR;GLEADAPTR;HLHHLLR;HLVASAPGK;HYYELEALTTDFQDWAGASR;MDSVITALSR;NVFISPVSISTALAMLSLGAR;SLTMSQVDLYIPK;THFSGITQEALPK	1	12	12	12	63758000	80017000	49938000	2560300	7267700	8796800	87521000	34733000	33724000	17524000	7745400	5773600
Apolipoprotein D (Fragment)	APOD	tr|C9JF17|C9JF17_HUMAN Apolipoprotein D (Fragment) OS=Homo sapiens OX=9606 GN=APOD PE=1 SV=1;sp|P05090|APOD_HUMAN Apolipoprotein D OS=Homo sapiens OX=9606 GN=APOD PE=1 SV=1;tr|C9JX71|C9JX71_HUMAN Apolipoprotein D (Fragment) OS=Homo sapiens OX=9606 GN=APOD	CPNPPVQENFDVNK;IPTTFENGR;MTVTDQVNCPK;NILTSNNIDVK;NILTSNNIDVKK;NPNLPPETVDSLK;VLNQELR;WYEIEKIPTTFENGR	4	8	8	8	32795000	45872000	49641000	147100000	217500000	248320000	29456000	50881000	20747000	163520000	198230000	114380000
Isoform 2 of Syndecan-4	SDC4	sp|P31431-2|SDC4_HUMAN Isoform 2 of Syndecan-4 OS=Homo sapiens OX=9606 GN=SDC4;sp|P31431|SDC4_HUMAN Syndecan-4 OS=Homo sapiens OX=9606 GN=SDC4 PE=1 SV=2	AGSGSQVPTEPK;KLEENEVIPK;RISPVEESEDVSNK	2	3	3	3	176710000	138550000	84652000	112810000	67217000	82281000	73245000	36840000	32435000	62262000	44817000	21183000
Cation-independent mannose-6-phosphate receptor	IGF2R	sp|P11717|MPRI_HUMAN Cation-independent mannose-6-phosphate receptor OS=Homo sapiens OX=9606 GN=IGF2R PE=1 SV=3	ARGCPEDAAVCAVDK;DGAGNSFDLSSLSR;DGGVCLLSGTK;DGIIVLK;DIDTLRDPGSQLR;DQGSFTEVVSISNLGMAK;EKEDLLCGATDGKK;ETSDCSYLFEWR;FLHQDIDSGQGIR;FVCNDDVYSGPLK;GCPEDAAVCAVDK;GCPEDAAVCAVDKNGSK;GNIQLSYSDGDDCGHGKK;GTADAFIVR;HFFINICHR;IHLVCSR;KHDLNPLIK;KYDFYINVCGPVSVSPCQPDSGACQVAK;LSGAYLVDDSDPDTSLFINVCR;LSSDVCPTSDK;LWCSTTADYDRDHEWGFCR;NWKPARPVGIEK;SEGGLGGNWYAMDNSGEHVTWRK;SFSLGDIYFK;SNEHDDCQVTNPSTGHLFDLSSLSGR;SYEECIIESR;…	2	49	49	49	24233000	16001000	12326000	3850400	2481700	7571000	32982000	16122000	12955000	13315000	12871000	4895400
Keratin, type I cuticular Ha1	KRT31	;;sp|Q15323|K1H1_HUMAN Keratin, type I cuticular Ha1 OS=Homo sapiens OX=9606 GN=KRT31 PE=1 SV=3	ETMQFLNDR;ETMQFLNDRLASYLEK;ILDELTLCK;LAADDFR;LAADDFRTK;LASYLEK;LVVQIDNAK;LVVQIDNAKLAADDFR;LVVQIDNAKLAADDFRTK;QVVSSSEQLQSYQAEIIELR;QVVSSSEQLQSYQAEIIELRR;SDLEAQVESLK;SDLERQNQEYQVLLDVR;SENARLVVQIDNAK;SENARLVVQIDNAKLAADDFR;SNHEQEVNTLR;TVNALEIELQAQHNLRDSLENTLTESEAR	3	17	15	1	376430	298160	265290	7663200	5356500	2633700	230510	209870	201670	1908000	2565500000	1586300
Isoform 2 of Glycogen phosphorylase, liver form	PYGL	sp|P06737-2|PYGL_HUMAN Isoform 2 of Glycogen phosphorylase, liver form OS=Homo sapiens OX=9606 GN=PYGL;sp|P06737|PYGL_HUMAN Glycogen phosphorylase, liver form OS=Homo sapiens OX=9606 GN=PYGL PE=1 SV=4;tr|E9PK47|E9PK47_HUMAN Alpha-1,4 glucan phosphorylase O	AKPLTDQEK;AWELTQK;AWNTMVLK;DFSELEPDKFQNK;DIINMLFYHDR;DYYFALAHTVR;EYAQNIWNVEPSDLK;EYYEALPELK;FSQFLETEYK;GIVGVENVAELKK;HLEIIYEINQK;HLHFTLVK;IDDVAALDKK;IFVDIEKLPWSK;IHSDIVK;IRDGWQVEEADDWLR;IVALFPK;LHSFLGDDVFLR;LHSFLGDDVFLRELAK;LITSVADVVNNDPMVGSK;LKQEYFVVAATLQDIIRR;LVIDQIDNGFFSPK;NLAENISR;RWLLLCNPGLAELIAEK;VFADYEAYVK;VIFLENYR;VIPATDLSEQISTAGTEASGTGNMK;VLYPNDNFFEGK;VSQLYMNPK;YEYGIFNQK	6	30	30	25	28055000	22225000	22871000	10057000	11253000	13923000	14033000	21415000	17214000	8165000	19716000	14304000
Peroxiredoxin-6	PRDX6	sp|P30041|PRDX6_HUMAN Peroxiredoxin-6 OS=Homo sapiens OX=9606 GN=PRDX6 PE=1 SV=3	DFTPVCTTELGR;DINAYNCEEPTEK;DINAYNCEEPTEKLPFPIIDDR;DINAYNCEEPTEKLPFPIIDDRNR;ELAILLGMLDPAEKDEK;FHDFLGDSWGILFSHPR;IRFHDFLGDSWGILFSHPR;LIALSIDSVEDHLAWSK;LPFPIIDDRNR;LSILYPATTGR;NFDEILR;PGGLLLGDVAPNFEANTTVGR;RVATPVDWKDGDSVMVLPTIPEEEAK;VVFVFGPDK;VVFVFGPDKK;VVISLQLTAEK	1	16	16	16	25640000	28087000	38121000	42850000	41893000	56788000	18067000	38076000	44986000	33042000	35173000	44344000
Prostaglandin F2 receptor negative regulator	PTGFRN	sp|Q9P2B2|FPRP_HUMAN Prostaglandin F2 receptor negative regulator OS=Homo sapiens OX=9606 GN=PTGFRN PE=1 SV=2	CTAASASPLHTHLALLWEVHR;FHPGLGYEQR;FTVSWYYR;LDRDSLVHSSPHVALSHVDAR;LDTVGSDAYR;MPDSTLPGSR;MYQTQVSDAGLYR;NVQPSDQGHYK;SDLSLER;SVLALTHEGR;SYHLLVR;TANDAVELHIK;TTEEDRGNYYCVVSAWTK;VPGFADDPTELACR;VPTATLVR;VQEDEFR	1	16	16	16	211380000	352720000	280620000	0	7703200	0	69985000	66929000	63789000	0	0	0
Serpin A3-4	SERPINA3-4	;sp|A2I7N0|SPA34_BOVIN Serpin A3-4 OS=Bos taurus OX=9913 GN=SERPINA3-4 PE=3 SV=1	DTQSIIFLGK;GPTLTEILEGLK;IHELYLPK;LTPEMLTR;MQDLEAK;NVMFSPLSVSMALAFLSLGAR;QLALKDPNK;RIHELYLPK;RVDGHTLASSNTDFAFSLYK;SLINDYVK;TELVLVNYVYFK;TQGKIEELFK;TVEVPMMTLDLETPYFR;VDGHTLASSNTDFAFSLYK;VLYSSEAFPTNFR;VLYSSEAFPTNFRDPEAAK;VNRPFLIAVVLK;WRNSLQPR	2	18	7	3	95993000	71908000	60732000	252640000	115640000	60617000	166030000	58375000	35811000	324760000	147050000	122480000
Eukaryotic translation initiation factor 3 subunit A	EIF3A	sp|Q14152|EIF3A_HUMAN Eukaryotic translation initiation factor 3 subunit A OS=Homo sapiens OX=9606 GN=EIF3A PE=1 SV=1;sp|Q14152-2|EIF3A_HUMAN Isoform 2 of Eukaryotic translation initiation factor 3 subunit A OS=Homo sapiens OX=9606 GN=EIF3A	AFKDIDIEDLEELDPDFIMAK;ALEVIKPAHILQEK;AVEDIHGLFSLSK;EDAPIGPHLQSMPSEQIR;EEQHQLAVTAYLK;EKEELEQREAELQK;EQPEKEPELQQYVPQLQNNTILR;FLWESYR;FNVLQYVVPEVK;HADDDRPPR;HADDDRPPRR;HHNQSTAINLNNPESQSMHLETR;IGLINDMVR;IHEPIMLK;ILQEHEQIK;KGPEADSEWR;KLEEVER;KPPKPQLMANYYNK;KQPALDVLYDVMK;LATLLGLQAPPTR;LLDMDGIIVEK;LLLTPWVK;LLQQVSQIYQSIEFSR;MHLSQIQR;MLEDRDLFVMR;NICQQVNIK;NLTQDEMQR;NQLTAMSSVLAK;PAYFQRPENALK;QPALDVLYDVMK;R…	2	39	39	39	14564000	17821000	18775000	506760	604040	573040	13232000	28702000	37167000	913700	1266100	1713500
			ALTVAELTQQMFDAR;AVLVDLEPGTMDSIR;EVDEQLLNVQTR;FPGQLNADLRK;GRYLTVACIFR;GYYTEGAELVDR;ILNSFSVMPSPK;IREEYPDR;IREEYPDRILNSFSVMPSPK;ISEHFSAMFK;ISVYYNEAHGK;KLAVNMVPFPR;LAVNMVPFPR;LHFFMPGFAPLTAQGSQQYR;NSSCFVEWIPNNVK;NTMAACDPR;TEAEGCDCLQGFQLVHSLGGGTGSGMGTLLLGK;VGALFQPDSFVHGNSGAGNNWAK;VLDAVRTEAEGCDCLQGFQLVHSLGGGTGSGMGTLLLGK;YLTVACIFR	2	20	16	16	81415000	53669000	59995000	0	444180	1427100	51026000	31370000	35015000	930970	0	1583600
40S ribosomal protein S18	RPS18	sp|P62269|RS18_HUMAN 40S ribosomal protein S18 OS=Homo sapiens OX=9606 GN=RPS18 PE=1 SV=3	AGELTEDEVER;IAFAITAIK;IPDWFLNR;KADIDLTK;RAGELTEDEVER;RAGELTEDEVERVITIMQNPR;SLVIPEK;VITIMQNPR;VLNTNIDGR;YSQVLANGLDNK	4	10	10	10	116270000	110990000	108810000	30948000	41293000	26557000	80830000	47459000	73393000	26702000	15252000	21456000
D-3-phosphoglycerate dehydrogenase	PHGDH	tr|A0A286YF22|A0A286YF22_HUMAN D-3-phosphoglycerate dehydrogenase OS=Homo sapiens OX=9606 GN=PHGDH PE=1 SV=1;sp|O43175|SERA_HUMAN D-3-phosphoglycerate dehydrogenase OS=Homo sapiens OX=9606 GN=PHGDH PE=1 SV=4;tr|A0A2C9F2M7|A0A2C9F2M7_HUMAN D-3-phosphoglycer	AFANLRK;AGTGVDNVDLEAATR;AGTGVDNVDLEAATRK;ALQSGQCAGAALDVFTEEPPRDR;ALVDHENVISCPHLGASTK;CGEEIAVQFVDMVK;DLPLLLFR;FMGTELNGK;GGIVDEGALLR;GTIQVITQGTSLK;ILQDGGLQVVEK;NAGNCLSPAVIVGLLK;QADVNLVNAK;QHVTEAFQFHF;QNLSKEELIAELQDCEGLIVR;SLTGVVNAQALTSAFSPHTK;TLGILGLGR;VLISDSLDPCCRK;VTADVINAAEK	14	19	19	19	44894000	57082000	56740000	26294000	40110000	28300000	35051000	30136000	36849000	9159400	6743400	12680000
Isoform 2 of Calsyntenin-1	CLSTN1	sp|O94985-2|CSTN1_HUMAN Isoform 2 of Calsyntenin-1 OS=Homo sapiens OX=9606 GN=CLSTN1;sp|O94985|CSTN1_HUMAN Calsyntenin-1 OS=Homo sapiens OX=9606 GN=CLSTN1 PE=1 SV=1;tr|Q5SR54|Q5SR54_HUMAN Calsyntenin-1 (Fragment) OS=Homo sapiens OX=9606 GN=CLSTN1 PE=1 SV=1	AASEFESSEGVFLFPELR;AMQHISYLNSR;ATEDVLVK;ATVHIQVNDVNEYAPVFK;ATVIEGK;DYSFTIQAYDCGK;EGLDLQVLEDSGR;EKLDCELQK;EPFTISVWMR;FAGEICGFK;GCDRDTYSEK;GNLAGLTLR;GVQIQAHPSQLVLTLEGEDLGELDK;HHYSLYVHGCR;IHGQNVPFDAVVVDK;IPDGVVSVSPK;IPDGVVSVSPKEPFTISVWMR;ISIKPTCTPGWQGWNNR;ISLSGVHHFAR;KYRPAEFHWK;LTVTAYDCGK;LTVTAYDCGKK;RATEDVLVK;VIDCLYTCK;YRPAEFHWK	4	25	25	25	51341000	42577000	47455000	67864000	37290000	62598000	24153000	30813000	25999000	60154000	56782000	34643000
Staphylococcal nuclease domain-containing protein 1	SND1	sp|Q7KZF4|SND1_HUMAN Staphylococcal nuclease domain-containing protein 1 OS=Homo sapiens OX=9606 GN=SND1 PE=1 SV=1	ALLLPDYYLVTVMLSGIK;ANNPEQNRLSECEEQAK;CVDWSIAVYTR;DTNGENIAESLVAEGLATRR;DYVAPTANLDQK;EADGSETPEPFAAEAK;EGLVMVEVRK;EVCFTIENK;EYGMIYLGK;FVDGEWYR;GLATVIR;HFVDSHHQKPVNAIIEHVR;IHVFYIDYGNR;IHVFYIDYGNREVLPSTR;KVNVTVDYIRPASPATETVPAFSER;LGTLSPAFSTR;LSECEEQAK;MVLSGCAIIVR;NDIASHPPVEGSYAPR;NLPGLVQEGEPFSEEATLFTK;QFLPFLQR;RAAATQPDAKDTPDEPWAFPAR;SEAVVEYVFSGSR;SLLSAEEAAK;SSHYDELLAAEAR;TCATVTIGGINIAEALVSK;VADISGDTQK…	2	32	32	32	21140000	18699000	20105000	5166300	6438500	8869300	17141000	26783000	37009000	14334000	14771000	17225000
Carboxypeptidase N catalytic chain	CPN1	sp|Q2KJ83|CBPN_BOVIN Carboxypeptidase N catalytic chain OS=Bos taurus OX=9913 GN=CPN1 PE=2 SV=1;	DISGYLVGR;EALIQFLEQVHQGIK;ELLLQLSEFLCEEFR;GMVRDENYNNLADAVISVGGINHDVTSGAHGDYFR;GRHLYVLEFSDYPGIHEPLEPEVK;HLYVLEFSDYPGIHEPLEPEVK;IHIMPSMNPDGYEVAAAAQER;LLLPGTYTVTATAPGFDPETVSVTVGPAEPK;LVNFQLK;NFPDLNTYIYYNEK;NNANGVDLNR;RSTPQAAPK;SQVEPETQAVIQWIR;TANTPTPDDK;VHNECPHITR;YVGNMHGNEVLGR	4	16	16	16	43370000	36556000	34283000	827060	0	840980	31998000	20235000	20843000	1107900	0	0
Isoform Beta-4D of Integrin beta-4	ITGB4	sp|P16144-4|ITB4_HUMAN Isoform Beta-4D of Integrin beta-4 OS=Homo sapiens OX=9606 GN=ITGB4;sp|P16144-2|ITB4_HUMAN Isoform Beta-4A of Integrin beta-4 OS=Homo sapiens OX=9606 GN=ITGB4;sp|P16144-3|ITB4_HUMAN Isoform Beta-4B of Integrin beta-4 OS=Homo sapiens	ALEHVDGTHVCQLPEDQK;AQSQEGWGR;CHLDTTGTYTQYR;DVVSFEQPEFSVSR;DYSTLTSVSSHDSR;EAIINLATQPK;EQARDVVSFEQPEFSVSR;FHVQLSNPK;FRQQPNAGK;GNIHLKPSFSDGLK;HVTQEFVSR;ISGNLDAPEGGFDAILQTAVCTR;KQDHTIVDTVLMAPR;LCTENLLKPDTR;LKEPWPNSDPPFSFK;LLELQEVDSLLR;LTVPGLSENVPYK;LVFSALGPTSLR;LVNITIIK;MDAGIICDVCTCELQK;MDFAFPGSTNSLHR;MLLIENLR;MTTTSAAAYGTHLSPHVPHR;NVISLTEDVDEFRNK;QLLVEAIDVPAGTATLGR;RAEEVVVR;RFHVQLSNPK;RLVNITIIK;SCVQC…	8	47	47	47	12816000	8994700	8614300	0	0	0	27534000	17519000	20319000	349220	796970	206710
Adenylyl cyclase-associated protein 1	CAP1	sp|Q01518|CAP1_HUMAN Adenylyl cyclase-associated protein 1 OS=Homo sapiens OX=9606 GN=CAP1 PE=1 SV=5;sp|Q01518-2|CAP1_HUMAN Isoform 2 of Adenylyl cyclase-associated protein 1 OS=Homo sapiens OX=9606 GN=CAP1;tr|Q5T0R1|Q5T0R1_HUMAN Adenylyl cyclase-associate	ADMQNLVERLER;AGAAPYVQAFDSLLAGPVAEYLK;ALLVTASQCQQPAENK;AVGRLEAVSHTSDMHR;EFHTTGLAWSK;EIGGDVQK;EMNDAAMFYTNR;GYADSPSK;HAEMVHTGLK;HAEMVHTGLKLER;HVSDDMK;INSITVDNCK;KEPAVLELEGK;KLGLVFDDVVGIVEIINSK;KWRVENQENVSNLVIEDTELK;LEAVSHTSDMHR;LSDLLAPISEQIK;NSLDCEIVSAK;SGPKPFSAPKPQTSPSPK;SSEMNVLIPTEGGDFNEFPVPEQFK;TDGCHAYLSK;WRVENQENVSNLVIEDTELK	12	22	22	22	34305000	27015000	27991000	4591300	6548400	12391000	21518000	48258000	53290000	10192000	30507000	27274000
26S proteasome non-ATPase regulatory subunit 11	PSMD11	sp|O00231|PSD11_HUMAN 26S proteasome non-ATPase regulatory subunit 11 OS=Homo sapiens OX=9606 GN=PSMD11 PE=1 SV=3;sp|O00231-2|PSD11_HUMAN Isoform 2 of 26S proteasome non-ATPase regulatory subunit 11 OS=Homo sapiens OX=9606 GN=PSMD11	AAAAVVEFQR;ALTDYRAELRDDPIISTHLAK;AQSLLSTDREASIDILHSIVK;AQSLLSTDREASIDILHSIVKR;DIQENDEEAVQVK;EQSILELGSLLAK;IMLNTPEDVQALVSGK;KFHGILDQGEGVLIIFDEPPVDK;KLSQMILDK;LQATLDMQSGIIHAAEEK;LSQMILDK;LVSLYFDTK;LYDNLLEQNLIR;RYQEALHLGSQLLR;TAYSYFYEAFEGYDSIDSPK;TTANAIYCPPK;TYEAALETIQNMSK;TYHALSNLPK;VIEPFSR;VQIEHISSLIK;VVDSLYNK;YVRPFLNSISK	5	22	22	22	99889000	75480000	66744000	2898600	2077700	1497400	64252000	88783000	105200000	6085500	7246600	2493400
P2Y purinoceptor 4	P2RY4	sp|P51582|P2RY4_HUMAN P2Y purinoceptor 4 OS=Homo sapiens OX=9606 GN=P2RY4 PE=1 SV=1	VLNIVNVVYK	1	1	1	1	229230000	386210000	223640000	79055000	0	70491000	244560000	204240000	211900000	0	62994000	57489000
Fascin	FSCN1	sp|Q16658|FSCN1_HUMAN Fascin OS=Homo sapiens OX=9606 GN=FSCN1 PE=1 SV=3	ASAETVDPASLWEY;FLIVAHDDGR;GDHAGVLK;GEHGFIGCR;KQIWTLEQPPDEAGSAAVCLR;KVTGTLDANR;LINRPIIVFR;LINRPIIVFRGEHGFIGCR;LSCFAQTVSPAEK;LVARPEPATGYTLEFR;NASCYFDIEWR;QGMDLSANQDEETDQETFQLEIDRDTKK;QIWTLEQPPDEAGSAAVCLR;SSYDVFQLEFNDGAYNIK;VAFRDCEGR;VGKDELFALEQSCAQVVLQAANER;VNASASSLK;VNASASSLKK;VTGTLDANR;WSLQSEAHR;WSLQSEAHRR;WSVHIAMHPQVNIYSVTR;YFGGTEDRLSCFAQTVSPAEK;YLAADKDGNVTCER;YLAPSGPSGTLK;YLTAEAFGFK;YSVQTADHR;Y…	4	28	28	28	17636000	20361000	23131000	108490000	119840000	140450000	30920000	37178000	37190000	101830000	149300000	145150000
Ferritin light chain	FTL	sp|P02792|FRIL_HUMAN Ferritin light chain OS=Homo sapiens OX=9606 GN=FTL PE=1 SV=2	AAMALEK;ALFQDIK;ALFQDIKKPAEDEWGK;ELAEEKREGYER;KLNQALLDLHALGSAR;KMGDHLTNLHR;KPAEDEWGKTPDAMK;LGGPEAGLGEYLFER;LNQALLDLHALGSAR;MGDHLTNLHR;TDPHLCDFLETHFLDEEVK	1	11	11	11	31603000	72766000	96405000	12079000	64374000	77769000	34334000	49029000	49140000	18496000	29685000	34270000
Low-density lipoprotein receptor-related protein 2	LRP2	sp|P98164|LRP2_HUMAN Low-density lipoprotein receptor-related protein 2 OS=Homo sapiens OX=9606 GN=LRP2 PE=1 SV=3	AFMDGSNRK;AIVLDPCQGYLYWADWDTHAK;CDCAFGTLQSDGK;DCSDGSDELALCPQR;DLLIGDIHGR;DNNGGCEQVCVLSHR;DVTIFDK;FDYIETVTYDGIQR;FDYIETVTYDGIQRK;GLALDPR;GLALHPQYGYLYWADWGHR;GVAVGVAFHYHLQR;HCIVDNGER;HPYALTLFEDSVYWTDR;IASANMDGTSVK;IFWPCGLTIDYPNR;IFWSDATQGK;IKPDGSSLMNIVTHGIGENGVR;ILVESQNR;IYLVETK;LCNHLDDCLDNSDEK;LDGLFVSDLNGGHRR;LGWPAGVTLDMISKR;LPAAESLAVDWVSR;LYWAVTGR;LYWSDQGTDSGVPAK;LYWVDAYFDK;MNEHLLFWSDWGHHPR;NLYWT…	3	48	48	48	37292000	30332000	28102000	1251100	978630	1317100	6733800	6635200	3196800	637700	441500	0
26S proteasome regulatory subunit 6B	PSMC4	sp|P43686|PRS6B_HUMAN 26S proteasome regulatory subunit 6B OS=Homo sapiens OX=9606 GN=PSMC4 PE=1 SV=2;sp|P43686-2|PRS6B_HUMAN Isoform 2 of 26S proteasome regulatory subunit 6B OS=Homo sapiens OX=9606 GN=PSMC4	ADTLDPALLRPGR;ADTLDPALLRPGRLDR;AQDEIPALSVSRPQTGLSFLGPEPEDLEDLYSR;EAVELPLTHFELYK;EFLHAQEEVK;EFLHAQEEVKR;GVLMYGPPGCGK;ILSTIDRELLKPNASVALHK;KIEFPLPDRR;KLQQELEFLEVQEEYIKDEQK;LIFSTITSK;LQQELEFLEVQEEYIKDEQK;MNLSEEVDLEDYVARPDK;RFDAQTGADREVQR;RLIFSTITSK;TVIKKDEQEHEFYK;VVGSEFVQK	2	17	17	17	26208000	34697000	40210000	1702500	11476000	8853900	33635000	30909000	39649000	7643300	6676000	10412000
Chloride intracellular channel protein 1	CLIC1	sp|O00299|CLIC1_HUMAN Chloride intracellular channel protein 1 OS=Homo sapiens OX=9606 GN=CLIC1 PE=1 SV=4	AEEQPQVELFVK;EEFASTCPDDEEIELAYEQVAK;FLDGNELTLADCNLLPK;GFTIPEAFR;GVTFNVTTVDTK;IGNCPFSQR;KFLDGNELTLADCNLLPK;LAALNPESNTAGLDIFAK;LHIVQVVCK;LHIVQVVCKK;VLDNYLTSPLPEEVDETSAEDEGVSQR;VLDNYLTSPLPEEVDETSAEDEGVSQRK;YLSNAYAREEFASTCPDDEEIELAYEQVAK;YRGFTIPEAFR	1	14	14	14	19939000	24057000	28417000	10214000	28277000	37995000	28336000	38653000	38142000	34319000	58304000	65615000
			AAGLAFSDGDHR;AAGLAFSDGDHRTEIRK;AEFQGVLEK;AELADQAASWLTR;ALVALGAVDTALYAVGGK;AMELLQEEDLIEEDDIPVR;ANTFLGAK;ATSGLLGSHASAITAYALSLTEAPEDLRR;AYRPGDTVK;CSVFYGAPR;DDGPFHDPCPVIHR;DGSYGAWLHR;DMSGSPASSIPVK;DRAVDLIQK;DSSTWLTAFVLK;EFHMHLR;EYLIMGLDGATYDLK;FACYSPR;FGLLGEDGEK;GDPQYLLDSNSWIEEMPSER;GHLFLQTDQPVYNPGQR;GLESQTK;GQIVSVHREPR;GQQDLEGYR;GSFDFPVGDAISK;GSVFLRNPSHVNELCSPK;HRTPCAQLNSFLQEYGTQGCQV;ICFLHLR;IGVPLSV…	1	81	16	7	56956000	44659000	41803000	6969300	7375300	12868000	49795000	26312000	28318000	18817000	8109800	8285800
DNA damage-binding protein 1	DDB1	sp|Q16531|DDB1_HUMAN DNA damage-binding protein 1 OS=Homo sapiens OX=9606 GN=DDB1 PE=1 SV=1;tr|F5GY55|F5GY55_HUMAN DNA damage-binding protein 1 OS=Homo sapiens OX=9606 GN=DDB1 PE=1 SV=1	AHGNVQDR;ALVSEWKEPQAK;ALYYLQIHPQELR;EATADDLIK;EMLGGEIIPR;IAVMELFRPK;ICYQEVSQCFGVLSSR;IEVQDTSGGTTALRPSASTQALSSSVSSSK;IGRPSETGIIGIIDPECR;IVVFQYSDGK;KICYQEVSQCFGVLSSR;LEELHVIDVK;LFMLLLEK;LGKDPNTYFIVGTAMVYPEEAEPK;LPSFELLHK;LVFSNVNLK;LYEWTTEK;MQEVVANLQYDDGSGMKR;NGIGIHEHASIDLPGIK;NTRLEIYVVTAEGLRPVK;QGQGQLVTCSGAFK;SDPNRETDDTLVLSFVGQTR;SLSTTNVFACSDRPTVIYSSNHK;SVLLLAYKPMEGNFEEIAR;TKGDFILVGDLMR;TVPLYESPR;T…	8	33	33	33	9301100	11448000	11703000	17213000	22268000	20868000	15118000	25346000	21431000	23576000	41111000	44032000
			ALCQKPEISNGK;CLPNAMEAK;DQYVSPETVTVR;FVGWSPPAPQCK;FWSPDVPK;FWSPDVPKCEK;LSLEIEKLEQEK;MVGSQDILCSENK;VALELHK;VSAEVCEAVFK	1	10	10	10	70773000	48387000	48875000	45668000	27133000	49499000	48749000	36975000	43747000	43982000	21435000	18251000
Neuroblast differentiation-associated protein AHNAK	AHNAK	sp|Q09666|AHNK_HUMAN Neuroblast differentiation-associated protein AHNAK OS=Homo sapiens OX=9606 GN=AHNAK PE=1 SV=2	ADLDVSGPK;ADLDVSGPKVDVDVPDVNIEGPDAK;ADVDISGPK;AEGPEVDVNLPK;AKGEVDVDVPKLEGDLK;APNISMPDVDLNLK;ASLGSLEGEAEAEASSPK;FKIPEMHLK;FKMPDLHLK;FKMPDMHFK;FKMPEMHFK;FKMPEMNIK;FSMPGFK;FSMPGFKAEGPEVDVNLPK;FSMPGFKGEGPDVDVNLPK;FSMPGFKGEGPDVDVTLPK;FSMPGFKGEGPEVDVNLPK;FSMPGFKGEGR;GSEVGFHGAAPDISVK;IDVTAPDVSIEEPEGK;IKGDVPSVGLEGPDVDLQGPEAK;IPMPDFDLHLK;ISAPNVDFNLEGPK;ISIPDVGLHLK;ISMPDFDLHLK;ISMPDFDLNLK;ISMPDIDFNLK;ISMPD…	1	50	50	50	10558000	12119000	19539000	13469000	629090	7621700	94600000	57137000	106330000	1363200	2803200	7825700
Plastin-3	PLS3	sp|P13797|PLST_HUMAN Plastin-3 OS=Homo sapiens OX=9606 GN=PLS3 PE=1 SV=4;tr|A0A0A0MSQ0|A0A0A0MSQ0_HUMAN Plastin-3 OS=Homo sapiens OX=9606 GN=PLS3 PE=1 SV=1;sp|P13797-2|PLST_HUMAN Isoform 2 of Plastin-3 OS=Homo sapiens OX=9606 GN=PLS3;sp|P13797-3|PLST_HUMAN	ALENDPDCR;ANDDIIVNWVNR;AVGDGIVLCK;AYFHLLNQIAPK;EANMPLPGYK;EGICALGGTSELSSEGTQHSYSEEEK;HVIPMNPNTDDLFK;IDINMSGFNETDDLK;IKVPVDWSK;INNFSADIK;KLENCNYAVELGK;KLENCNYAVELGKHPAK;LMLDGDRNK;LSPEELLLR;MDEMATTQISKDELDELK;MINLSVPDTIDER;QFVTPADVVSGNPK;RAESMLQQADK;RYTLNVLEDLGDGQK;SGNLTEDDKHNNAK;VDLNSNGFICDYELHELFK;VNKPPYPK;WANFHLENSGWQK;YAFVNWINK;YAVSMAR;YPALTKPENQDIDWTLLEGETREER;YTLNVLEDLGDGQK	7	27	21	19	28095000	35210000	43236000	2589400	18970000	19934000	18844000	36898000	25853000	8952500	34943000	30369000
Exostosin-like 2	EXTL2	sp|Q9UBQ6|EXTL2_HUMAN Exostosin-like 2 OS=Homo sapiens OX=9606 GN=EXTL2 PE=1 SV=1;tr|C9JEG3|C9JEG3_HUMAN Exostosin-like 2 (Fragment) OS=Homo sapiens OX=9606 GN=EXTL2 PE=1 SV=1	AEHALQR;APDELWNSLGPHPIPVIFK;ETNSGYSGMWHR;LLNHYQAVPNLHK;LVNIYDSMPLR;QPAAVHALIDDTQNCDDIAMNFIIAK;TSGIFVKPVNMDNLEK;VIVVWNNIGEK;YLELFQR;YSNIMISQFGFPYANYK	4	10	10	10	46409000	35153000	31909000	42376000	34723000	37801000	33951000	26827000	16365000	42520000	34085000	21090000
C-type lectin domain family 11 member A	CLEC11A	sp|Q9Y240|CLC11_HUMAN C-type lectin domain family 11 member A OS=Homo sapiens OX=9606 GN=CLEC11A PE=1 SV=1;tr|V9H0X6|V9H0X6_HUMAN C-type lectin domain family 11 member A OS=Homo sapiens OX=9606 GN=CLEC11A PE=1 SV=1	AALAPYNWPVWLGVHDR;AALAPYNWPVWLGVHDRR;AEGLYLFENGQR;AEREHGRLEGCLK;DAVQALQEAQGR;DFEAQAAAQAR;GGSLAQPADR;GGSLAQPADRQQMEALTR;LAGLDAGLHQLHVR;LHALDTR;LYYVCEFPF;NAAGDTRDAVQALQEAQGR;RAEGLYLFENGQR;RLYYVCEFPF;VSFFAWHR;VVELTQGLR	3	16	16	16	35527000	32639000	40801000	55728000	66837000	79710000	43680000	27426000	22840000	78828000	60491000	44112000
Isoform 2 of Serine-threonine kinase receptor-associated protein	STRAP	sp|Q9Y3F4-2|STRAP_HUMAN Isoform 2 of Serine-threonine kinase receptor-associated protein OS=Homo sapiens OX=9606 GN=STRAP;sp|Q9Y3F4|STRAP_HUMAN Serine-threonine kinase receptor-associated protein OS=Homo sapiens OX=9606 GN=STRAP PE=1 SV=1	AATAAADFTAK;ALWCSEDK;CVLPEEDSGELAKPK;EFLVAGGEDFK;EISGHTSGIKK;FSPDGELYASGSEDGTLR;GAVWGATLNK;GHFGPIHCVR;IYDLNKPEAEPK;LWDHATMTEVK;QGDTGDWIGTFLGHK;SFEAPATINSASLHPEK;SIAFHSAVSLDPIK;TVDFTQDSNYLLTGGQDK;VWDAVSGDELMTLAHK;YDYNSGEELESYK	3	16	16	16	20971000	23666000	20824000	4912700	14693000	7895400	17208000	41163000	45867000	24557000	44507000	34725000
Metalloproteinase inhibitor 2	TIMP2	sp|P16035|TIMP2_HUMAN Metalloproteinase inhibitor 2 OS=Homo sapiens OX=9606 GN=TIMP2 PE=1 SV=2;tr|B4DFW2|B4DFW2_HUMAN Metalloproteinase inhibitor 2 OS=Homo sapiens OX=9606 GN=TIMP2 PE=1 SV=1	DIEFIYTAPSSAVCGVSLDVGGKK;EVDSGNDIYGNPIK;EVDSGNDIYGNPIKR;EYLIAGK;EYLIAGKAEGDGK;GAAPPKQEFLDIEDP;MHITLCDFIVPWDTLSTTQK;MHITLCDFIVPWDTLSTTQKK;NINGHQAK;RIQYEIK;RSDGSCAWYR;SDGSCAWYR;YQMGCECK	4	13	13	13	26808000	32378000	37970000	128880000	175730000	196370000	42203000	41921000	31802000	131880000	97069000	85121000
Eukaryotic translation initiation factor 3 subunit B	EIF3B	sp|P55884|EIF3B_HUMAN Eukaryotic translation initiation factor 3 subunit B OS=Homo sapiens OX=9606 GN=EIF3B PE=1 SV=3;sp|P55884-2|EIF3B_HUMAN Isoform 2 of Eukaryotic translation initiation factor 3 subunit B OS=Homo sapiens OX=9606 GN=EIF3B	AQAVSEDAGGNEGR;DRPQEADGIDSVIVVDNVPQVGPDRLEK;ETIIAFAWEPNGSK;FAVLHGEAPR;FSHQGVQLIDFSPCER;GFHCESSAHWPIFK;GIALWGGEK;GTQGVVTNFEIFR;GTYLATFHQR;GYIFLEYASPAHAVDAVK;ISVSFYHVK;ITNDFYPEEDGK;MAQELYMEQK;MTLDTLSIYETPSMGLLDKK;NADGYKLDK;NLFNVVDCK;TMMEDFRK;TSIFWNDVKDPVSIEER;VDNAYWLWTFQGR;VNLFTDFDK;YMTISDEWDIPEKQPFK;YVVTSVSWWSHK	4	22	22	22	23801000	29603000	22980000	2089400	2516100	4083700	26456000	32327000	48446000	7288100	8657500	9785000
Disintegrin and metalloproteinase domain-containing protein 10	ADAM10	sp|O14672|ADA10_HUMAN Disintegrin and metalloproteinase domain-containing protein 10 OS=Homo sapiens OX=9606 GN=ADAM10 PE=1 SV=1;sp|O14672-2|ADA10_HUMAN Isoform 2 of Disintegrin and metalloproteinase domain-containing protein 10 OS=Homo sapiens OX=9606 GN=	AIDTIYQTTDFSGIR;EAVIAQISSHVK;ELCHVCCMK;ENGNYIMYAR;ESYQMGHMR;FSLCSIR;GYCDVFMR;HTQVCINGQCAGSICEK;KMDPSTCASTGSVQWSR;LVDADGPLAR;NTCQLYIQTDHLFFK;QCSPSQGPCCTAQCAFK;RRPPQPIQQPQR;SLNTGIITVQNYGSHVPPK;TITLQPGSPCNDFR;TITLQPGSPCNDFRGYCDVFMR;VSHITFAHEVGHNFGSPHDSGTECTPGESK;YGLEECTCASSDGKDDK	3	18	18	18	28325000	34850000	30543000	383820	0	332750	34924000	21467000	19904000	390250	472000	224910
26S proteasome regulatory subunit 6A	PSMC3	tr|R4GNH3|R4GNH3_HUMAN 26S proteasome regulatory subunit 6A OS=Homo sapiens OX=9606 GN=PSMC3 PE=1 SV=1;sp|P17980|PRS6A_HUMAN 26S proteasome regulatory subunit 6A OS=Homo sapiens OX=9606 GN=PSMC3 PE=1 SV=3;tr|E9PM69|E9PM69_HUMAN 26S proteasome regulatory su	AGDREVQR;AMEVDERPTEQYSDIGGLDK;ATVWDEAEQDGIGEEVLK;AVCVEAGMIALR;AVCVEAGMIALRR;CTDDFNGAQCK;DAFALAK;DSYLILETLPTEYDSR;EKAPSIIFIDELDAIGTK;EKFENLGIQPPK;GVLMYGPPGTGK;IMQIHSR;KMNVSPDVNYEELAR;LAGPQLVQMFIGDGAK;LKPGDLVGVNK;MNVSPDVNYEELAR;MSTEEIIQR;QIQELVEAIVLPMNHK;VDILDPALLR;VIAATNRVDILDPALLR;VTHELQAMK	7	21	21	21	28424000	41081000	45543000	5066100	4718200	9448900	32890000	39352000	57954000	4354300	751100	4387700
Transaldolase	TALDO1	sp|P37837|TALDO_HUMAN Transaldolase OS=Homo sapiens OX=9606 GN=TALDO1 PE=1 SV=2;tr|F2Z393|F2Z393_HUMAN Transaldolase OS=Homo sapiens OX=9606 GN=TALDO1 PE=1 SV=1	AAQASDLEK;ALAGCDFLTISPK;FAADAVKLER;ILDWHVANTDKK;LFVLFGAEILK;LGGSQEDQIK;LLGELLQDNAK;LSSTWEGIQAGK;LVPVLSAK;MESALDQLK;SYEPLEDPGVK;TIVMGASFR;VSTEVDAR;WLHNEDQMAVEK	4	14	14	14	24109000	23677000	30417000	48688000	100540000	107460000	33514000	47783000	38775000	79072000	190060000	190090000
Translationally-controlled tumor protein	TPT1	tr|Q5W0H4|Q5W0H4_HUMAN Translationally-controlled tumor protein OS=Homo sapiens OX=9606 GN=TPT1 PE=1 SV=1;tr|A0A0B4J2C3|A0A0B4J2C3_HUMAN Translationally-controlled tumor protein OS=Homo sapiens OX=9606 GN=TPT1 PE=1 SV=1;sp|P13693|TCTP_HUMAN Translationally	DGLEMEK;DLISHDEMFSDIYK;EIADGLCLEVEGK;GKLEEQRPER;HILANFK;IREIADGLCLEVEGK;MIIYRDLISHDEMFSDIYK;VKPFMTGAAEQIK	8	8	8	8	26685000	31420000	33856000	135090000	162840000	171970000	29994000	36863000	39969000	181930000	228740000	226300000
Isoform 2 of V-type proton ATPase catalytic subunit A	ATP6V1A	sp|P38606-2|VATA_HUMAN Isoform 2 of V-type proton ATPase catalytic subunit A OS=Homo sapiens OX=9606 GN=ATP6V1A;sp|P38606|VATA_HUMAN V-type proton ATPase catalytic subunit A OS=Homo sapiens OX=9606 GN=ATP6V1A PE=1 SV=2	AVETTAQSDNK;DIKWDFTPCK;EASIYTGITLSEYFR;EHMGDILYK;FKDPLKDGEAK;FTMVQVWPVR;GTVTYIAPPGNYDTSDVVLELEFEGVK;GVNVSALSR;HFTEFVPLR;IKSDYAQLLEDMQNAFR;ITLEVAK;ITWSIIR;LAEMPADSGYPAYLGAR;LASFYER;LPANHPLLTGQR;QVRPVTEK;RAVETTAQSDNK;RTALVANTSNMPVAAR;TVISQSLSK;VGHSELVGEIIR;VGSHITGGDIYGIVSENSLIK;VLDALFPCVQGGTTAIPGAFGCGK;YSNSDVIIYVGCGER	4	23	23	23	21593000	27232000	27899000	10770000	11031000	16260000	27447000	22635000	33849000	17736000	17585000	16555000
Transforming protein RhoA	RHOA	sp|P61586|RHOA_HUMAN Transforming protein RhoA OS=Homo sapiens OX=9606 GN=RHOA PE=1 SV=1;tr|C9JNR4|C9JNR4_HUMAN Transforming protein RhoA (Fragment) OS=Homo sapiens OX=9606 GN=RHOA PE=1 SV=2;tr|C9JX21|C9JX21_HUMAN Transforming protein RhoA OS=Homo sapiens	DGVREVFEMATR;DLRNDEHTR;DLRNDEHTRR;EVFEMATR;HFCPNVPIILVGNKK;IGAFGYMECSAK;KLVIVGDGACGK;LVIVGDGACGK;MKQEPVKPEEGR;TCLLIVFSK	11	10	10	5	41976000	50649000	48329000	12221000	20289000	20859000	94394000	76722000	103370000	14821000	6775700	16883000
Histone H1.4	H1-4	sp|P10412|H14_HUMAN Histone H1.4 OS=Homo sapiens OX=9606 GN=H1-4 PE=1 SV=2;sp|P16402|H13_HUMAN Histone H1.3 OS=Homo sapiens OX=9606 GN=H1-3 PE=1 SV=2	ALAAAGYDVEK;ASGPPVSELITK;ERSGVSLAALK;ERSGVSLAALKK;GTGASGSFK;GTLVQTK;KAASGEAKPK;KALAAAGYDVEK;KASGPPVSELITK;KATGAATPK;SETAPAAPAAPAPAEK;SGVSLAALK;SGVSLAALKK	4	13	13	2	53851000	38578000	61580000	78763000	116740000	126070000	112510000	59900000	57967000	175570000	102810000	111590000
Bifunctional purine biosynthesis protein ATIC	ATIC	sp|P31939|PUR9_HUMAN Bifunctional purine biosynthesis protein ATIC OS=Homo sapiens OX=9606 GN=ATIC PE=1 SV=3;sp|P31939-2|PUR9_HUMAN Isoform 2 of Bifunctional purine biosynthesis protein ATIC OS=Homo sapiens OX=9606 GN=ATIC	AFTHTAQYDEAISDYFRK;ALFEEVPELLTEAEKK;ANYWWLR;APGQLALFSVSDK;DLIVATIAVK;DVSELTGFPEMLGGR;EALGIPAAASFK;EVSDGIIAPGYEEEALTILSK;HHPQVLSMK;HVSPAGAAVGIPLSEDEAK;LDFNLIR;LTEVSISSDAFFPFR;LTEVSISSDAFFPFRDNVDR;MSSFGDFVALSDVCDVPTAK;NGQVIGIGAGQQSR;NIPEDNADMAR;NLTALGLNLVASGGTAK;RAEISNAIDQYVTGTIGEDEDLIK;RSGVAYIAAPSGSAADK;SLFSNVVTK;TGLVEFAR;TLFGLHLSQK;TLHPAVHAGILAR;TLTPISAAYAR;VTVVCEPEDYVVVSTEMQSSESK;VVACNLYPFVK;VVI…	5	29	29	29	12707000	14380000	17780000	18100000	24857000	24114000	14740000	19025000	18914000	18914000	19276000	22303000
Actin, cytoplasmic 1	ACTB	sp|P60709|ACTB_HUMAN Actin, cytoplasmic 1 OS=Homo sapiens OX=9606 GN=ACTB PE=1 SV=1;tr|A0A2R8Y793|A0A2R8Y793_HUMAN Actin, cytoplasmic 1 (Fragment) OS=Homo sapiens OX=9606 GN=ACTB PE=1 SV=1	AGFAGDDAPR;AVFPSIVGRPR;CDVDIRK;CPEALFQPSFLGMESCGIHETTFNSIMK;DDDIAALVVDNGSGMCK;DLTDYLMK;DLYANTVLSGGTTMYPGIADR;DSYVGDEAQSK;DSYVGDEAQSKR;EITALAPSTMK;FRCPEALFQPSFLGMESCGIHETTFNSIMK;GYSFTTTAER;GYSFTTTAEREIVR;GYSFTTTAEREIVRDIK;HQGVMVGMGQK;IIAPPER;IIAPPERK;IWHHTFYNELR;KDLYANTVLSGGTTMYPGIADR;LCYVALDFEQEMATAASSSSLEK;LDLAGRDLTDYLMK;MTQIMFETFNTPAMYVAIQAVLSLYASGR;QEYDESGPSIVHR;QEYDESGPSIVHRK;RGILTLK;SYELPDGQ…	17	28	1	1	108760000	100610000	80627000	96519000	81142000	79711000	102390000	100600000	99380000	115060000	79831000	81401000
Isoform 2 of Asparagine synthetase [glutamine-hydrolyzing]	ASNS	sp|P08243-2|ASNS_HUMAN Isoform 2 of Asparagine synthetase [glutamine-hydrolyzing] OS=Homo sapiens OX=9606 GN=ASNS;sp|P08243|ASNS_HUMAN Asparagine synthetase [glutamine-hydrolyzing] OS=Homo sapiens OX=9606 GN=ASNS PE=1 SV=4;sp|P08243-3|ASNS_HUMAN Isoform 3	ADWLSHYWMPK;AMTEDGFLAVCSEAK;APSPEKAEEESER;ASVGMYLISK;DTYGVRPLFK;EAFSDGITSVK;ELYLFDVLRADR;GGIEQTICMLDGVFAFVLLDTANKK;HLLRETFEDSNLIPK;HSATPFLK;ILQEYVEHQVDDAMMANAAQK;LAVVDPLFGMQPIR;LFPGFEIETVK;NTDSVVIFSGEGSDELTQGYIYFHK;TTAAHGLELR;VDGEIILHLYDK;VEPFLPGHYEVLDLKPNGK;VPFLDHR;WINATDPSAR	8	19	19	19	18137000	21539000	20223000	0	6999400	8540800	11188000	39691000	35167000	6609400	17433000	9710100
Isoform 2 of Plasma protease C1 inhibitor	SERPING1	sp|P05155-2|IC1_HUMAN Isoform 2 of Plasma protease C1 inhibitor OS=Homo sapiens OX=9606 GN=SERPING1;sp|P05155|IC1_HUMAN Plasma protease C1 inhibitor OS=Homo sapiens OX=9606 GN=SERPING1 PE=1 SV=2;sp|P05155-3|IC1_HUMAN Isoform 3 of Plasma protease C1 inhibit	DFTCVHQALK;FPVFMGR;FQPTLLTLPR;GVTSVSQIFHSPDLAIR;HRLEDMEQALSPSVFK;KVETNMAFSPFSIASLLTQVLLGAGENTK;KYPVAHFIDQTLK;LLDSLPSDTR;LVLLNAIYLSAK;LYHAFSAMK;TLYSSSPR;TRMEPFHFK;VTTSQDMLSIMEK	4	13	12	1	35967000	54775000	53892000	304090	642020	4567400	22640000	27992000	13255000	4392400	2301600	596640
Importin-7	IPO7	sp|O95373|IPO7_HUMAN Importin-7 OS=Homo sapiens OX=9606 GN=IPO7 PE=1 SV=1	ACWVLHYFCEVK;AFAVGVQQVLLK;AIFQTIQNR;AIFQTIQNRNPVWYQALTHGLNEEQRK;AVTAMGILNTIDTLLSVVEDHK;ENIVEAIIHSPELIR;ETENDDLTNVIQK;EYNEFAEVFLK;FKSDQNLQTALELTRR;FSAPVVPSSFNFGGPAPGMN;GRGIDQCIPLFVEAALER;KVLTGVAGEDAECHAAK;KWALHILAR;LLEVIILQCK;MDPNTIIEALR;NPVWYQALTHGLNEEQRK;QLQDIATLADQRR;SPLVAAMQHFLPVLK;TMGFCYQILTEPNADPR;VLQQTLNYINQGVSHALTWK;VLTGVAGEDAECHAAK;VQLTTCIHHIIK;YGSPGNVSK;YLEMIYSMCK	3	24	24	23	15524000	22775000	25672000	1141100	1165800	1345300	18961000	31127000	40615000	4486800	8038000	5350100
Vesicular integral-membrane protein VIP36	LMAN2	sp|Q12907|LMAN2_HUMAN Vesicular integral-membrane protein VIP36 OS=Homo sapiens OX=9606 GN=LMAN2 PE=1 SV=1;tr|D6RBV2|D6RBV2_HUMAN Vesicular integral-membrane protein VIP36 OS=Homo sapiens OX=9606 GN=LMAN2 PE=1 SV=1;tr|D6RIU4|D6RIU4_HUMAN Vesicular integral	DGRWTELAGCTADFR;DNFHGLAIFLDTYPNDETTER;DNVDDPTGNFR;DRLVPGPVFGSK;DWEMHVHFK;EGSIWNHQPCFLK;GRLTVMTDLEDKNEWK;LFQLMVEHTPDEESIDWTK;LPTGYYFGASAGTGDLSDNHDIISMK;LTVMTDLEDKNEWK;LVPGPVFGSK;NCIDITGVR;NLHGDGIALWYTR;NRDHDTFLAVR;WTELAGCTADFR	5	15	15	15	31383000	23509000	26388000	121530000	121340000	171260000	13157000	10573000	7714300	98846000	62615000	58238000
Protein disulfide-isomerase	P4HB	sp|P07237|PDIA1_HUMAN Protein disulfide-isomerase OS=Homo sapiens OX=9606 GN=P4HB PE=1 SV=3;tr|H7BZ94|H7BZ94_HUMAN Protein disulfide-isomerase OS=Homo sapiens OX=9606 GN=P4HB PE=1 SV=2;tr|H0Y3Z3|H0Y3Z3_HUMAN Protein disulfide-isomerase (Fragment) OS=Homo s	DGVVLFK;DHENIVIAK;EADDIVNWLK;ENLLDFIK;HNQLPLVIEFTEQTAPK;IKPHLMSQELPEDWDKQPVK;ILEFFGLK;ILEFFGLKK;ILFIFIDSDHTDNQR;ITEFCHR;KFDEGRNNFEGEVTK;LITLEEEMTK;LKAEGSEIR;MDSTANEVEAVK;NFEDVAFDEK;NFEDVAFDEKK;SNFAEALAAHK;TGPAATTLPDGAAAESLVESSEVAVIGFFK;THILLFLPK;VDATEESDLAQQYGVR;VHSFPTLK;YKPESEELTAER	12	22	22	22	21878000	20291000	18591000	82140000	93331000	78368000	31345000	25571000	21998000	103000000	77864000	88102000
Parkinson disease protein 7	PARK7	sp|Q99497|PARK7_HUMAN Parkinson disease protein 7 OS=Homo sapiens OX=9606 GN=PARK7 PE=1 SV=2;tr|K7ELW0|K7ELW0_HUMAN Parkinson disease protein 7 OS=Homo sapiens OX=9606 GN=PARK7 PE=1 SV=1;tr|K7EN27|K7EN27_HUMAN Maillard deglycase (Fragment) OS=Homo sapiens	ALVILAK;APLVLKD;DGLILTSR;DVVICPDASLEDAKK;DVVICPDASLEDAKKEGPYDVVVLPGGNLGAQNLSESAAVK;EGPYDVVVLPGGNLGAQNLSESAAVK;EVAAQVK;GAEEMETVIPVDVMR;GAEEMETVIPVDVMRR;GLIAAICAGPTALLAHEIGFGSK;GPGTSFEFALAIVEALNGK;MMNGGHYTYSENRVEK;RALVILAK;VTVAGLAGKDPVQCSR	3	14	14	14	9758400	12573000	14928000	196340000	264640000	292070000	25922000	24315000	25889000	193860000	345030000	330060000
Spectrin beta chain	SPTBN1	tr|A0A087WUZ3|A0A087WUZ3_HUMAN Spectrin beta chain OS=Homo sapiens OX=9606 GN=SPTBN1 PE=1 SV=1;sp|Q01082|SPTB2_HUMAN Spectrin beta chain, non-erythrocytic 1 OS=Homo sapiens OX=9606 GN=SPTBN1 PE=1 SV=2;sp|Q01082-3|SPTB2_HUMAN Isoform 2 of Spectrin beta chai	ALVADSHPESER;AQTLPTSVVTITSESSPGKR;DALLSALSIQNYHLECNETK;DASVAEAWLLGQEPYLSSR;DLDDFQSWLSR;DLTSVNILLK;DVAEEIANYRPTLDTLHEQASALPQEHAESPDVR;EGMQLISEKPETEAVVK;EIHQFNRDVEDEILWVGER;ELEAENYHDIKR;FANSLVGVQQQLQAFNTYR;FLQDCQELSLWINEK;GNLEVLLFTIQSK;HLLGVEDLLQK;HQAFMAELASNK;HQILEQAVEDYAETVHQLSK;HYASEEIK;IHCLENVDK;INAVVETGRR;ITDLYTDLRDGR;IVSSSDVGHDEYSTQSLVK;KHEAIETDIAAYEER;KLPEELGRDQNTVETLQR;LAEISDVWEEMK;LFDANKAE…	6	47	47	43	10376000	11015000	18010000	1101200	1137300	0	12479000	13589000	26050000	0	548220	1612100
Proliferation-associated protein 2G4	PA2G4	sp|Q9UQ80|PA2G4_HUMAN Proliferation-associated protein 2G4 OS=Homo sapiens OX=9606 GN=PA2G4 PE=1 SV=3;sp|Q9UQ80-2|PA2G4_HUMAN Isoform 2 of Proliferation-associated protein 2G4 OS=Homo sapiens OX=9606 GN=PA2G4;tr|F8VR77|F8VR77_HUMAN Proliferation-associated	AAHLCAEAALR;AEFEVHEVYAVDVLVSSGEGK;AFFSEVER;AFFSEVERR;ALLQSSASR;EGEFVAQFK;FDAMPFTLR;FTVLLMPNGPMR;GDAMIMEETGK;GIAFPTSISVNNCVCHFSPLK;HELLQPFNVLYEK;ITSGPFEPDLYK;ITSGPFEPDLYKSEMEVQDAELK;LVKPGNQNTQVTEAWNK;MGGDIANR;MGVVECAKHELLQPFNVLYEK;QHVIDGEK;RFDAMPFTLR;SDQDYILK;SEMEVQDAELK;SGEDEQQEQTIAEDLVVTK;SLVEASSSGVSVLSLCEK;TAENATSGETLEENEAGD;TIIQNPTDQQK;TIIQNPTDQQKK;VAHSFNCTPIEGMLSHQLK	6	26	26	26	10952000	11836000	14359000	33601000	42966000	53158000	10109000	15916000	17174000	44944000	75573000	85051000
Neutral amino acid transporter B(0)	SLC1A5	sp|Q15758|AAAT_HUMAN Neutral amino acid transporter B(0) OS=Homo sapiens OX=9606 GN=SLC1A5 PE=1 SV=2;tr|M0QXM4|M0QXM4_HUMAN Amino acid transporter OS=Homo sapiens OX=9606 GN=SLC1A5 PE=1 SV=1;sp|Q15758-3|AAAT_HUMAN Isoform 3 of Neutral amino acid transporte	CVEENNGVAK;EVLDSFLDLAR;GLAAAEPTANGGLALASIEDQGAAAGGYCGSR;GPAGDATVASEK;HYRGPAGDATVASEK;MVADPPRDSK;NIFPSNLVSAAFR;SCTVLNVEGDALGAGLLQNYVDRTESR;SELPLDPLPVPTEEGNPLLK;STEPELIQVK	5	10	10	10	20347000	21093000	26709000	0	0	1090200	56506000	40661000	67316000	2221800	143260	1660900
26S proteasome non-ATPase regulatory subunit 6	PSMD6	sp|Q15008|PSMD6_HUMAN 26S proteasome non-ATPase regulatory subunit 6 OS=Homo sapiens OX=9606 GN=PSMD6 PE=1 SV=1;sp|Q15008-4|PSMD6_HUMAN Isoform 4 of 26S proteasome non-ATPase regulatory subunit 6 OS=Homo sapiens OX=9606 GN=PSMD6;sp|Q15008-3|PSMD6_HUMAN Iso	ANEDELK;DNNMAPYYEALCK;DWLFAPHYR;FLLSLPEHR;FLLSLPEHRGDAAVRDELMAAVR;GAEILEVLHSLPAVR;GDAAVRDELMAAVR;IDKVNEIVETNRPDSK;IGDKEGALTAFRK;IGLFYMDNDLITR;IHAYSQLLESYR;KGDLLLNR;NLGESEIRDAMMAK;NWQYQETIK;PLENLEEEGLPK;PLENLEEEGLPKNPDLR;QYLFSLYECR;RLDEELEDAEK;SLIEEGGDWDRR;SLTLGYMAEAFGVGVEFIDQELSR;VNEIVETNRPDSK;VYQGLYCVAIRDFK	7	22	22	22	21289000	30327000	40173000	3149400	989530	2319900	23277000	40552000	36744000	1746900	2025600	3850600
Stress-induced-phosphoprotein 1	STIP1	sp|P31948|STIP1_HUMAN Stress-induced-phosphoprotein 1 OS=Homo sapiens OX=9606 GN=STIP1 PE=1 SV=1;sp|P31948-2|STIP1_HUMAN Isoform 2 of Stress-induced-phosphoprotein 1 OS=Homo sapiens OX=9606 GN=STIP1;sp|P31948-3|STIP1_HUMAN Isoform 3 of Stress-induced-phosp	AAALEAMK;AAALEFLNRFEEAK;ALDLDSSCK;ALSVGNIDDALQCYSEAIKLDPHNHVLYSNR;AMADPEVQQIMSDPAMR;AMDVYQK;DCEECIQLEPTFIK;DFDTALK;DPQALSEHLK;ELDPTNMTYITNQAAVYFEK;ELGNDAYK;ETKPEPMEEDLPENKK;FMNPFNMPNLYQK;HEANNPQLK;LAYINPDLALEEK;LLEFQLALK;LMDVGLIAIR;NPVIAQK;RTYEEGLK;TLLSDPTYRELIEQLR;TVDLKPDWGK	6	21	21	21	12196000	15795000	17603000	47984000	65186000	50130000	20469000	29812000	38288000	68169000	91734000	92799000
Calreticulin	CALR	sp|P27797|CALR_HUMAN Calreticulin OS=Homo sapiens OX=9606 GN=CALR PE=1 SV=1;tr|K7EJB9|K7EJB9_HUMAN Calreticulin (Fragment) OS=Homo sapiens OX=9606 GN=CALR PE=1 SV=1	CKDDEFTHLYTLIVRPDNTYEVK;EQFLDGDGWTSR;FVLSSGK;FYALSASFEPFSNK;FYGDEEK;GLQTSQDAR;GQTLVVQFTVK;HEQNIDCGGGYVK;IDNSQVESGSLEDDWDFLPPKK;IKDPDASKPEDWDER;KVHVIFNYK;QIDNPDYK;VHVIFNYK	3	13	13	13	24561000	20363000	20305000	58277000	55970000	61161000	38111000	28996000	30919000	87840000	57800000	66660000
Desmocollin-2	DSC2	sp|Q02487|DSC2_HUMAN Desmocollin-2 OS=Homo sapiens OX=9606 GN=DSC2 PE=1 SV=1;sp|Q02487-2|DSC2_HUMAN Isoform 2B of Desmocollin-2 OS=Homo sapiens OX=9606 GN=DSC2;tr|A0A3B3ISU0|A0A3B3ISU0_HUMAN Desmocollin-2 OS=Homo sapiens OX=9606 GN=DSC2 PE=1 SV=1	AYDPETR;DLVNTANWR;ENAEVGTTSNGYK;GAGHHHTLDSCR;GGHTEVDNCR;GPGVDQEPR;IFVFLEHQTK;KLTDPTGWVTIDENTGSIK;LSYQNDPPFGSYVVPITVR;NLFYVER;QQMILQIGVVNEAPFSR;RSFTILLSNTENQEK;SAMSTATVTVNVEDQDEGPECNPPIQTVR;SFTILLSNTENQEK;SLDREAETIK;TNEGVLCVVKPLNYEEK;TSYVTSVEENTVDVEILR;TVIICKPTMSSAEIVAVDPDEPIHGPPFDFSLESSTSEVQR;VGTTVGQVCATDKDEPDTMHTR;VIPDDLAQQNLIVSNTEAPGDDK;VYLCNQDENHK	6	21	21	21	33504000	28550000	29213000	149050000	137370000	128070000	59396000	40283000	29368000	195580000	129620000	107050000
Asparagine--tRNA ligase, cytoplasmic	NARS1	sp|O43776|SYNC_HUMAN Asparagine--tRNA ligase, cytoplasmic OS=Homo sapiens OX=9606 GN=NARS1 PE=1 SV=1	ALMTVGKEPFPTIYVDSQK;CPEDSRLTESVDVLMPNVGEIVGGSMR;EGIDPTPYYWYTDQR;EGIDPTPYYWYTDQRK;EHDVKKEDGTFYEFGEDIPEAPER;FLTWILNR;IFDSEEILAGYKR;IGALEGYR;KITIKNDPSLPEPK;LMTDTINEPILLCR;MNYSDAIVWLK;NLMFLVLR;RMNYSDAIVWLK;SPAGSIVHELNPNFQPPK;VFGWVHR;YGTCPHGGYGLGLER	7	16	16	16	16637000	19699000	22905000	23012000	35918000	28718000	16000000	33754000	39137000	22056000	37170000	44663000
Isoform 2 of Coatomer subunit beta	COPB2	sp|P35606-2|COPB2_HUMAN Isoform 2 of Coatomer subunit beta OS=Homo sapiens OX=9606 GN=COPB2;sp|P35606|COPB2_HUMAN Coatomer subunit beta OS=Homo sapiens OX=9606 GN=COPB2 PE=1 SV=2	AAESLADPTEYENLFPGLK;AMGDAEIKDGERLPLAVK;CQFGLAQECLHHAQDYGGLLLLATASGNANMVNK;DGERLPLAVK;DMGSCEIYPQTIQHNPNGR;DNNQFASASLDR;EAFVVEEWVK;ETHADLWPAK;GSNNVALGYDEGSIIVK;GVNCIDYYSGGDKPYLISGADDR;IAYQLAVEAESEQK;IWHSSTYR;LGREEPAMSMDANGK;LNYYVGGEIVTIAHLDR;NNVAFMSYFLQGK;NWVVTGADDMQIR;QQALTVSTDPEHRFELALQLGELK;SFGSAQEFAWAHDSSEYAIR;SFKPDFGAESIYGGFLLGVR;TCVQTLEGHAQNVSCASFHPELPIIITGSEDGTVR;TFEVCDLPVR;TGRLPEAAFLAR;TMYL…	9	29	29	29	25773000	25818000	32071000	2744100	3201700	3785600	31042000	33760000	42566000	5538300	7256700	3945900
Isoform 3 of Polypyrimidine tract-binding protein 1	PTBP1	sp|P26599-3|PTBP1_HUMAN Isoform 3 of Polypyrimidine tract-binding protein 1 OS=Homo sapiens OX=9606 GN=PTBP1;sp|P26599-2|PTBP1_HUMAN Isoform 2 of Polypyrimidine tract-binding protein 1 OS=Homo sapiens OX=9606 GN=PTBP1;tr|A0A0U1RRM4|A0A0U1RRM4_HUMAN Polypyr	DYGNSPLHR;EGQEDQGLTK;HQNVQLPR;IAIPGLAGAGNSVLLVSNLNPER;IIVENLFYPVTLDVLHQIFSK;KLPIDVTEGEVISLGLPFGK;LHGKPIR;LSLDGQNIYNACCTLR;LTSLNVK;MDGIVPDIAVGTK;NFQNIFPPSATLHLSNIPPSVSEEDLK;NNQFQALLQYADPVSAQHAK;VLFSSNGGVVK;VTNLLMLK	20	14	14	14	24791000	29704000	35314000	4686300	38278000	33808000	26405000	66411000	139710000	50797000	80394000	113660000
Isoform C of AP-1 complex subunit beta-1	AP1B1	sp|Q10567-3|AP1B1_HUMAN Isoform C of AP-1 complex subunit beta-1 OS=Homo sapiens OX=9606 GN=AP1B1;sp|Q10567-2|AP1B1_HUMAN Isoform B of AP-1 complex subunit beta-1 OS=Homo sapiens OX=9606 GN=AP1B1;sp|Q10567|AP1B1_HUMAN AP-1 complex subunit beta-1 OS=Homo sa	AAMIWIVGEYAER;AVWLPAMK;CLKDEDPYVRK;CVSTLLDLIQTK;DCEDPNPLIR;DCPLNAEAASSK;DDREAQSICER;DIPNENEAQFQIR;DLDYYGTLLK;DVSALFPDVVNCMQTDNLELKK;EYATEVDVDFVRK;FMEMLSK;GLEISGTFTR;IQPGNPSCTLSLK;ITEYLCEPLRK;KGEIFELK;KLVYLYLMNYAK;LASQANIAQVLAELK;LHDINAQLVEDQGFLDTLK;LLSTDPVAAK;LQSSNIFTVAK;LSHANSAVVLSAVK;LVYLYLMNYAK;MEPLNNLQVAVK;NINLIVQK;QMFLATWK;RNVEGQDMLYQSLK;SQPDMAIMAVNTFVK;VNYVVQEAIVVIK;YNDPIYVK	6	30	30	14	15460000	12356000	21546000	496830	1606500	1668900	17117000	27868000	44375000	1776700	5095800	2833000
Cullin-4B	CUL4B	tr|A0A669KAX4|A0A669KAX4_HUMAN Cullin-4B OS=Homo sapiens OX=9606 GN=CUL4B PE=1 SV=1;tr|K4DI93|K4DI93_HUMAN Cullin 4B, isoform CRA_e OS=Homo sapiens OX=9606 GN=CUL4B PE=1 SV=1;sp|Q13620-1|CUL4B_HUMAN Isoform 2 of Cullin-4B OS=Homo sapiens OX=9606 GN=CUL4B;s	AFGSTIVINPEK;AHIISDQK;AQIHQFREDSLDSVLFLK;DKPKLPENYTDETWQK;DVFEAFYK;DVFEAFYKK;EAFETFINK;EATDEELEK;ETVEEQASTTER;EVPEYLHHVNK;FLEETNR;FPVKPADLKK;GKDIEDGDKFICNDDFK;HECGAAFTSK;INQIQMK;ISANLYK;LKHECGAAFTSK;LQWQSTLGHCVLK;QATGIEDGELRR;QLLGEHLTAILQK;QYQIDAAIVR;RLEEEADRLITYLDQTTQK;RPNKPAELIAK;SIFLFLDR;SILISSVASVHHANGLAK;SSTTVSSFANSKPGSAK;TIDGILLLIERER;TLQSLACGK;TLSHNLLVSEVYNQLK;TMVQELLDFK	7	30	30	19	12299000	12216000	19295000	0	1531700	1416800	7023700	28644000	30032000	1585100	3955400	6668600
Isoform 2 of F-actin-capping protein subunit beta	CAPZB	sp|P47756-2|CAPZB_HUMAN Isoform 2 of F-actin-capping protein subunit beta OS=Homo sapiens OX=9606 GN=CAPZB;tr|B1AK87|B1AK87_HUMAN F-actin-capping protein subunit beta OS=Homo sapiens OX=9606 GN=CAPZB PE=1 SV=1;tr|B1AK88|B1AK88_HUMAN F-actin-capping protein	DIVNGLR;DYLLCDYNR;DYLLCDYNRDGDSYR;GCWDSIHVVEVQEK;LTSTVMLWLQTNK;LVEDMENK;NDLVEALK;NLSDLIDLVPSLCEDLLSSVDQPLK;RLPPQQIEK;SDQQLDCALDLMR;SKQEALKNDLVEALK;SPWSNKYDPPLEDGAMPSAR;STLNEIYFGK;SVQTFADK	7	14	14	14	27539000	29158000	25273000	7929800	12731000	6000300	25813000	38126000	39021000	14587000	26106000	34497000
Interleukin enhancer-binding factor 2	ILF2	tr|B4DY09|B4DY09_HUMAN Interleukin enhancer-binding factor 2 OS=Homo sapiens OX=9606 GN=ILF2 PE=1 SV=1;sp|Q12905|ILF2_HUMAN Interleukin enhancer-binding factor 2 OS=Homo sapiens OX=9606 GN=ILF2 PE=1 SV=2;tr|X6R6Z1|X6R6Z1_HUMAN Interleukin enhancer-binding	AYEKPPEK;AYEKPPEKK;GTMTTGHNVADLVVILK;ILITTVPPNLR;ILPTLEAVAALGNK;ILSHGGFRK;KGTMTTGHNVADLVVILK;KLDPELHLDIK;NQDLAPNSAEQASILSLVTK;RNQDLAPNSAEQASILSLVTK;VKPAPDETSFSEALLK;VKPAPDETSFSEALLKR;VLQSALAAIR	4	13	13	13	19541000	20541000	27878000	8469000	19252000	14819000	19729000	44297000	70290000	16689000	18074000	29230000
40S ribosomal protein SA (Fragment)	RPSA	tr|C9J9K3|C9J9K3_HUMAN 40S ribosomal protein SA (Fragment) OS=Homo sapiens OX=9606 GN=RPSA PE=1 SV=8;tr|A0A0C4DG17|A0A0C4DG17_HUMAN 40S ribosomal protein SA OS=Homo sapiens OX=9606 GN=RPSA PE=1 SV=1;sp|P08865|RSSA_HUMAN 40S ribosomal protein SA OS=Homo sap	ADHQPLTEASYVNLPTIALCNTDSPLR;AIVAIENPADVSVISSR;EHPWEVMPDLYFYRDPEEIEKEEQAAAEK;FAAATGATPIAGR;FLAAGTHLGGTNLDFQMEQYIYK;FLAAGTHLGGTNLDFQMEQYIYKR;FTPGTFTNQIQAAFREPR;GAHSVGLMWWMLAR;LLVVTDPR;RKSDGIYIINLK;SGALDVLQMK;SGALDVLQMKEEDVLK;YVDIAIPCNNK	4	13	13	13	26202000	35033000	29775000	18397000	25356000	19678000	36942000	47678000	70314000	21896000	20240000	33646000
Carboxypeptidase B2	CPB2	sp|Q2KIG3|CBPB2_BOVIN Carboxypeptidase B2 OS=Bos taurus OX=9913 GN=CPB2 PE=1 SV=1;	AYISMHSYSQK;EAVFAMENIHR;GKYGFLLPESYIRPTCSEALVAVAK;GQVLSALPR;HMDFYIMPVVNVDGYDYTWKK;HWCGEGASSSSCSEIYCGTYPESEPEVK;IHIGSSYEK;IVFPYSYSR;IVLWQPVAAEYIVK;NACVGTDLNR;NAMWIDCGIHAR;VLVENVEDLIR;YGFLLPESYIRPTCSEALVAVAK;YSFTFELR;YTHGSGSESLYLAPGGSDDWIYDLGIK	5	15	15	15	46797000	44727000	31291000	6429200	3356300	1426500	49925000	21975000	22410000	9174700	1262400	1025200
Serine/threonine-protein phosphatase 2A 65 kDa regulatory subunit A alpha isoform	PPP2R1A	sp|P30153|2AAA_HUMAN Serine/threonine-protein phosphatase 2A 65 kDa regulatory subunit A alpha isoform OS=Homo sapiens OX=9606 GN=PPP2R1A PE=1 SV=4;tr|B3KQV6|B3KQV6_HUMAN Serine/threonine-protein phosphatase 2A 65 kDa regulatory subunit A alpha isoform OS=	AISHEHSPSDLEAHFVPLVK;AVGPEITKTDLVPAFQNLMK;EFCENLSADCRENVIMSQILPCIK;ELVSDANQHVK;EWAHATIIPK;HMLPTVLR;IGPILDNSTLQSEVKPILEK;KLSTIALALGVER;LNIISNLDCVNEVIGIR;LSTIALALGVER;LTQDQDVDVK;MAGDPVANVR;NLCSDDTPMVR;RLAGGDWFTSR;SEIIPMFSNLASDEQDSVR;TDLVPAFQNLMK;TSACGLFSVCYPR;VLAMSGDPNYLHR;VLELDNVK;YMVADKFTELQK	13	20	20	20	29103000	30908000	32801000	5930700	7850000	9554000	25582000	26991000	42973000	9437900	14146000	15634000
Ras-related C3 botulinum toxin substrate 1	RAC1	sp|P63000|RAC1_HUMAN Ras-related C3 botulinum toxin substrate 1 OS=Homo sapiens OX=9606 GN=RAC1 PE=1 SV=1;sp|P63000-2|RAC1_HUMAN Isoform B of Ras-related C3 botulinum toxin substrate 1 OS=Homo sapiens OX=9606 GN=RAC1;sp|P60763|RAC3_HUMAN Ras-related C3 bot	AVLCPPPVK;AVLCPPPVKK;CVVVGDGAVGK;HHCPNTPIILVGTK;KLTPITYPQGLAMAK;LDLRDDKDTIEK;LTPITYPQGLAMAK;YLECSALTQR	9	8	8	7	28744000	31668000	33697000	4592400	7474000	14498000	74196000	70968000	71522000	7443800	18326000	17099000
Protein ERGIC-53	LMAN1	sp|P49257|LMAN1_HUMAN Protein ERGIC-53 OS=Homo sapiens OX=9606 GN=LMAN1 PE=1 SV=2	AAFENWEVEVTFR;DIDNLVQRNMPSNEK;EKYQEEFEHFQQELDK;GAGMPGQHGQITQQELDTVVK;GHPDLQGQPAEEIFESVGDRELR;GPHLVQSDGTVPFWAHAGNAIPSSDQIR;KKEEFQK;LVSGMQHPGSAGGVYETTQHFIDIK;NNPAIVIIGNNGQIHYDHQNDGASQALASCQR;NSMSETVR;QLDMILDEQRR;QVFEGQNR;RGAGMPGQHGQITQQELDTVVK;YQEEFEHFQQELDK;YVSSLTEEISK;YVSSLTEEISKR	1	16	16	16	28246000	28773000	28702000	1428200	953230	1703900	27371000	25361000	23023000	2432300	1779100	3418800
Exportin-1	XPO1	sp|O14980|XPO1_HUMAN Exportin-1 OS=Homo sapiens OX=9606 GN=XPO1 PE=1 SV=1	AIIASNIMYIVGQYPR;AVGHPFVIQLGR;DFEEYPEHR;DLLGLCEQKR;DTDSINLYK;EFAGEDTSDLFLEEREIALR;EHDQLIEK;EHLRDFLVQIK;ETLVYLTHLDYVDTER;FLNVPMFR;FLVTVIK;HWPTFISDIVGASR;ICLEYWNHLAAELYR;IYLDMLNVYK;KYVVGLIIK;LFEFMHETHDGVQDMACDTFIK;LHNQVNGTEWSWK;LLSEEVFDFSSGQITQVK;LNMILVQILK;NLNTLCWAIGSISGAMHEEDEK;NMRETLVYLTHLDYVDTER;NVDILKDPETVK;NVPAAREPEVLSTMAIIVNK;PAIMTMLADHAAR;QLYLPMLFK;RQLYLPMLFK;SAFPHLQDAQVK;TSESLCQNNMVILK;TSS…	10	31	31	31	17153000	19461000	25400000	4238800	805740	5937600	11772000	31919000	36609000	4406900	7690500	8182300
Isoform 2 of Kunitz-type protease inhibitor 1	SPINT1	sp|O43278-2|SPIT1_HUMAN Isoform 2 of Kunitz-type protease inhibitor 1 OS=Homo sapiens OX=9606 GN=SPINT1;tr|H3BR01|H3BR01_HUMAN Kunitz-type protease inhibitor 1 (Fragment) OS=Homo sapiens OX=9606 GN=SPINT1 PE=1 SV=1;tr|H3BMB6|H3BMB6_HUMAN Kunitz-type protea	DVENTDWR;EGFINYLTR;FTYGGCYGNK;GHCVDLPDTGLCK;GVQGPSMER;KDPNQVELWGLK;LLRGDTDVRVER;NNFEEEQQCLESCR;NNYLREEECILACR;QTEDYCLASNK;RHPVCSGTCQPTQFR;SFVYGGCLGNK;VQPQEPLVLK;WYYDPTEQICK;WYYNPFSEHCAR;YTSGFDELQR	5	16	16	1	28260000	16901000	16554000	139530000	97919000	96862000	20543000	14762000	13836000	102180000	77681000	46703000
Transforming growth factor beta receptor type 3	TGFBR3	sp|Q03167|TGBR3_HUMAN Transforming growth factor beta receptor type 3 OS=Homo sapiens OX=9606 GN=TGFBR3 PE=1 SV=3;sp|Q03167-2|TGBR3_HUMAN Isoform 2 of Transforming growth factor beta receptor type 3 OS=Homo sapiens OX=9606 GN=TGFBR3	EVTLHLNPISSVHIHHK;EYGAVTSFTELK;GTTGLPQEVHVLNLR;IIAPNSIGFGK;ILLDPGALPALQNPPIR;MIVAVEK;NFPHGNEHLLNWAR;NLILILK;SIRDDIPSTQGNLVK;SVNWVIK;SVVFLLNSPHPLVWHLK;TAGQGPGQLQR;WALDNGYSPITSYTMAPVANR	3	13	13	13	69258000	33998000	34715000	23786000	4278900	19793000	55179000	40732000	21172000	33037000	14462000	13163000
Ganglioside GM2 activator	GM2A	sp|P17900|SAP3_HUMAN Ganglioside GM2 activator OS=Homo sapiens OX=9606 GN=GM2A PE=1 SV=4	EVAGLWIK;IESVLSSSGK;IESVLSSSGKR;KPSQLSSFSWDNCDEGKDPAVIR;SEFVVPDLELPSWLTTGNYR;TYGLPCHCPFK;VDLVLEK	3	7	7	7	64353000	38653000	47400000	162720000	159470000	174840000	25186000	21517000	16526000	167650000	100230000	77412000
Collagen alpha-1(VI) chain	COL6A1	sp|P12109|CO6A1_HUMAN Collagen alpha-1(VI) chain OS=Homo sapiens OX=9606 GN=COL6A1 PE=1 SV=3;tr|A0A087X0S5|A0A087X0S5_HUMAN Collagen alpha-1(VI) chain OS=Homo sapiens OX=9606 GN=COL6A1 PE=1 SV=1	AVQEAQR;DAEEAISQTIDTIVDMIK;IALVITDGR;LKPYGALVDK;LLLFSDGNSQGATPAAIEK;MCSCCECK;RLLLFSDGNSQGATPAAIEK;VAVVQYSGTGQQRPER;VFSVAITPDHLEPR;VPSYQALLR	2	10	10	10	84236000	73374000	56561000	7410900	0	9352500	63036000	28409000	25371000	10611000	8323700	7593100
Malate dehydrogenase, cytoplasmic	MDH1	sp|P40925|MDHC_HUMAN Malate dehydrogenase, cytoplasmic OS=Homo sapiens OX=9606 GN=MDH1 PE=1 SV=4;sp|P40925-3|MDHC_HUMAN Isoform 3 of Malate dehydrogenase, cytoplasmic OS=Homo sapiens OX=9606 GN=MDH1;tr|A0A5K1VW95|A0A5K1VW95_HUMAN Malate dehydrogenase OS=Ho	AICDHVR;DLDVAILVGSMPR;DVIATDKEDVAFK;ENFSCLTR;ESAFEFLSSA;EVGVYEALKDDSWLK;FVEGLPINDFSR;GEFVTTVQQR;LSSAMSAAK;NVIIWGNHSSTQYPDVNHAK;VIVVGNPANTNCLTASK	9	11	11	11	17897000	20236000	22092000	66923000	114100000	117900000	21869000	31432000	30969000	68975000	144890000	137770000
Isoform 3 of Protein arginine N-methyltransferase 1	PRMT1	sp|Q99873-3|ANM1_HUMAN Isoform 3 of Protein arginine N-methyltransferase 1 OS=Homo sapiens OX=9606 GN=PRMT1;tr|E9PKG1|E9PKG1_HUMAN Protein arginine N-methyltransferase 1 OS=Homo sapiens OX=9606 GN=PRMT1 PE=1 SV=1;sp|Q99873-2|ANM1_HUMAN Isoform 2 of Protein	AAAEAANCIMEVSCGQAESSEKPNAEDMTSK;ANKLDHVVTIIK;ATLYVTAIEDR;DKVVLDVGSGTGILCMFAAK;DVAIKEPLVDVVDPK;DYYFDSYAHFGIHEEMLKDEVR;EVDIYTVK;GKVEEVELPVEK;GQLCELSCSTDYR;IHWWENVYGFDMSCIK;KVIGIECSSISDYAVK;NNRDLDFTIDLDFK;NSMFHNR;QLVTNACLIK;QTVFYMEDYLTVK;RTGFSTSPESPYTHWK;TGEEIFGTIGMRPNAK;TGFSTSPESPYTHWK;VIGIECSSISDYAVK	13	19	19	19	13271000	12028000	24145000	1409500	1507900	4130100	7698200	45464000	45926000	3773600	17066000	15471000
Threonine--tRNA ligase 1, cytoplasmic	TARS1	sp|P26639|SYTC_HUMAN Threonine--tRNA ligase 1, cytoplasmic OS=Homo sapiens OX=9606 GN=TARS1 PE=1 SV=3;sp|P26639-2|SYTC_HUMAN Isoform 2 of Threonine--tRNA ligase 1, cytoplasmic OS=Homo sapiens OX=9606 GN=TARS1	AEHDSILAEK;ETLLAMFK;FLGDIEVWDQAEK;FMADIDLDPGCTLNKK;FQQDDAHIFCAMEQIEDEIK;GCLDFLR;GFQEVVTPNIFNSR;IGRDQELYFFHELSPGSCFFLPK;ISGTVNIR;IYGISFPDPK;KETLLAMFK;LADFGVLHRNELSGALTGLTR;LEMYNILK;LNLSTRPEK;MGGEEKPIGAGEEK;NELSGALTGLTR;QLENSLNEFGEKWELNSGDGAFYGPK;QVDAESWK;QVMVVPVGPTCDEYAQK;RGFQEVVTPNIFNSR;SWRELPLR;TISETIER;TTPYQIACGISQGLADNTVIAK;TVYSVFGFSFK;VRQQFHDAK;VTLPDGK;WPFWLSPR;YHQCATIQLDFQLPIR	16	28	28	28	20823000	18380000	20278000	7448200	21968000	20414000	12729000	25892000	36393000	20650000	29773000	33347000
Keratin, type II cuticular Hb2	KRT82	;sp|Q9NSB4|KRT82_HUMAN Keratin, type II cuticular Hb2 OS=Homo sapiens OX=9606 GN=KRT82 PE=1 SV=3	AQYDDIASR;EYQEVMNSK;EYQEVMNSKLGLDIEIATYR;EYQEVMNSKLGLDIEIATYRR;LAGLEEALQK;LGLDIEIATYR;LGLDIEIATYRR	2	7	1	1	0	0	0	3496000	3021200	3026000	0	0	0	2311700	5108500000	2133500
Heterogeneous nuclear ribonucleoprotein M	HNRNPM	tr|A0A087X0X3|A0A087X0X3_HUMAN Heterogeneous nuclear ribonucleoprotein M OS=Homo sapiens OX=9606 GN=HNRNPM PE=1 SV=1;sp|P52272-2|HNRPM_HUMAN Isoform 2 of Heterogeneous nuclear ribonucleoprotein M OS=Homo sapiens OX=9606 GN=HNRNPM;sp|P52272|HNRPM_HUMAN Hete	ACQIFVR;AFITNIPFDVK;EVFSMAGVVVR;FGSGMNMGR;FNECGHVLYADIK;GEGERPAQNEK;GIGMGNIGPAGMGMEGIGFGINK;GNFGGSFAGSFGGAGGHAPGVAR;HSLSGRPLK;INEILSNALK;LSGREIDVRIDR;MGAGMGFGLER;MGANNLER;MGGMEGPFGGGMENMGR;MGLAMGGGGGASFDR;MGLSMER;MGLVMDR;MGPAIER;MGPLGLDHMASSIER;MGPVMDR;MGQTMER;MGSGIER;MVPAGMGAGLER;NLPFDFTWK;RGGNRFEPYANPTK;VGEVTYVELLMDAEGK;VKEDPDGEHAR;VKEDPDGEHARR	12	28	28	28	15237000	18199000	14372000	1389300	5493500	2130900	40869000	33970000	60929000	3213000	682020	4318600
Calpain-1 catalytic subunit	CAPN1	sp|P07384|CAN1_HUMAN Calpain-1 catalytic subunit OS=Homo sapiens OX=9606 GN=CAPN1 PE=1 SV=1	DFFLANASR;DMETIGFAVYEVPPELVGQPAVHLKR;GFSLESCR;GQVVSLIR;IRNYLSIFR;KAPSDLYQIILK;LEICNLTPDALK;LVFVHSAEGNEFWSALLEK;MAIESAGFK;NYPATFWVNPQFK;QLAGEDMEISVK;RPTELLSNPQFIVDGATR;SEQFINLR;SGSMSAYEMR;WKRPTELLSNPQFIVDGATR;WNTTLYEGTWR;YLGQDYEQLR	11	17	17	17	93231000	106490000	196240000	17597000	22297000	140210000	118040000	257210000	243950000	171740000	234830000	122840000
Polyadenylate-binding protein 1	PABPC1	sp|P11940|PABP1_HUMAN Polyadenylate-binding protein 1 OS=Homo sapiens OX=9606 GN=PABPC1 PE=1 SV=2;tr|E7ERJ7|E7ERJ7_HUMAN Polyadenylate-binding protein OS=Homo sapiens OX=9606 GN=PABPC1 PE=1 SV=1;sp|P11940-2|PABP1_HUMAN Isoform 2 of Polyadenylate-binding pr	ALDTMNFDVIK;EFSPFGTITSAK;EFTNVYIK;FSPAGPILSIR;GFGFVCFSSPEEATK;GFGFVSFER;GFGFVSFERHEDAQK;GYGFVHFETQEAAER;IVATKPLYVALAQR;LFPLIQAMHPTLAGK;NFGEDMDDERLK;NLDDGIDDERLRK;PLYVALAQR;QAHLTNQYMQR;RSLGYAYVNFQQPADAER;SKVDEAVAVLQAHQAK;SLGYAYVNFQQPADAER;YQGVNLYVK	26	18	18	12	16445000	15112000	19249000	15668000	16652000	15637000	18335000	21598000	30795000	24500000	23144000	28458000
Alpha-mannosidase 2	MAN2A1	sp|Q16706|MA2A1_HUMAN Alpha-mannosidase 2 OS=Homo sapiens OX=9606 GN=MAN2A1 PE=1 SV=2	AAEILYYFALR;DWVVVDYGTR;FDQTGLMK;FGCPWGVPPETIHPGNVQSR;FIWSEISYLSK;FLSSSLYTALTEAR;FYTDLNGYQIQPR;GTGLFCSTTQGK;HHEVNVQFSWYGTTIKR;ICCQFDFK;ILESASSNSHLADYVLYK;ITANLFR;IYSEVTCFFDHVTHR;LFHSLMVLEK;LPLQANVYPMTTMAYIQDAK;NKVEDSGIFTIK;NLGLFQHHDAITGTAK;NYQQLFDYMNSQSK;PYVYTTPPFVR;QGFDITYESNEWDTEPLQVFVVPHSHNDPGWLK;RSAVNTEEEK;RSAVNTEEEKK;SGAYLFLPDGNAK;SGWAIDPFGHSPTMAYLLNR;SQDSLPQK;TLEFFWR;TQYIFNNMVLK;VLLAPLGDDFR;…	7	29	29	29	25170000	25806000	33584000	5677500	14926000	25915000	19766000	27753000	9895800	21214000	25087000	6971400
Semaphorin-4C	SEMA4C	sp|Q9C0C4|SEM4C_HUMAN Semaphorin-4C OS=Homo sapiens OX=9606 GN=SEMA4C PE=1 SV=2	AVESDCYAEQVVAR;CTYVNMLTFTLEHGEFEDGK;CVAVGGHSGSLLIQHVMTSDTSGICNLR;DLPAEQPGSFLYDAR;HAGAYHCFSEEQGAR;HGYTSSLELPDNILNFVK;KHPLMEEQVGPR;LLFAGSR;LQALVVMAAQPR;NMGPHHSMK;RHGYTSSLELPDNILNFVK;SLVLSQSK;SLVLSQSKK;SQLVQLPVADCMK;TVSSGELATVVR;TVSSGELATVVRR;VFEGPYK;WTFGGRDLPAEQPGSFLYDAR	3	18	18	18	22197000	17751000	19875000	31416000	25441000	34039000	30951000	15095000	12716000	55957000	38458000	30555000
Sortilin	SORT1	sp|Q99523|SORT_HUMAN Sortilin OS=Homo sapiens OX=9606 GN=SORT1 PE=1 SV=3;sp|Q99523-2|SORT_HUMAN Isoform 2 of Sortilin OS=Homo sapiens OX=9606 GN=SORT1	ADLGALELWR;CQGGVNPVREVK;CTSNFLSPEK;CVEQPELK;DPIYFTGLASEPGAR;DYTIWLAHSTDPEDYEDGCILGYK;FLFASVMADK;FLFASVMADKDTTR;FSTDEGQCWQTYTFTR;FSTDEGQCWQTYTFTRDPIYFTGLASEPGAR;GHDLEFCLYGREEHLTTNGYR;IYSFGLGGR;KPENSECDATAK;LYRSEDYGK;MLEGPHYYTILDSGGIIVAIEHSSRPINVIK;NFGGKWEEIHK;SAPGEDEECGR;SAPGEDEECGRVR;SSVCQNGRDYVVTK;TEFGMAIGPENSGK;VVLTAEVSGGSR;WTHLRKPENSECDATAK	6	22	22	22	33898000	25397000	22240000	25792000	20434000	26677000	50639000	22959000	20919000	61868000	29843000	15206000
Isoform 2 of Follistatin-related protein 3	FSTL3	sp|O95633-2|FSTL3_HUMAN Isoform 2 of Follistatin-related protein 3 OS=Homo sapiens OX=9606 GN=FSTL3;sp|O95633|FSTL3_HUMAN Follistatin-related protein 3 OS=Homo sapiens OX=9606 GN=FSTL3 PE=1 SV=1	CECAPDCSGLPAR;CRGHPDLSVMYR;DSCDGVECGPGK;GHPDLSVMYR;HAGSCAGTPEEPPGGESAEEEENFV;INLLGFLGLVHCLPCK;LQVCGSDGATYRDECELR;MGSGNPAPGGVCWLQQGQEATCSLVLQTDVTR;MLGGRPR;QATCFLGR;SCEHVVCPRPQSCVVDQTGSAHCVVCR	5	11	11	11	70446000	75000000	117260000	512980000	688390000	747840000	91152000	73169000	65439000	380930000	442920000	225090000
RuvB-like 1	RUVBL1	sp|Q9Y265|RUVB1_HUMAN RuvB-like 1 OS=Homo sapiens OX=9606 GN=RUVBL1 PE=1 SV=1;sp|Q9Y265-2|RUVB1_HUMAN Isoform 2 of RuvB-like 1 OS=Homo sapiens OX=9606 GN=RUVBL1;tr|E7ETR0|E7ETR0_HUMAN RuvB-like helicase OS=Homo sapiens OX=9606 GN=RUVBL1 PE=1 SV=1	ALESSIAPIVIFASNR;AQTEGINISEEALNHLGEIGTK;AVLLAGPPGTGK;EHVEEISELFYDAK;ERVEAGDVIYIEANSGAVKR;EVYEGEVTELTPCETENPMGGYGK;GLGLDESGLAK;GTEDITSPHGIPLDLLDR;IASHSHVK;KTEVLMENFRR;LDPSIFESLQK;QAASGLVGQENAR;TALALAIAQELGSK;TISHVIIGLK;TMLYTPQEMK;VPFCPMVGSEVYSTEIK;YSVQLLTPANLLAK	6	17	17	17	17671000	21565000	23644000	6081000	6593400	9092400	26457000	23000000	31716000	10729000	7813300	12114000
Actin-related protein 2	ACTR2	sp|P61160|ARP2_HUMAN Actin-related protein 2 OS=Homo sapiens OX=9606 GN=ACTR2 PE=1 SV=1;sp|P61160-2|ARP2_HUMAN Isoform 2 of Actin-related protein 2 OS=Homo sapiens OX=9606 GN=ACTR2;tr|F5H6T1|F5H6T1_HUMAN Actin-related protein 2 OS=Homo sapiens OX=9606 GN=A	CGYAGSNFPEHIFPALVGRPIIR;DKDNFWMTR;DLMVGDEASELR;GYAFNHSADFETVR;HIVLSGGSTMYPGLPSRLER;HLWDYTFGPEK;HMVFLGGAVLADIMK;ILLTEPPMNPTK;IRIEDPPR;KVVVCDNGTGFVK;LCYVGYNIEQEQK;SMLEVNYPMENGIVR;VGNIEIK	5	13	13	13	31385000	19448000	20926000	2824100	933730	5343600	21251000	48452000	46303000	5759600	10397000	10996000
Alanine--tRNA ligase, cytoplasmic	AARS1	sp|P49588|SYAC_HUMAN Alanine--tRNA ligase, cytoplasmic OS=Homo sapiens OX=9606 GN=AARS1 PE=1 SV=2;sp|P49588-2|SYAC_HUMAN Isoform 2 of Alanine--tRNA ligase, cytoplasmic OS=Homo sapiens OX=9606 GN=AARS1	ASEWVQQVSGLMDGK;AVFDETYPDPVR;AVYTQDCPLAAAK;DNFWEMGDTGPCGPCSEIHYDR;DVSAQATGK;EADGILKPLPK;GFFATLVDVVVQSLGDAFPELKK;GGYVLHIGTIYGDLK;GLVVDMDGFEEERK;GTGARPYTGK;ITCLCQVPQNAANR;IVAVTGAEAQK;KAEEIANEMIEAAK;LVSVLQNK;MDSTLTASEIR;MHSPQTSAMLFTVDNEAGK;NSSHAGAFVIVTEEAIAK;QFIDSNPNQPLVILEMESGASAK;QIWQNLGLDDTK;RIVAVTGAEAQK;RRPIMSNHTATHILNFALR;SIDTGMGLER;TITVALADGGRPDNTGR;VGAEDADGIDMAYR;VGDQVWLFIDEPR;VLADHAR;YNYHLDS…	3	27	27	27	23417000	22583000	27795000	2209200	7070900	7202200	14314000	18976000	52572000	2890300	7277100	6242500
Isoform 2 of Nuclear mitotic apparatus protein 1	NUMA1	sp|Q14980-2|NUMA1_HUMAN Isoform 2 of Nuclear mitotic apparatus protein 1 OS=Homo sapiens OX=9606 GN=NUMA1;sp|Q14980|NUMA1_HUMAN Nuclear mitotic apparatus protein 1 OS=Homo sapiens OX=9606 GN=NUMA1 PE=1 SV=2;sp|Q14980-3|NUMA1_HUMAN Isoform 3 of Nuclear mito	AADALEEQQR;AALMESQGQQQEER;AEVSKLEQQCQK;AGDRQPEWLEEQQGR;AQELGHSQSALASAQR;ARQELQEAK;AVQAQGGESQQEAQR;DSAQTSVTQAQR;EAEQMGNELER;EELEQASQAHGAR;EHASGSGAQSEAAGR;ELEELRQTVK;ELGELIPLR;ELSAALQDKK;EQAAEHYK;FVLDHEDGLNLNEDLENFLQK;HLCQQLQAEQAAAEK;HPSSPECLVSAQK;HQVEQLSSSLK;HREELEQSK;IIDRIHGTEEGQQILK;KAGEQQETASR;LADDLSTLQEK;LALLNEK;LDFVCSFLQK;LGHELQQAGLK;LQAQLNELQAQLSQK;LQQLGEAHQAETEVLRR;LSQLEEHLSQLQDNPPQEK;LTAQV…	23	41	41	41	15848000	26426000	51086000	0	0	26802000	28503000	180290000	169860000	18341000	17383000	15033000
Vacuolar protein sorting-associated protein 35	VPS35	sp|Q96QK1|VPS35_HUMAN Vacuolar protein sorting-associated protein 35 OS=Homo sapiens OX=9606 GN=VPS35 PE=1 SV=2	AELAELPLR;AVSTCAHLFWSGR;ENDAVTIQVLNQLIQK;FTLPPLVFAAYQLAFR;GVQHPLR;HFGAGGNQR;HFHNTLEHLR;HFHPLFEYFDYESRK;IFSFAHQTISALIK;ILVGTNLVR;IPVDTYNNILTVLK;IREDLPNLESSEETEQINK;LLDEAIQAVK;LNLEHIATSSAVSK;LSQLEGVNVER;MQHQGHSR;NIIIALIDR;PTTQQSPQDEQEK;SEDPDQQYLILNTAR;VLETTVEIFNK;VQSFQMK;YIYFYEK	4	22	22	22	17446000	19151000	16734000	0	2355200	3807500	16895000	28884000	32530000	2896300	8825200	6497300
Dipeptidyl peptidase 1	CTSC	sp|P53634|CATC_HUMAN Dipeptidyl peptidase 1 OS=Homo sapiens OX=9606 GN=CTSC PE=1 SV=2	AINAIQK;GTDECAIESIAVAATPIPK;GTDECAIESIAVAATPIPKL;ILHLPTSWDWR;KVVVYLQK;LELVHHGPMAVAFEVYDDFLHYKK;NSWGTGWGENGYFR;NVHGINFVSPVR;NWACFTGK;RGTDECAIESIAVAATPIPK;RGTDECAIESIAVAATPIPKL;YAQDFGLVEEACFPYTGTDSPCK;YYSSEYHYVGGFYGGCNEALMK	4	13	13	13	35626000	36197000	39723000	97571000	72776000	103260000	29760000	24313000	18628000	68196000	50662000	44012000
Protein S100-A11	S100A11	sp|P31949|S10AB_HUMAN Protein S100-A11 OS=Homo sapiens OX=9606 GN=S100A11 PE=1 SV=2	CIESLIAVFQK;DGYNYTLSK;DPGVLDR;ISSPTETER;KLDTNSDGQLDFSEFLNLIGGLAMACHDSFLK;NQKDPGVLDR;TEFLSFMNTELAAFTK	1	7	7	7	26074000	36154000	41563000	170760000	250900000	258220000	48952000	56442000	89606000	180980000	302750000	340290000
26S proteasome regulatory subunit 4	PSMC1	sp|P62191|PRS4_HUMAN 26S proteasome regulatory subunit 4 OS=Homo sapiens OX=9606 GN=PSMC1 PE=1 SV=1;sp|P62191-2|PRS4_HUMAN Isoform 2 of 26S proteasome regulatory subunit 4 OS=Homo sapiens OX=9606 GN=PSMC1	AICTEAGLMALR;APQETYADIGGLDNQIQEIK;DLLEPGCSVLLNHK;DYLLMEEEFIR;IETLDPALIRPGR;IKDYLLMEEEFIR;KIEFPLPDEK;KQEGTPEGLYL;KYEPPVPTR;NQEQMKPLEEKQEEER;RYDSNSGGEREIQR;TKGPDAASKLPLVTPHTQCR;TMLELLNQLDGFDSRGDVK;VAEEHAPSIVFIDEIDAIGTK;VHAVIGVLMDDTDPLVTVMK;VHAVIGVLMDDTDPLVTVMKVEK;VTNEDFKK;VVGSELIQK	3	18	18	18	44909000	44617000	52358000	2867100	2658100	5344700	39597000	36290000	60620000	7283000	5186200	2818600
Glucose-6-phosphate isomerase	GPI	sp|P06744|G6PI_HUMAN Glucose-6-phosphate isomerase OS=Homo sapiens OX=9606 GN=GPI PE=1 SV=4;sp|P06744-2|G6PI_HUMAN Isoform 2 of Glucose-6-phosphate isomerase OS=Homo sapiens OX=9606 GN=GPI;tr|A0A2U3TZU2|A0A2U3TZU2_HUMAN Glucose-6-phosphate isomerase OS=Hom	AALTRDPQFQK;AVLHVALR;DRFNHFSLTLNTNHGHILVDYSK;EWFLQAAK;HFVALSTNTTK;ILLANFLAQTEALMR;KIEPELDGSAQVTSHDASTNGLINFIK;MIPCDFLIPVQTQHPIRK;MLVDLAK;SNTPILVDGKDVMPEVNK;SPEDLER;TFTTQETITNAETAK;TLAQLNPESSLFIIASK;VFEGNRPTNSIVFTK;VWYVSNIDGTHIAK	21	15	15	11	33061000	29547000	35743000	66358000	99422000	124490000	33341000	41476000	35671000	79421000	143510000	108010000
40S ribosomal protein S11	RPS11	sp|P62280|RS11_HUMAN 40S ribosomal protein S11 OS=Homo sapiens OX=9606 GN=RPS11 PE=1 SV=3;tr|M0QZC5|M0QZC5_HUMAN 40S ribosomal protein S11 OS=Homo sapiens OX=9606 GN=RPS11 PE=1 SV=1	ADIQTER;CPFTGNVSIR;DVQIGDIVTVGECRPLSK;DYLHYIRK;EAIEGTYIDK;ILSGVVTK;KCPFTGNVSIR;NIGLGFK;NMSVHLSPCFR;VLLGETGK	4	10	10	10	44497000	45040000	32368000	21475000	27113000	20244000	29498000	30556000	36252000	12774000	12821000	20923000
Histone H2B	H2BC15	tr|U3KQK0|U3KQK0_HUMAN Histone H2B OS=Homo sapiens OX=9606 GN=H2BC15 PE=1 SV=1;sp|Q99880|H2B1L_HUMAN Histone H2B type 1-L OS=Homo sapiens OX=9606 GN=H2BC13 PE=1 SV=3;sp|Q99879|H2B1M_HUMAN Histone H2B type 1-M OS=Homo sapiens OX=9606 GN=H2BC14 PE=1 SV=3;sp|	AMGIMNSFVNDIFER;EIQTAVR;ESYSVYVYK;HAVSEGTK;KESYSVYVYK;LAHYNKR;LLLPGELAK;QVHPDTGISSK;RSTITSR	12	9	2	2	52442000	55787000	62210000	0	37275000	41127000	197460000	169150000	167110000	161050000	127410000	93183000
Creatine kinase U-type, mitochondrial	CKMT1A	sp|P12532|KCRU_HUMAN Creatine kinase U-type, mitochondrial OS=Homo sapiens OX=9606 GN=CKMT1A PE=1 SV=1;sp|P12532-2|KCRU_HUMAN Isoform 2 of Creatine kinase U-type, mitochondrial OS=Homo sapiens OX=9606 GN=CKMT1A;tr|F8WCN3|F8WCN3_HUMAN Creatine kinase OS=Hom	AGVHIKLPLLSK;GIWHNNEK;GWEFMWNER;HNNCMASHLTPAVYAR;HTTDLDASK;IPTPVIHTKH;IRSGYFDER;LGYILTCPSNLGTGLR;LSEMTEAEQQQLIDDHFLFDKPVSPLLTAAGMAR;LYPPSAEYPDLRK;RGTGGVDTAATGGVFDISNLDR;SEVELVQLVIDGVNYLIDCER;SFLIWVNEEDHTR;TTPTGWTLDQCIQTGVDNPGHPFIK;VVVDALSGLK;VVVDALSGLKGDLAGR	12	16	16	16	6067700	10302000	17756000	6757900	4150300	24363000	17584000	46878000	52929000	24359000	46500000	62809000
14-3-3 protein gamma	YWHAG	sp|P61981|1433G_HUMAN 14-3-3 protein gamma OS=Homo sapiens OX=9606 GN=YWHAG PE=1 SV=2	AYSEAHEISK;DSTLIMQLLR;EHMQPTHPIR;ELEAVCQDVLSLLDNYLIK;LAEQAER;LAEQAERYDDMAAAMK;NCSETQYESK;NLLSVAYK;NVTELNEPLSNEER;NVTELNEPLSNEERNLLSVAYK;RATVVESSEK;TAFDDAIAELDTLNEDSYK;VDREQLVQK;YDDMAAAMK;YLAEVATGEK	1	15	12	10	20337000	22587000	21580000	49272000	61986000	60620000	35827000	31342000	37927000	53724000	74427000	80426000
Plasma membrane calcium-transporting ATPase 4	ATP2B4	sp|P23634|AT2B4_HUMAN Plasma membrane calcium-transporting ATPase 4 OS=Homo sapiens OX=9606 GN=ATP2B4 PE=1 SV=2;sp|P23634-7|AT2B4_HUMAN Isoform ZB of Plasma membrane calcium-transporting ATPase 4 OS=Homo sapiens OX=9606 GN=ATP2B4;sp|P23634-8|AT2B4_HUMAN Is	AFHSSLHESIQKPYNQK;CGILTPGDDFLCLEGK;DAEGLDEIDHAEMELR;DALTQINVHYGGVQNLCSR;EAGHGTTKEEITK;EASDIILTDDNFTSIVK;GASEIILRK;GEVEQEKLDK;GIIDSTVGEHR;GQILWFR;HLDACETMGNATAICSDK;IDESSLTGESDHVKK;KADVGFAMGIAGTDVAK;LAVQIGK;MVTGDNINTAR;NEVPEEK;QDYQAVRNEVPEEK;QIPSPDVFLPK;QVGNKTECALLGFVTDLK;QVVAVTGDGTNDGPALK;SIHSFMTHPEFAIEEELPRTPLLDEEEEENPDK;SLDKDPMLLSGTHVMEGSGR;SMSTVIR;TGTLTMNR;TNPSDRVLPANSMAESR;TQDGVALEIQPLNSQEGID…	19	31	31	20	2089100	1334500	3358900	487670	343060	443050	21867000	27870000	54455000	657650	0	744270
26S proteasome non-ATPase regulatory subunit 12	PSMD12	sp|O00232|PSD12_HUMAN 26S proteasome non-ATPase regulatory subunit 12 OS=Homo sapiens OX=9606 GN=PSMD12 PE=1 SV=3;sp|O00232-2|PSD12_HUMAN Isoform 2 of 26S proteasome non-ATPase regulatory subunit 12 OS=Homo sapiens OX=9606 GN=PSMD12	AIYDTPCIQAESEK;DPNNLLNDWSQK;EAASILQELQVETYGSMEK;ERVEFILEQMR;FFQEENTEK;GSLESPATDVFGSTEEGEK;IYVEIER;KERVEFILEQMR;LAGIINFQRPK;LFTTMELMR;LNSLMSLVNK;MEVDYSATVDQRLPECAK;MVQQCCTYVEEITDLPIK;NRVVEHNIR;TASDMVSTSR;TTHLIAKEEMIHNLQ;VDRLAGIINFQRPK;VEFILEQMR;WSTLVEDYGMELR;WSTLVEDYGMELRK	4	20	20	20	26425000	21094000	36592000	0	0	1436600	20310000	20463000	19282000	724060	813540	584540
Glucose-6-phosphate 1-dehydrogenase	G6PD	sp|P11413|G6PD_HUMAN Glucose-6-phosphate 1-dehydrogenase OS=Homo sapiens OX=9606 GN=G6PD PE=1 SV=4;sp|P11413-2|G6PD_HUMAN Isoform Long of Glucose-6-phosphate 1-dehydrogenase OS=Homo sapiens OX=9606 GN=G6PD;sp|P11413-3|G6PD_HUMAN Isoform 3 of Glucose-6-phos	AEQVALSR;DGLLPENTFIVGYAR;DNIACVILTFKEPFGTEGR;GPTEADELMK;GYLDDPTVPR;IFGPIWNR;IFTPLLHQIELEKPKPIPYIYGSR;IIVEKPFGR;IYPTIWWLFR;KPGMFFNPEESELDLTYGNR;LILDVFCGSQMHFVR;LKLEDFFAR;LNSHMNALHLGSQANR;LQFHDVAGDIFHQQCK;NSYVAGQYDDAASYQR;NVKLPDAYER;PASTNSDDVRDEK;RNELVIR;RVGFQYEGTYK;SDELREAWR;VQPNEAVYTK	6	21	21	21	10161000	18118000	19874000	2288700	7123700	10283000	13814000	28406000	28897000	5091200	13218000	18386000
Pre-mRNA-processing factor 19	PRPF19	sp|Q9UMS4|PRP19_HUMAN Pre-mRNA-processing factor 19 OS=Homo sapiens OX=9606 GN=PRPF19 PE=1 SV=1;tr|F5GY56|F5GY56_HUMAN Pre-mRNA-processing factor 19 (Fragment) OS=Homo sapiens OX=9606 GN=PRPF19 PE=1 SV=1	AHESAVTGLSLHATGDYLLSSSDDQYWAFSDIQTGR;ALQDEWDAVMLHSFTLR;ATVLTTER;ATVLTTERK;FIASTGMDR;IWSVPNASCVQVVR;KVTSVVFHPSQDLVFSASPDATIR;NVVVFDK;QELSHALYQHDAACR;QVASHVGLHSASIPGILALDLCPSDTNK;SLICSISNEVPEHPCVSPVSNHVYER;SSEQILATLK;TLQLDNNFEVK;TVPEELVKPEELSK;VAHPIRPKPPSATSIPAILK;VTDETSGCSLTCAQFHPDGLIFGTGTMDSQIK;VTSVVFHPSQDLVFSASPDATIR;YIAENGTDPINNQPLSEEQLIDIK;YRQVASHVGLHSASIPGILALDLCPSDTNK	5	19	19	19	12377000	12397000	15914000	914240	5623200	6860500	8948600	31358000	49188000	10168000	18376000	19588000
Guanine nucleotide-binding protein G(I)/G(S)/G(T) subunit beta-1	GNB1	sp|P62873|GBB1_HUMAN Guanine nucleotide-binding protein G(I)/G(S)/G(T) subunit beta-1 OS=Homo sapiens OX=9606 GN=GNB1 PE=1 SV=3;sp|P62873-2|GBB1_HUMAN Isoform 2 of Guanine nucleotide-binding protein G(I)/G(S)/G(T) subunit beta-1 OS=Homo sapiens OX=9606 GN=	ACADATLSQITNNIDPVGR;ADQELMTYSHDNIICGITSVSFSK;AGVLAGHDNR;ELAGHTGYLSCCR;IYAMHWGTDSR;LFVSGACDASAK;LIIWDSYTTNK;LLLAGYDDFNCNVWDALKADR;LLVSASQDGK;QTFTGHESDINAICFFPNGNAFATGSDDATCR;SELDQLRQEAEQLK;SSWVMTCAYAPSGNYVACGGLDNICSIYNLK;VHAIPLR;VSCLGVTDDGMAVATGSWDSFLK	12	14	10	7	10810000	18883000	20864000	0	0	636190	78453000	60821000	67431000	889780	1813500	1587700
Serine/threonine-protein phosphatase PP1-beta catalytic subunit	PPP1CB	sp|P62140|PP1B_HUMAN Serine/threonine-protein phosphatase PP1-beta catalytic subunit OS=Homo sapiens OX=9606 GN=PPP1CB PE=1 SV=3;tr|E7ETD8|E7ETD8_HUMAN Serine/threonine-protein phosphatase (Fragment) OS=Homo sapiens OX=9606 GN=PPP1CB PE=1 SV=1;tr|C9JP48|C9	ADGELNVDSLITR;AHQVVEDGYEFFAK;FLNRHDLDLICR;GNHECASINR;HDLDLICR;ICGDIHGQYTDLLR;IFCCHGGLSPDLQSMEQIR;IFCCHGGLSPDLQSMEQIRR;IKYPENFFLLR;IVQMTEAEVR;IYGFYDECK;QSLETICLLLAYK;YPENFFLLR;YQYGGLNSGRPVTPPR	6	14	14	5	13861000	16529000	16534000	0	14018000	2268000	18307000	36280000	43711000	0	15762000	22025000
Putative heat shock protein HSP 90-beta 2	HSP90AB2P	sp|Q58FF8|H90B2_HUMAN Putative heat shock protein HSP 90-beta 2 OS=Homo sapiens OX=9606 GN=HSP90AB2P PE=1 SV=2	ADLINNLGTIAK;AKFENLCK;EKYIDQEELNK;HSQFLGYPITLYLEK;IRYESLTDPSK;IRYESLTDPSKLDSGK;SIYYITGESK;SLVSVTK;YESLTDPSK;YESLTDPSKLDSGK;YIDQEELNK	1	11	1	1	83602000	120280000	93932000	0	62082000	0	77318000	154900000	151160000	150100000	88826000	2845100
Immunoglobulin superfamily member 3	IGSF3	sp|O75054|IGSF3_HUMAN Immunoglobulin superfamily member 3 OS=Homo sapiens OX=9606 GN=IGSF3 PE=2 SV=3;sp|O75054-2|IGSF3_HUMAN Isoform 2 of Immunoglobulin superfamily member 3 OS=Homo sapiens OX=9606 GN=IGSF3	AAFQLDCSIVSR;ASDTEAGKYQCVAELWR;DAGEYECHTPSTDK;DATFHYGEQAAK;DFMLHSSSEYAQR;DGGVQWGDR;EPHLNYSPTCLEPPVLSIHPGAID;ESDSVFVLK;EVQIVSTMDSSFPYAIYTQR;FAVAWYSLR;FQPVGTVEFHDLVTFTR;FSVIWQLVDR;GRLHLESPSPGVYR;HVSGGLFSLTVQR;KEDEGQYECHVTEWVR;KRSEGAVVNVQPTDK;LTEEESAPIGIR;NGVPLLWIK;NIPIIVLPLK;RLHTVGEPVEFR;SEGAVVNVQPTDK;SNIMWLDRDGTVQPGSSYWER;SSFGGVQMEQVQPNSFSLGIFNSR;TALLSVGPDAVFGPEGSPWEGR;TSNLLEIR;VGEKPVEVISLSR	2	26	26	26	21616000	19249000	23692000	4257600	3724200	1347700	43704000	32842000	25565000	7314800	5243300	1266000
			EASNLGFSLLR;EASNLGFSLLRK;KFHCHVLK;KMEVFFPK;LFDEINPDTK;LILVDYILFK;MEVFFPK;QLQESLSHNPELGLAQGSFAFIHK;QWAPEEEEEREEDSPWLLAEGQQLSR;RLINHYMNQETQGKLPK;TVLFLGR;VDRPFLFIIYEETSR;WLIPFDPALTEMDTFYLDK	3	13	13	13	34945000	32149000	35649000	27682000	33027000	22747000	40611000	26304000	24173000	43744000	14736000	13148000
Matrix metalloproteinase-14	MMP14	sp|P50281|MMP14_HUMAN Matrix metalloproteinase-14 OS=Homo sapiens OX=9606 GN=MMP14 PE=1 SV=3	EVPYAYIR;FREVPYAYIR;FYGLQVTGK;GEMFVFK;GLPASINTAYER;GLPTDKIDAALFWMPNGK;GSFMGSDEVFTYFYK;HWVFDEASLEPGYPK;NNQVMDGYPMPIGQFWR;NPTYGPNICDGNFDTVAMLR;RLLYCQR;SPQSLSAAIAAMQK;VGEYATYEAIRK;VRNNQVMDGYPMPIGQFWR;VWEGIPESPR;VWESATPLR;WQHNEITFCIQNYTPK;YAIQGLK	4	18	18	18	14400000	9781600	14728000	1213100	1900100	2552100	61975000	27360000	39076000	3414600	3722100	1019200
Eukaryotic translation initiation factor 3 subunit L	EIF3L	tr|B0QY89|B0QY89_HUMAN Eukaryotic translation initiation factor 3 subunit L OS=Homo sapiens OX=9606 GN=EIF3L PE=1 SV=1;sp|Q9Y262|EIF3L_HUMAN Eukaryotic translation initiation factor 3 subunit L OS=Homo sapiens OX=9606 GN=EIF3L PE=1 SV=1;sp|Q9Y262-2|EIF3L_H	DMIHIADTK;EPFLQQLK;FLSPVVPNYDNVHPNYHK;GDPQVYEELFSYSCPK;IQLLVFK;KSEEEIDFLR;LAGFLDLTEQEFR;LYTTMPVAK;NFIQYFHK;QIHKFEELNR;QYEQQTYQVIPEVIK;RYGDFFIR;TVSDLIDQK;VFSDEVQQQAQLSTIR;VLENIELNKK;VSGGPSLEQR;VYEIQDIYENSWTK;VYELQASR;YGDFFIR	8	19	19	19	7607700	12680000	11917000	607170	473940	573890	10568000	25042000	39113000	780530	2157800	815270
Na(+)/H(+) exchange regulatory cofactor NHE-RF1	SLC9A3R1	sp|O14745|NHRF1_HUMAN Na(+)/H(+) exchange regulatory cofactor NHE-RF1 OS=Homo sapiens OX=9606 GN=SLC9A3R1 PE=1 SV=4;tr|J3QRP6|J3QRP6_HUMAN Ezrin-radixin-moesin-binding phosphoprotein 50 (Fragment) OS=Homo sapiens OX=9606 GN=SLC9A3R1 PE=1 SV=1	AALNAVR;AGLLAGDRLVEVNGENVEK;AQEAPGQAEPPAAAEVQGAGNENEPR;AQEAPGQAEPPAAAEVQGAGNENEPREADK;EALAEAALESPRPALVR;ENSREALAEAALESPRPALVR;ETHQQVVSR;GPNGYGFHLHGEK;KGPSGYGFNLHSDK;KNELFSNL;LGVQVREELLR;LLVVDPETDEQLQK;LLVVDRETDEFFKK;LVEPGSPAEK;LVEVNGENVEK;QHGDVVSAIR;RAPQMDWSK;SADAAAGAPLPR;SVDPDSPAEASGLR	4	19	19	19	11461000	13611000	14125000	5801600	5043100	13223000	28782000	31194000	31485000	14847000	28583000	27347000
26S proteasome non-ATPase regulatory subunit 7	PSMD7	sp|P51665|PSMD7_HUMAN 26S proteasome non-ATPase regulatory subunit 7 OS=Homo sapiens OX=9606 GN=PSMD7 PE=1 SV=2;tr|H3BNT7|H3BNT7_HUMAN 26S proteasome non-ATPase regulatory subunit 7 OS=Homo sapiens OX=9606 GN=PSMD7 PE=1 SV=1;tr|H3BTM8|H3BTM8_HUMAN 26S prot	DLGLPTEAYISVEEVHDDGTPTSK;DTTVGTLSQR;IVGWYHTGPK;NDIAINELMK;PELAVQK;RVVGVLLGSWQK;RYCPNSVLVIIDVKPK;SVVALHNLINNK;TFEHVTSEIGAEEAEEVGVEHLLR;VVVHPLVLLSVVDHFNR	4	10	10	10	25192000	32467000	37019000	9033000	7755100	6148700	25965000	31916000	45787000	6139800	5427600	8645600
Protein disulfide-isomerase A3	PDIA3	sp|P30101|PDIA3_HUMAN Protein disulfide-isomerase A3 OS=Homo sapiens OX=9606 GN=PDIA3 PE=1 SV=4	DLLIAYYDVDYEK;DVLIEFYAPWCGHCK;EATNPPVIQEEKPK;ELSDFISYLQR;FAHTNVESLVNEYDDNGEGIILFRPSHLTNKFEDK;FIQENIFGICPHMTEDNK;FLQDYFDGNLK;FLQDYFDGNLKR;FVMQEEFSR;GFPTIYFSPANK;IFRDGEEAGAYDGPR;KTFSHELSDFGLESTAGEIPVVAIR;KYEGGRELSDFISYLQR;LNFAVASR;LSKDPNIVIAK;MDATANDVPSPYEVR;QAGPASVPLRTEEEFK;QAGPASVPLRTEEEFKK;RLAPEYEAAATR;SEPIPESNDGPVK;TADGIVSHLK;TADGIVSHLKK;TFSHELSDFGLESTAGEIPVVAIR;VDCTANTNTCNK;VVVAENFDEIVNNENK	1	25	25	21	7888900	6636600	7544700	73189000	55705000	87141000	13687000	11711000	10815000	93395000	87091000	109090000
Kininogen-2	KNG2	sp|P01045|KNG2_BOVIN Kininogen-2 OS=Bos taurus OX=9913 GN=KNG2 PE=1 SV=1;	ATVQVVGGLK;AVDAALTK;EEFSFLTPDCK;FSVAIQTCLITPAEGPVVTAQYECLGCVHPISTK;GSNEELTK;ISSFSQK;KATVQVVGGLK;LISDFPETTSPK;LNAEHDGTFYFK;LRISSFSQK;MDNPDTFYSLK;RPPGFSPFR;SCEINIHGQILHCDANVYVVPWEEK;SGNQFVLYR;SLSSGDTGECTDK;SPDLEPVLR;TWQDCDYK;VYPTVNCQPLGQTSLMK;YSIVFIAR	2	19	3	3	69487000	50769000	46512000	124030000	117440000	86364000	67166000	36615000	38893000	136250000	82771000	75198000
60S ribosomal protein L5 (Fragment)	RPL5	tr|A0A2R8Y6J3|A0A2R8Y6J3_HUMAN 60S ribosomal protein L5 (Fragment) OS=Homo sapiens OX=9606 GN=RPL5 PE=1 SV=1;sp|P46777|RL5_HUMAN 60S ribosomal protein L5 OS=Homo sapiens OX=9606 GN=RPL5 PE=1 SV=3	AHAAIRENPVYEK;DIICQIAYAR;GAVDGGLSIPHSTK;HIMGQNVADYMR;IEGDMIVCAAYAHELPK;NSVTPDMMEEMYK;NSVTPDMMEEMYKK;RFPGYDSESK;VGLTNYAAAYCTGLLLAR;VTNRDIICQIAYAR;YLMEEDEDAYKK	4	11	11	11	17085000	21646000	21629000	12263000	5731700	16312000	26329000	27128000	36446000	7101200	16149000	18506000
6-phosphogluconate dehydrogenase, decarboxylating	PGD	sp|P52209|6PGD_HUMAN 6-phosphogluconate dehydrogenase, decarboxylating OS=Homo sapiens OX=9606 GN=PGD PE=1 SV=3;sp|P52209-2|6PGD_HUMAN Isoform 2 of 6-phosphogluconate dehydrogenase, decarboxylating OS=Homo sapiens OX=9606 GN=PGD;tr|K7EM49|K7EM49_HUMAN Phos	AGQAVDDFIEK;AQADIALIGLAVMGQNLILNMNDHGFVVCAFNR;CLSSLKDER;DYFGAHTYELLAK;GILFVGSGVSGGEEGAR;IISYAQGFMLLR;LVPLLDTGDIIIDGGNSEYRDTTR;LVPLLDTGDIIIDGGNSEYRDTTRR;PGQFIHTNWTGHGGTVSSSSYNA;SAVENCQDSWR;SAVENCQDSWRR;TELDSFLIEITANILK;TIFQGIAAK;TVSKVDDFLANEAK;VDDFLANEAK;VGTGEPCCDWVGDEGAGHFVK;WTAISALEYGVPVTLIGEAVFAR;YGPSLMPGGNK	6	18	18	18	24849000	20594000	21347000	20494000	16653000	42473000	22199000	31368000	26195000	32890000	60207000	59136000
Isoform 3 of Attractin	ATRN	sp|O75882-3|ATRN_HUMAN Isoform 3 of Attractin OS=Homo sapiens OX=9606 GN=ATRN;sp|O75882-2|ATRN_HUMAN Isoform 2 of Attractin OS=Homo sapiens OX=9606 GN=ATRN;sp|O75882|ATRN_HUMAN Attractin OS=Homo sapiens OX=9606 GN=ATRN PE=1 SV=2	ALYVHGGYK;DNPMYYCNK;EQYAVVGHSAHIVTLK;GVKGDECQLCEVENR;HCETCISGFYGDPTNGGK;IMQSSQSMSK;IYMYGGK;LADDLYRYDVDTQMWTILK;LTGSSGFVTDGPGNYK;LTLTPWVGLR;LTLTPWVGLRK;NHNALLASLTTQK;NQECIALPENICGIGWHLVGNSCLK;NTWSILHTQGALVQGGYGHSSVYDHR;SCALDQNCQWEPR;SEAACLAAGPGIR;SVNNVVVR;WSVLPRPDLHHDVNR;YDVDTQMWTILK;YGHSLALYK	3	20	20	20	22213000	25034000	24350000	23326000	12903000	27746000	19605000	14533000	12126000	16080000	14811000	8977300
14-3-3 protein eta	YWHAH	sp|Q04917|1433F_HUMAN 14-3-3 protein eta OS=Homo sapiens OX=9606 GN=YWHAH PE=1 SV=4;tr|A2IDB2|A2IDB2_HUMAN 14-3-3 protein eta (Fragment) OS=Homo sapiens OX=9606 GN=YWHAH PE=1 SV=1	AVTELNEPLSNEDR;AVTELNEPLSNEDRNLLSVAYK;DSTLIMQLLR;EQMQPTHPIR;GDREQLLQR;KNSVVEASEAAYK;LAEQAER;LAEQAERYDDMASAMK;NCNDFQYESK;NLLSVAYK;NSVVEASEAAYK;QAFDDAIAELDTLNEDSYK;YLAEVASGEK;YLAEVASGEKK	4	14	11	11	20627000	19839000	21156000	31314000	50566000	42022000	36466000	39878000	44478000	39223000	67771000	67430000
Purine nucleoside phosphorylase	PNP	sp|P00491|PNPH_HUMAN Purine nucleoside phosphorylase OS=Homo sapiens OX=9606 GN=PNP PE=1 SV=2;tr|G3V5M2|G3V5M2_HUMAN Inosine-guanosine phosphorylase (Fragment) OS=Homo sapiens OX=9606 GN=PNP PE=1 SV=1	ACVMMQGR;ANHEEVLAAGK;ELQEGTYVMVAGPSFETVAECR;FEVGDIMLIR;FEVGDIMLIRDHINLPGFSGQNPLRGPNDER;FGDRFPAMSDAYDR;FHMYEGYPLWK;HRPQVAIICGSGLGGLTDK;HRPQVAIICGSGLGGLTDKLTQAQIFDYGEIPNFPR;LEQFVSILMASIPLPDK;LGADAVGMSTVPEVIVAR;LTQAQIFDYGEIPNFPR;LVFGFLNGR;MENGYTYEDYK;NTAEWLLSHTK;QAAQKLEQFVSILMASIPLPDK;VFGFSLITNK;VFHLLGVDTLVVTNAAGGLNPK;VIMDYESLEK	4	19	19	19	16724000	14154000	18297000	44893000	42886000	72908000	17600000	37546000	27598000	61078000	106560000	115920000
Isoform 3 of Coronin-1C	CORO1C	sp|Q9ULV4-3|COR1C_HUMAN Isoform 3 of Coronin-1C OS=Homo sapiens OX=9606 GN=CORO1C;sp|Q9ULV4|COR1C_HUMAN Coronin-1C OS=Homo sapiens OX=9606 GN=CORO1C PE=1 SV=1;sp|Q9ULV4-2|COR1C_HUMAN Isoform 2 of Coronin-1C OS=Homo sapiens OX=9606 GN=CORO1C;tr|B4E3S0|B4E3S	AHEGARPMR;AIFLADGNVFTTGFSR;FRHVFGQAVK;ISKLEQQMAK;KCEPIIMTVPR;KQEIVAEK;KTTDTASVQNEAK;KTTDTASVQNEAKLDEILK;NADPILISLK;NDQCYDDIR;QLALWNPK;RGLDVNKCEIAR;RVGIVAWHPTAR;SIKDTICNQDER;VGIVAWHPTAR;VTWDSSFCAVNPR;YFEITDESPYVHYLNTFSSK;YFEITDESPYVHYLNTFSSKEPQR	19	18	18	17	13355000	19160000	19288000	2951400	6322000	6864200	12172000	29250000	34373000	5493400	14027000	13399000
Seryl-tRNA synthetase	SARS1	tr|Q5T5C7|Q5T5C7_HUMAN Seryl-tRNA synthetase OS=Homo sapiens OX=9606 GN=SARS1 PE=1 SV=1;sp|P49591|SYSC_HUMAN Serine--tRNA ligase, cytoplasmic OS=Homo sapiens OX=9606 GN=SARS1 PE=1 SV=3	EIGNLLHPSVPISNDEDVDNKVER;ELVSCSNCTDYQAR;EVMQEVAQLSQFDEELYK;GVLVFLEQALIQYALR;GYIPIYTPFFMRK;IEQFVYSSPHDNK;IWGDCTVR;KLDLEAWFPGSGAFR;LLIDEAILK;RFKDPGLVDQLVK;TICAILENYQTEK;VLDLDLFR;YAGLSTCFR;YLIATSEQPIAALHRDEWLRPEDLPIK;YSHVDLVVMVDGFEGEK	2	15	15	15	16648000	27738000	31639000	4163900	4781100	12132000	16540000	31408000	32868000	9602300	10319000	15882000
Aspartate aminotransferase, cytoplasmic	GOT1	sp|P17174|AATC_HUMAN Aspartate aminotransferase, cytoplasmic OS=Homo sapiens OX=9606 GN=GOT1 PE=1 SV=3;sp|P17174-2|AATC_HUMAN Isoform 2 of Aspartate aminotransferase, cytoplasmic OS=Homo sapiens OX=9606 GN=GOT1	APPSVFAEVPQAQPVLVFK;HIYLLPSGR;HRFLFPFFDSAYQGFASGNLER;IANDNSLNHEYLPILGLAEFR;IGADFLAR;INVSGLTTK;ITWSNPPAQGAR;IVASTLSNPELFEEWTGNVK;LALGDDSPALK;NFGLYNER;NLDYVATSIHEAVTK;NTPVYVSSPTWENHNAVFSAAGFK;RVGGVQSLGGTGALR;TDDCHPWVLPVVK;TPGTWNHITDQIGMFSFTGLNPK	2	15	15	15	15351000	20822000	19877000	99350000	130990000	131720000	35351000	42631000	39575000	92157000	175520000	196850000
Suppressyn	ERVH48-1	sp|M5A8F1|SUPYN_HUMAN Suppressyn OS=Homo sapiens OX=9606 GN=ERVH48-1 PE=1 SV=1	ASKPTTPPENRPR;ECYQSLHYR;GEMQQYFTYHTHIER;HFHSFIQKL;IGQWGVNTQVLEDIKR;NGAICPR;NLGVCGSR;QWLCFTK;SCYGNLIEECVESGK	1	9	9	9	20964000	30339000	28737000	16948000	33275000	29452000	49760000	44140000	55275000	32194000	29197000	23609000
Isoform 2 of Coiled-coil domain-containing protein 171	CCDC171	sp|Q6TFL3-3|CC171_HUMAN Isoform 2 of Coiled-coil domain-containing protein 171 OS=Homo sapiens OX=9606 GN=CCDC171;sp|Q6TFL3|CC171_HUMAN Coiled-coil domain-containing protein 171 OS=Homo sapiens OX=9606 GN=CCDC171 PE=2 SV=1;sp|Q6TFL3-4|CC171_HUMAN Isoform 3	AQAAQSESELQK	3	1	1	1	0	0	0	0	0	0	0	0	0	0	0	0
Profilin-1	PFN1	sp|P02584|PROF1_BOVIN Profilin-1 OS=Bos taurus OX=9913 GN=PFN1 PE=1 SV=2;	AGWNAYIDNLMADGTCQDAAIVGYK;CSVIRDSLLQDGEFTMDLR;CYEMASHLR;CYEMASHLRR;DRSSFFVNGLTLGGQK;DSLLQDGEFTMDLR;DSPSVWAAVPGK;EGVHGGMINKK;SSFFVNGLTLGGQK;STGGAPTFNITVTMTAK;TFVNITPAEVGILVGK;TLVLLMGK	2	12	7	7	57164000	37245000	48541000	0	0	4066300	66760000	31190000	27966000	6035200	2563800	0
DNA-dependent protein kinase catalytic subunit	PRKDC	sp|P78527|PRKDC_HUMAN DNA-dependent protein kinase catalytic subunit OS=Homo sapiens OX=9606 GN=PRKDC PE=1 SV=3;sp|P78527-2|PRKDC_HUMAN Isoform 2 of DNA-dependent protein kinase catalytic subunit OS=Homo sapiens OX=9606 GN=PRKDC	AGLLHNILPSQSTDLHHSVGTELLSLVYK;APGLGAFR;ATQQQHDFTLTQTADGR;AYVPALQMAFK;DILETHLR;DILPCLDGYLK;DLLLNTMSQEEK;DQNILLGTTYR;DYVDLFR;EIFNFVLK;ELLNPVVEFVSHPSTTCR;ETGLMYSIMVHALR;FLCIFLEK;FVPLLPGNR;FYQGFLFSEKPEK;GIAPGDER;GLSSLLCNFTK;GYGLFAGPCK;HSSLITPLQAVAQRDPIIAK;ICSKPVVLPK;IIANALSSEPACLAEIEEDK;INQVFHGSCITEGNELTK;IPALDLLIK;LATTILQHWK;LATTILQHWKK;LCYDAFTENMAGENQLLER;LGNPIVPLNIR;LLALNSLYSPK;LLQIIERYPEETLSLMTK;…	4	50	50	50	19193000	6949500	21223000	0	781810	1387900	4376600	7956900	14955000	0	105000	341770
RuvB-like 2	RUVBL2	sp|Q9Y230|RUVB2_HUMAN RuvB-like 2 OS=Homo sapiens OX=9606 GN=RUVBL2 PE=1 SV=3;sp|Q9Y230-2|RUVB2_HUMAN Isoform 2 of RuvB-like 2 OS=Homo sapiens OX=9606 GN=RUVBL2;tr|M0R0Y3|M0R0Y3_HUMAN RuvB-like helicase OS=Homo sapiens OX=9606 GN=RUVBL2 PE=1 SV=1	ALESDMAPVLIMATNR;ARDYDAMGSQTK;ATVTATTKVPEIR;AVLIAGQPGTGK;DKVQAGDVITIDK;EYQDAFLFNELKGETMDTS;GLGLDDALEPR;GTEVQVDDIKR;GTSYQSPHGIPIDLLDR;IGAHSHIR;IGLETSLR;IRCEEEDVEMSEDAYTVLTR;IRGTSYQSPHGIPIDLLDR;KGTEVQVDDIKR;LLIVSTTPYSEK;MIESLTK;QASQGMVGQLAAR;RAAGVVLEMIR;RVYSLFLDESR;TEALTQAFRR;TQGFLALFSGDTGEIK;TQGFLALFSGDTGEIKSEVR;TTEMETIYDLGTK;VYSLFLDESR;YAIQLITAASLVCRK	8	25	25	25	19592000	26359000	21704000	1408600	3155000	4172500	17281000	25031000	32160000	5855900	2637600	7983600
Isoform 2 of Lactoylglutathione lyase	GLO1	sp|Q04760-2|LGUL_HUMAN Isoform 2 of Lactoylglutathione lyase OS=Homo sapiens OX=9606 GN=GLO1;sp|Q04760|LGUL_HUMAN Lactoylglutathione lyase OS=Homo sapiens OX=9606 GN=GLO1 PE=1 SV=4	AEPQPPSGGLTDEAALSCCSDADPSTK;DFLLQQTMLR;FSLYFLAYEDKNDIPK;GFGHIGIAVPDVYSACK;IAWALSR;RFEELGVK;SLDFYTR;VLGMTLIQK	2	8	8	8	19441000	19067000	19396000	81581000	115310000	121780000	20110000	31860000	24873000	84863000	134600000	152170000
Cell division control protein 42 homolog	CDC42	sp|P60953|CDC42_HUMAN Cell division control protein 42 homolog OS=Homo sapiens OX=9606 GN=CDC42 PE=1 SV=2;tr|A0A590UJK8|A0A590UJK8_HUMAN Cell division control protein 42 homolog OS=Homo sapiens OX=9606 GN=CDC42 PE=1 SV=1;sp|P60953-1|CDC42_HUMAN Isoform 1 o	CVVVGDGAVGK;NVFDEAILAALEPPEPKK;QKPITPETAEK;TCLLISYTTNK;TPFLLVGTQIDLR;TPFLLVGTQIDLRDDPSTIEK;WVPEITHHCPK;YVECSALTQK	15	8	7	7	29239000	26789000	31330000	2370800	0	5295000	61596000	46190000	65732000	0	4162800	6409400
Neutral alpha-glucosidase AB	GANAB	sp|Q14697|GANAB_HUMAN Neutral alpha-glucosidase AB OS=Homo sapiens OX=9606 GN=GANAB PE=1 SV=3;sp|Q14697-2|GANAB_HUMAN Isoform 2 of Neutral alpha-glucosidase AB OS=Homo sapiens OX=9606 GN=GANAB;tr|F5H6X6|F5H6X6_HUMAN Neutral alpha-glucosidase AB OS=Homo sap	ALLDSLQLGPDSLTVHLIHEVTK;FGAVWTGDNTAEWDHLK;FRIDELEPR;FSFSGNTLVSSSADPEGHFETPIWIER;GLLEFEHQR;HHGPQTLYLPVTLSSIPVFQR;IILTARPFR;IILTARPFRLDLLEDR;KLVAIVDPHIK;LSFQHDPETSVLVLR;LVAIVDPHIK;MMDYLQGSGETPQTDVR;NPEPELLVR;SGGMERPFVLAR;SIRPGLSPYR;SLLLSVNAR;TCEESSFCK;VLLVLELQGLQK;VTEGGEPYR;VVIIGAGKPAAVVLQTK;WMSETGIIDVFLLLGPSISDVFR;YRVPDVLVADPPIAR	6	22	22	22	22154000	18854000	24475000	2519000	10447000	14135000	17085000	18544000	16277000	15079000	14327000	13922000
Heterogeneous nuclear ribonucleoprotein U	HNRNPU	sp|Q00839|HNRPU_HUMAN Heterogeneous nuclear ribonucleoprotein U OS=Homo sapiens OX=9606 GN=HNRNPU PE=1 SV=6;sp|Q00839-2|HNRPU_HUMAN Isoform 2 of Heterogeneous nuclear ribonucleoprotein U OS=Homo sapiens OX=9606 GN=HNRNPU;tr|A0A1W2PPS1|A0A1W2PPS1_HUMAN Hete	DCEVVMMIGLPGAGK;DIDIHEVR;DLPEHAVLK;EKPYFPIPEEYTFIQNVPLEDR;EKPYFPIPEEYTFIQNVPLEDRVR;EVLAGRPLFPHVLCHNCAVEFNFGQK;GYFEYIEENK;LLEQYKEESKK;LNTLLQR;LQAALDDEEAGGRPAMEPGNGSLDLGGDSAGR;MCLFAGFQR;MMVAGFKK;NGQDLGVAFK;PWSQHYHQGYY;RNFILDQTNVSAAAQR;SSGPTSLFAVTVAPPGAR;VSELKEELK	17	17	17	17	28076000	19396000	18765000	27117000	16901000	24745000	28582000	28169000	43066000	18751000	23793000	28660000
Eukaryotic translation initiation factor 5A-1	EIF5A	sp|P63241|IF5A1_HUMAN Eukaryotic translation initiation factor 5A-1 OS=Homo sapiens OX=9606 GN=EIF5A PE=1 SV=2;sp|Q6IS14|IF5AL_HUMAN Eukaryotic translation initiation factor 5A-1-like OS=Homo sapiens OX=9606 GN=EIF5AL1 PE=2 SV=2;sp|P63241-2|IF5A1_HUMAN Iso	ADDLDFETGDAGASATFPMQCSALRK;EIEQKYDCGEEILITVLSAMTEEAAVAIK;IVEMSTSK;KYEDICPSTHNMDVPNIK;KYEDICPSTHNMDVPNIKR;NGFVVLK;VHLVGIDIFTGK;YDCGEEILITVLSAMTEEAAVAIK	9	8	8	8	14285000	20107000	24261000	29074000	81654000	109760000	25767000	25044000	31253000	132760000	118720000	159760000
Activator of 90 kDa heat shock protein ATPase homolog 1	AHSA1	sp|O95433|AHSA1_HUMAN Activator of 90 kDa heat shock protein ATPase homolog 1 OS=Homo sapiens OX=9606 GN=AHSA1 PE=1 SV=1;tr|G3V438|G3V438_HUMAN Activator of 90 kDa heat shock protein ATPase homolog 1 (Fragment) OS=Homo sapiens OX=9606 GN=AHSA1 PE=1 SV=1;sp	ADATNVNNWHWTER;EAMGIYISTLK;ETFLTSPEELYR;FHMVDGNVSGEFTDLVPEK;GHVEIPNLSDENSVDEVEISVSLAKDEPDTNLVALMK;GIPAPEEERTR;LNWTGTSK;NGETELCMEGR;SWPEGHFATITLTFIDK;TEFTQGMILPTMNGESVDPVGQPALK;TQARPVGVK;VFTTQELVQAFTHAPATLEADRGGK	7	12	12	12	24424000	18506000	20916000	10246000	10702000	14513000	12791000	32784000	46365000	12663000	24737000	17906000
Large neutral amino acids transporter small subunit 1	SLC7A5	sp|Q01650|LAT1_HUMAN Large neutral amino acids transporter small subunit 1 OS=Homo sapiens OX=9606 GN=SLC7A5 PE=1 SV=2	ALAAPAAEEK;ALAAPAAEEKEEAR;ALAAPAAEEKEEAREK;LFFVGSR;LMQVVPQET;NITLLNGVAIIVGTIIGSGIFVTPTGVLK;SADGSAPAGEGEGVTLQR	6	7	7	7	12981000	14375000	20416000	0	0	0	75425000	55439000	85853000	2561800	2928700	2442400
Dynein light chain 2, cytoplasmic	DYNLL2	sp|Q96FJ2|DYL2_HUMAN Dynein light chain 2, cytoplasmic OS=Homo sapiens OX=9606 GN=DYNLL2 PE=1 SV=1	DIAAYIKK;KYNPTWHCIVGR;NADMSEDMQQDAVDCATQAMEK;NFGSYVTHETK	1	4	4	2	26623000	33002000	46477000	14038000	33871000	40014000	32047000	48499000	55077000	42299000	109900000	94146000
Rho GDP-dissociation inhibitor 1 (Fragment)	ARHGDIA	tr|J3KTF8|J3KTF8_HUMAN Rho GDP-dissociation inhibitor 1 (Fragment) OS=Homo sapiens OX=9606 GN=ARHGDIA PE=1 SV=8;tr|J3QQX2|J3QQX2_HUMAN Rho GDP-dissociation inhibitor 1 OS=Homo sapiens OX=9606 GN=ARHGDIA PE=1 SV=1;sp|P52565|GDIR1_HUMAN Rho GDP-dissociation	AEEYEFLTPVEEAPK;AEQEPTAEQLAQIAAENEEDEHSVNYKPPAQK;IDKTDYMVGSYGPR;SIQEIQELDKDDESLRK;TDYMVGSYGPR;YIQHTYRK	7	6	6	6	27575000	20659000	24178000	46287000	47013000	48445000	28057000	31482000	28361000	52099000	76753000	93524000
Tetraspanin	CD81	tr|E9PJK1|E9PJK1_HUMAN Tetraspanin OS=Homo sapiens OX=9606 GN=CD81 PE=1 SV=1;tr|E9PRJ8|E9PRJ8_HUMAN Tetraspanin (Fragment) OS=Homo sapiens OX=9606 GN=CD81 PE=1 SV=1;tr|H0YDL9|H0YDL9_HUMAN Tetraspanin (Fragment) OS=Homo sapiens OX=9606 GN=CD81 PE=1 SV=1;tr|	NNLCPSGSNIISNLFK;QFYDQALQQAVVDDDANNAK;TFHETLDCCGSSTLTALTTSVLK	9	3	3	3	92130000	97678000	91565000	0	9398500	8655600	74052000	71228000	59121000	0	7877700	4783900
Poly(rC)-binding protein 1	PCBP1	sp|Q15365|PCBP1_HUMAN Poly(rC)-binding protein 1 OS=Homo sapiens OX=9606 GN=PCBP1 PE=1 SV=2	AITIAGVPQSVTECVK;ESTGAQVQVAGDMLPNSTER;IANPVEGSSGR;IITLTGPTNAIFK;INISEGNCPER;LVVPATQCGSLIGK;QICLVMLETLSQSPQGR;VMTIPYQPMPASSPVICAGGQDR	1	8	8	6	23937000	27219000	31101000	17881000	23984000	24378000	25820000	37182000	44915000	27491000	31570000	42803000
Calcyclin-binding protein	CACYBP	sp|Q9HB71|CYBP_HUMAN Calcyclin-binding protein OS=Homo sapiens OX=9606 GN=CACYBP PE=1 SV=2;sp|Q9HB71-3|CYBP_HUMAN Isoform 3 of Calcyclin-binding protein OS=Homo sapiens OX=9606 GN=CACYBP	DALTAEK;EKPSYDTETDPSEGLMNVLK;IYEDGDDDMKR;IYITLTGVHQVPTENVQVHFTER;KAELLDNEKPAAVVAPITTGYTVK;KIYEDGDDDMKR;KVENTRWDYLTQVEK;PAAVVAPITTGYTVK;SFDLLVK;SKIETEIK;SYSMIVNNLLKPISVEGSSK;SYSMIVNNLLKPISVEGSSKK;TDTVLILCRK;VKTDTVLILCR;VRDALTAEK	4	15	15	15	13200000	14304000	21049000	3396100	2486500	5938000	15128000	36990000	36255000	18928000	18725000	28481000
Tropomyosin alpha-4 chain	TPM4	sp|P67936|TPM4_HUMAN Tropomyosin alpha-4 chain OS=Homo sapiens OX=9606 GN=TPM4 PE=1 SV=3;tr|A0A2R8Y5V9|A0A2R8Y5V9_HUMAN Tropomyosin alpha-4 chain OS=Homo sapiens OX=9606 GN=TPM4 PE=1 SV=1;tr|A0A2R8YGX3|A0A2R8YGX3_HUMAN Tropomyosin alpha-4 chain OS=Homo sap	AEGDVAALNR;AEGDVAALNRR;AGLNSLEAVK;AGLNSLEAVKR;CGDLEEELK;EAETRAEFAER;EDKYEEEIK;EENVGLHQTLDQTLNELNCI;EKAEGDVAALNRR;ELDGERER;HIAEEADRKYEEVAR;IQALQQQADEAEDR;IQALQQQADEAEDRAQGLQR;IQLVEEELDR;IQLVEEELDRAQER;KIQALQQQADEAEDR;LATALQK;LATALQKLEEAEK;RIQLVEEELDRAQER;SLEAASEK;TIDDLEEK	18	21	13	12	15271000	16872000	22082000	6492300	19984000	20129000	18462000	46797000	39179000	26406000	44357000	39787000
Eukaryotic peptide chain release factor subunit 1	ETF1	sp|P62495|ERF1_HUMAN Eukaryotic peptide chain release factor subunit 1 OS=Homo sapiens OX=9606 GN=ETF1 PE=1 SV=3;tr|B7Z7P8|B7Z7P8_HUMAN Eukaryotic peptide chain release factor subunit 1 OS=Homo sapiens OX=9606 GN=ETF1 PE=1 SV=1;sp|P62495-2|ERF1_HUMAN Isofo	ADDPSAADRNVEIWK;FGATLEIVTDK;FHTEALTALLSDDSK;FTVDLPK;FTVDLPKK;GFGGIGGILR;ILYLTPEQEK;KFGATLEIVTDK;KVAETAVQLFISGDK;KVNIDFEPFKPINTSLYLCDNK;LSVLGAITSVQQR;VAETAVQLFISGDK;VNVAGLVLAGSADFK;YCFGVEDTLK;YFDEISQDTGK;YVLHCQGTEEEK	6	16	16	16	11182000	13530000	16030000	6722300	7450300	7552800	9290800	39869000	40459000	12842000	17642000	17973000
Coatomer subunit beta	COPB1	sp|P53618|COPB_HUMAN Coatomer subunit beta OS=Homo sapiens OX=9606 GN=COPB1 PE=1 SV=3;tr|E9PP73|E9PP73_HUMAN Coatomer subunit beta (Fragment) OS=Homo sapiens OX=9606 GN=COPB1 PE=1 SV=8	AAAQCYIDLIIK;ALDYLSTCIDQVQTFGDILQLVIVELIYK;DLQHPNEFIR;EAADPLASK;EAELLEPLMPAIR;EDIQSVMTEIRR;KPITDDDVDRISLCLK;LVEKPSPLTLAPHDFANIK;LVTEMGTYATQSALSSSRPTK;MLEVFHAIK;NAVLAIYTIYR;NVEELVIVLKK;NVTVQPDDPISFMQLTAK;QNSFVAEAMLLMATILHLGK;QSLSHMLSAK;SIFGEDALANVSIEKPIHQGPDAAVTGHIR;SLGEIPIVESEIKK;TLQLALDLVSSR;TNNVSEHEDTDKYR;VCHANPSER;VLQDLVMDILR;VLSECSPLMNDIFNK;VLSTPDLEVR;YVALVQEK	4	24	24	24	17639000	13622000	17400000	892980	776960	254550	10965000	24079000	28139000	698320	1111700	1732700
F-actin-capping protein subunit alpha-1	CAPZA1	sp|P52907|CAZA1_HUMAN F-actin-capping protein subunit alpha-1 OS=Homo sapiens OX=9606 GN=CAPZA1 PE=1 SV=3	ADFDDRVSDEEK;DHYSNGFCTVYAK;DVQDSLTVSNEAQTAK;EASDPQPEEADGGLK;EGAAHAFAQYNMDQFTPVKIEGYEDQVLITEHGDLGNSR;FITHAPPGEFNEVFNDVR;FTITPPTAQVVGVLK;IIENAENEYQTAISENYQTMSDTTFK;IQVHYYEDGNVQLVSHK;LLLNNDNLLR;SWRESCDSALR;TIDGQQTIIACIESHQFQPK	1	12	12	10	21431000	21102000	25429000	18011000	20049000	23943000	24979000	35167000	41581000	19352000	32346000	36762000
Prosaposin	PSAP	tr|C9JIZ6|C9JIZ6_HUMAN Prosaposin OS=Homo sapiens OX=9606 GN=PSAP PE=1 SV=2;sp|P07602|SAP_HUMAN Prosaposin OS=Homo sapiens OX=9606 GN=PSAP PE=1 SV=2;sp|P07602-2|SAP_HUMAN Isoform Sap-mu-6 of Prosaposin OS=Homo sapiens OX=9606 GN=PSAP;sp|P07602-3|SAP_HUMAN	DGGFCEVCK;EILDAFDK;EIVDSYLPVILDIIK;GCSFLPDPYQK;GEMSRPGEVCSALNLCESLQK;HCLQTVWNKPTVK;IGACPSAHKPLLGTEK;KLVGYLDRNLEK;LGPGMADICK;LVGYLDRNLEK;NVIPALELVEPIK;NVIPALELVEPIKK;QCDQFVAEYEPVLIEILVEVMDPSFVCLK;QEILAALEK;SDVYCEVCEFLVK;SLPCDICK	6	16	16	16	55048000	52911000	64554000	138420000	261970000	232650000	30414000	30355000	26837000	106950000	121060000	100170000
Isoform 5 of Isthmin-2	ISM2	sp|Q6H9L7-5|ISM2_HUMAN Isoform 5 of Isthmin-2 OS=Homo sapiens OX=9606 GN=ISM2;sp|Q6H9L7-3|ISM2_HUMAN Isoform 3 of Isthmin-2 OS=Homo sapiens OX=9606 GN=ISM2;sp|Q6H9L7|ISM2_HUMAN Isthmin-2 OS=Homo sapiens OX=9606 GN=ISM2 PE=1 SV=1	ACTDNPLEEEYLAQLQEAK;DLPSCPCAYPLEAMDSPVSLQDEHQGR;DTLGLPSEEWK;ERLDIYQPTAR;FDTTPWILCK;LHFKFDTTPWILCK;SMLSGESSTLAAQHCCYDEDSR;TCDLPSCPGTEDKDTLGLPSEEWK;TRPCGYGCTATETR	3	9	9	9	30061000	16533000	18239000	43386000	26394000	20494000	23557000	21709000	14536000	31784000	20288000	15083000
Matrin-3	MATR3	sp|P43243|MATR3_HUMAN Matrin-3 OS=Homo sapiens OX=9606 GN=MATR3 PE=1 SV=2;tr|A8MXP9|A8MXP9_HUMAN Matrin-3 OS=Homo sapiens OX=9606 GN=MATR3 PE=1 SV=1;tr|A0A0R4J2E8|A0A0R4J2E8_HUMAN Matrin-3 OS=Homo sapiens OX=9606 GN=MATR3 PE=1 SV=1;tr|D6REM6|D6REM6_HUMAN M	ALWFQGR;DLDELSRYPEDK;DSFDDRGPSLNPVLDYDHGSR;EWSQHINGASHSR;GAPPSSNIEDFHGLLPK;GNLGAGNGNLQGPR;GPGPLQER;GPLPLSSQHRGDADQASNILASFGLSAR;GRVETSR;GYPHLCSICDLPVHSNK;IGPYQPNVPVGIDYVIPK;LAEPYGK;LASLMNLGMSSSLNQQGAHSALSSASTSSHNLQSIFNIGSR;LCSLFYTNEEVAK;NTHCSSLPHYQK;SQAFIEMETR;TEEGPTLSYGR;VIHLSNLPHSGYSDSAVLK;VVHIMDFQR	18	19	19	19	13418000	11319000	16310000	3960900	1337700	4960800	29205000	22201000	40751000	5010200	14850000	11526000
Trifunctional purine biosynthetic protein adenosine-3	GART	sp|P22102|PUR2_HUMAN Trifunctional purine biosynthetic protein adenosine-3 OS=Homo sapiens OX=9606 GN=GART PE=1 SV=1;sp|P22102-2|PUR2_HUMAN Isoform Short of Trifunctional purine biosynthetic protein adenosine-3 OS=Homo sapiens OX=9606 GN=GART	AAGFKDPLLASGTDGVGTK;AFAHITGGGLLENIPR;AFTKPEEACSFILSADFPALVVK;AIAFLQQPR;AVQEIMQEK;DIQQHKEEAWVIGSVVAR;ESGVDIAAGNMLVK;FGDPECQVILPLLK;HGIPTAQWK;ISNTAISISDHTALAQFCK;ITEGDVVVGIASSGLHSNGFSLVR;IYSHSLLPVLR;KIEFVVVGPEAPLAAGIVGNLR;LAQSHHVK;MLNIHPSLLPSFK;QVLVAPGNAGTACSEK;SSLQYSSPAPDGCGDQTLGDLLLTPTR;TFNCGVGAVLVVSK;TVAPMPPAQDHKR;VDLGGFAGLFDLK;VFSWLQQEGHLSEEEMAR;VLAVTAIR;VLAVTAIRENLISALEEAKK;VLIIGSGGREHTLAWK;VV…	9	25	25	25	25099000	21802000	18704000	14892000	21657000	16736000	18101000	18849000	22431000	20167000	8700000	20110000
Isoform 2 of Eukaryotic translation initiation factor 3 subunit C	EIF3C	sp|Q99613-2|EIF3C_HUMAN Isoform 2 of Eukaryotic translation initiation factor 3 subunit C OS=Homo sapiens OX=9606 GN=EIF3C;sp|Q99613|EIF3C_HUMAN Eukaryotic translation initiation factor 3 subunit C OS=Homo sapiens OX=9606 GN=EIF3C PE=1 SV=1;sp|B5ME19|EIFCL	CLEEFELLGK;DAHNALLDIQSSGR;DLMLMSHLQDNIQHADPPVQILYNR;EHVVAASK;ELLGQGLLLR;GCILTLVER;GTEITHAVVIK;GTEITHAVVIKK;GTTEEVCR;KAPTTDEDKK;KIQEESLR;KLNEILQAR;LGSLVENNER;QGTYGGYFR;RFEELTNLIR;RLDEEEEDNEGGEWER;TCAILCHIYHHALHSR;TEPTAQQNLALQLAEK;TMVQLGICAFR;VWDLFPEADK	6	20	20	20	10169000	14975000	14816000	2463300	3534900	2846400	10484000	22928000	32298000	2479400	2269700	7509400
Tubulin beta-8 chain	TUBB8	sp|Q3ZCM7|TBB8_HUMAN Tubulin beta-8 chain OS=Homo sapiens OX=9606 GN=TUBB8 PE=1 SV=2;tr|A0A075B736|A0A075B736_HUMAN Tubulin beta chain OS=Homo sapiens OX=9606 GN=TUBB8 PE=1 SV=1;tr|Q5SQY0|Q5SQY0_HUMAN Tubulin beta chain OS=Homo sapiens OX=9606 GN=TUBB8 PE=	AVLVDLEPGTMDSVR;EAESCDCLQGFQLTHSLGGGTGSGMGTLLLSK;FPGQLNADLRK;IREEYPDR;KEAESCDCLQGFQLTHSLGGGTGSGMGTLLLSK;KLAVNMVPFPR;LAVNMVPFPR;LHFFMPGFAPLTSR;NMMAACDPR;PDNFIFGQCGAGNNWAK;TAVCDIPPR	3	11	3	3	91800000	160320000	124980000	52718000	66434000	0	75953000	75129000	104030000	0	30789000	0
ATP-dependent 6-phosphofructokinase, platelet type	PFKP	sp|Q01813|PFKAP_HUMAN ATP-dependent 6-phosphofructokinase, platelet type OS=Homo sapiens OX=9606 GN=PFKP PE=1 SV=2;sp|Q01813-2|PFKAP_HUMAN Isoform 2 of ATP-dependent 6-phosphofructokinase, platelet type OS=Homo sapiens OX=9606 GN=PFKP;tr|B1APP6|B1APP6_HUMA	AACNLLQR;AIGVLTSGGDAQGMNAAVR;AMEWITAK;ASYDVSDSGQLEHVQPWSV;EIGWTDVGGWTGQGGSILGTK;ELVVTQLGYDTR;EWSGLLEELAR;FLEHLSGAGK;GGTPSAFDR;GITNLCVIGGDGSLTGANLFRK;IIEVVDAIMTTAQSHQR;LPLMECVQMTQDVQK;MDADDSRAPK;MLAIYDGFDGFAK;NESCSENYTTDFIYQLYSEEGK;NVLGHMQQGGAPSPFDR;NVLGHMQQGGAPSPFDRNFGTK;RLAIKLPDDQIPK;RNVIFQPVAELK;RNVIFQPVAELKK;SFAGNLNTYK;TFVLEVMGR;VTILGHVQR;YLEEIATQMR	8	24	24	21	25698000	18219000	26816000	0	0	290520	6334200	16511000	16858000	436920	234080	376090
Isoform 2 of Sorting nexin-2	SNX2	sp|O60749-2|SNX2_HUMAN Isoform 2 of Sorting nexin-2 OS=Homo sapiens OX=9606 GN=SNX2;sp|O60749|SNX2_HUMAN Sorting nexin-2 OS=Homo sapiens OX=9606 GN=SNX2 PE=1 SV=2	AVNTQALSGAGILR;ELSANTAAFAK;FSDFLGLHSK;HPTLLQDPDLR;LHVSVEALVCHRK;MNESDAWFEEK;NEIREWEAK;QQQFENLDQQLRK;SAAMLGNSEDHTALSR;VGDGMNAYMAYR;VGKEDSSSTEFVEK;VQQGERDFEQISK;WEDAQITLLK;YLESLVQTQQQLIK;YLHVGYIVPPAPEK;YWEAFLPEAK	4	16	16	15	16663000	15720000	18947000	2224900	3726700	10438000	10255000	21798000	27239000	7406700	15580000	14680000
Chitinase domain-containing protein 1	CHID1	sp|Q9BWS9|CHID1_HUMAN Chitinase domain-containing protein 1 OS=Homo sapiens OX=9606 GN=CHID1 PE=1 SV=1;sp|Q9BWS9-2|CHID1_HUMAN Isoform 2 of Chitinase domain-containing protein 1 OS=Homo sapiens OX=9606 GN=CHID1;sp|Q9BWS9-3|CHID1_HUMAN Isoform 3 of Chitinas	ACVQVLDPK;AESVVLEHR;EMFEVTGLHDVDQGWMR;FTQISPVWLQLK;GLHIVPR;GLVVTDLK;GLVVTDLKAESVVLEHR;HFAGDVLGYVTPWNSHGYDVTK;HVVFYPTLK;MVWDSQASEHFFEYKK;RVGLIHMLTHLAEALHQAR;SQFSDKPVQDR;VGLIHMLTHLAEALHQAR	13	13	13	13	28067000	38202000	36191000	7722600	20012000	38769000	11940000	22132000	13041000	22301000	21576000	21297000
26S proteasome non-ATPase regulatory subunit 13	PSMD13	sp|Q9UNM6|PSD13_HUMAN 26S proteasome non-ATPase regulatory subunit 13 OS=Homo sapiens OX=9606 GN=PSMD13 PE=1 SV=2;tr|A0A087WUL9|A0A087WUL9_HUMAN 26S proteasome non-ATPase regulatory subunit 13 OS=Homo sapiens OX=9606 GN=PSMD13 PE=1 SV=1;sp|Q9UNM6-2|PSD13_H	AFTLGLAGLLGEGVFNFGELLMHPVLESLR;ALSVGLVK;DLPVSEQQER;ETIEDVEEMLNNLPGVTSVHSR;IQLLCLMEMTFTRPANHR;ITVNEVELLVMK;LNIGDLQVTK;LYENFISEFEHR;NTDRQWLIDTLYAFNSGNVER;QLTFEEIAK;SSDEAVILCK;VHMTWVQPR;VLDLQQIK;VNPLSLVEIILHVVR;YYQTIGNHASYYK	8	15	15	15	23724000	25190000	25063000	0	573820	1230800	23190000	33945000	35803000	2715000	0	939520
Ras-related protein Rab-7a	RAB7A	sp|P51149|RAB7A_HUMAN Ras-related protein Rab-7a OS=Homo sapiens OX=9606 GN=RAB7A PE=1 SV=1;tr|C9J592|C9J592_HUMAN Ras-related protein Rab-7a (Fragment) OS=Homo sapiens OX=9606 GN=RAB7A PE=1 SV=1;tr|C9J8S3|C9J8S3_HUMAN Ras-related protein Rab-7a OS=Homo sa	ATIGADFLTK;EAINVEQAFQTIAR;EVMVDDRLVTMQIWDTAGQER;FQSLGVAFYR;GADCCVLVFDVTAPNTFK;NALKQETEVELYNEFPEPIKLDK;NNIPYFETSAK;RAQAWCYSK;TLDSWRDEFLIQASPR;TLDSWRDEFLIQASPRDPENFPFVVLGNK;VIILGDSGVGK	7	11	11	11	16287000	21628000	19778000	6502000	11161000	11521000	41423000	29112000	41641000	9815500	16866000	8763700
Glycine--tRNA ligase	GARS1	sp|P41250|GARS_HUMAN Glycine--tRNA ligase OS=Homo sapiens OX=9606 GN=GARS1 PE=1 SV=3	CSVLPLSQNQEFMPFVK;EFTMAEIEHFVDPSEK;ELALQPKDDIVDR;ELSEALTR;FADFMVK;FQNVADLHLYLYSAK;GEFTIETEGK;HGVSHKVDDSSGSIGRR;IMYTVFEHTFHVR;IYLYLTK;LPFAAAQIGNSFR;NNIIQTWR;RLLEFNQGKLPFAAAQIGNSFR;SCYDLSCHAR;SPITGNDLSPPVSFNLMFK;TFIGPGGNMPGYLRPETAQGIFLNFK;TSYGWIEIVGCADR;TVNVVQFEPSK;VPLVAEKPLKEPK;VREFTMAEIEHFVDPSEK	2	20	20	20	7316000	10610000	14558000	19007000	7298300	10154000	15528000	20437000	24028000	6424200	15421000	18797000
Proteasome activator complex subunit 3	PSME3	sp|P61289|PSME3_HUMAN Proteasome activator complex subunit 3 OS=Homo sapiens OX=9606 GN=PSME3 PE=1 SV=1;sp|P61289-3|PSME3_HUMAN Isoform 3 of Proteasome activator complex subunit 3 OS=Homo sapiens OX=9606 GN=PSME3;sp|P61289-2|PSME3_HUMAN Isoform 2 of Protea	KLLELDSFLK;LDECEEAFQGTK;LLELDSFLK;MWVQLLIPR;NQYVTLHDMILK;RLDECEEAFQGTK;RRLDECEEAFQGTK;SNQQLVDIIEK;TVESEAASYLDQISR;TVTEIDEK;VFVMPNGMLK	12	11	11	11	9090900	13484000	17018000	1784500	9094100	8875200	14507000	37299000	36119000	10327000	17026000	19486000
Alpha-centractin	ACTR1A	sp|P61163|ACTZ_HUMAN Alpha-centractin OS=Homo sapiens OX=9606 GN=ACTR1A PE=1 SV=1;tr|R4GMT0|R4GMT0_HUMAN Alpha-centractin OS=Homo sapiens OX=9606 GN=ACTR1A PE=1 SV=1;tr|A0A1B0GVS3|A0A1B0GVS3_HUMAN Alpha-centractin OS=Homo sapiens OX=9606 GN=ACTR1A PE=1 SV=	ACYLSINPQKDETLETEK;AGFAGDQIPK;AQYYLPDGSTIEIGPSR;DQLQTFSEEHPVLLTEAPLNPR;DWNDMER;EGYDFHSSSEFEIVK;ERACYLSINPQKDETLETEK;EYEEDGAR;GLLSIRYPMEHGIVK;IDIAGRDVSR;ISAPQER;IWQYVYSK;MESYDVIANQPVVIDNGSGVIK;TTGVVLDSGDGVTHAVPIYEGFAMPHSIMR;YCFPNYVGRPK	3	15	15	9	19460000	19929000	19992000	0	4938200	4946700	24095000	27744000	39967000	3936200	8972200	10997000
Ubiquitin carboxyl-terminal hydrolase 14	USP14	sp|P54578|UBP14_HUMAN Ubiquitin carboxyl-terminal hydrolase 14 OS=Homo sapiens OX=9606 GN=USP14 PE=1 SV=3;sp|P54578-2|UBP14_HUMAN Isoform 2 of Ubiquitin carboxyl-terminal hydrolase 14 OS=Homo sapiens OX=9606 GN=USP14;tr|A6NJA2|A6NJA2_HUMAN Ubiquitin carbox	AQLFALTGVQPAR;EKFEGVELNTDEPPMVFK;ENQLQLSCFINQEVK;ETDSSSASAATPSK;EVKYEPFSFADDIGSNNCGYYDLQAVLTHQGR;FDDDKVSIVTPEDILR;GEQGQYLQQDANECWIQMMR;GGTLKDDDWGNIK;GKENQLQLSCFINQEVK;ISRLPAYLTIQMVR;LEAIEDDSVKETDSSSASAATPSK;LPAYLTIQMVR;LRLQEEITK;LSGGGDWHIAYVLLYGPR;NGMTLLMMGSADALPEEPSAK;RVEIMEEESEQ;SSSSGHYVSWVK;VSIVTPEDILR;YLFTGLK	6	19	19	19	18502000	20611000	19634000	6702600	5424600	17579000	11539000	23614000	24878000	17070000	29224000	39226000
Isoform Non-brain of Clathrin light chain A	CLTA	sp|P09496-2|CLCA_HUMAN Isoform Non-brain of Clathrin light chain A OS=Homo sapiens OX=9606 GN=CLTA;sp|P09496-4|CLCA_HUMAN Isoform 4 of Clathrin light chain A OS=Homo sapiens OX=9606 GN=CLTA;sp|P09496-3|CLCA_HUMAN Isoform 3 of Clathrin light chain A OS=Homo	AAEEAFVNDIDESSPGTEWER;ELEEWYAR;ELEEWYARQDEQLQK;LEALDANSR;LQSEPESIRK;SVLISLK;WREEQMERLEALDANSR	7	7	7	7	22392000	49818000	38780000	3591000	5465000	3322500	25397000	33837000	46508000	8830300	5717900	8485600
Katanin p60 ATPase-containing subunit A-like 2 (Fragment)	KATNAL2	tr|K7EM02|K7EM02_HUMAN Katanin p60 ATPase-containing subunit A-like 2 (Fragment) OS=Homo sapiens OX=9606 GN=KATNAL2 PE=1 SV=1;tr|K7EIJ8|K7EIJ8_HUMAN Katanin p60 ATPase-containing subunit A-like 2 (Fragment) OS=Homo sapiens OX=9606 GN=KATNAL2 PE=1 SV=1;sp|Q	GLLLYGPPGTGK	4	1	1	1	71969000	94913000	105520000	61232000	72915000	90574000	87774000	165770000	161920000	63134000	89754000	112870000
40S ribosomal protein S3a (Fragment)	RPS3A	tr|D6RG13|D6RG13_HUMAN 40S ribosomal protein S3a (Fragment) OS=Homo sapiens OX=9606 GN=RPS3A PE=1 SV=1;sp|P61247|RS3A_HUMAN 40S ribosomal protein S3a OS=Homo sapiens OX=9606 GN=RPS3A PE=1 SV=2;tr|D6RAT0|D6RAT0_HUMAN 40S ribosomal protein S3a OS=Homo sapien	ACQSIYPLHDVFVR;ACQSIYPLHDVFVRK;APAMFNIR;EVQTNDLK;GRVFEVSLADLQNDEVAFRK;KTSYAQHQQVR;LFCVGFTK;LIPDSIGKDIEK;LITEDVQGK;LMELHGEGSSSGK;MMEIMTR;NCLTNFHGMDLTR;TSYAQHQQVR;TTDGYLLR;VFEVSLADLQNDEVAFRK	12	15	15	15	28405000	29761000	19245000	20826000	22729000	24569000	13218000	16056000	21048000	3407400	2918800	9726400
Helix-destabilizing protein	HNRNPA1	tr|F8W6I7|F8W6I7_HUMAN Helix-destabilizing protein OS=Homo sapiens OX=9606 GN=HNRNPA1 PE=1 SV=2;sp|P09651-3|ROA1_HUMAN Isoform 2 of Heterogeneous nuclear ribonucleoprotein A1 OS=Homo sapiens OX=9606 GN=HNRNPA1;sp|P09651-2|ROA1_HUMAN Isoform A1-A of Heterog	EDSQRPGAHLTVK;EDSQRPGAHLTVKK;GFAFVTFDDHDSVDK;GFGFVTYATVEEVDAAMNARPHK;GFGFVTYATVEEVDAAMNARPHKVDGR;IEVIEIMTDR;IFVGGIKEDTEEHHLRDYFEQYGK;KRGFAFVTFDDHDSVDK;LFIGGLSFETTDESLR;NQGGYGGSSSSSSYGSGR;RGFAFVTFDDHDSVDK;SESPKEPEQLRK;SHFEQWGTLTDCVVMRDPNTK;SSGPYGGGGQYFAK;YHTVNGHNCEVR;YHTVNGHNCEVRK	11	16	16	16	10673000	8018600	13148000	27174000	30561000	43236000	7640400	17770000	22791000	58115000	83115000	89033000
Isoform 2 of Transportin-1	TNPO1	sp|Q92973-2|TNPO1_HUMAN Isoform 2 of Transportin-1 OS=Homo sapiens OX=9606 GN=TNPO1;sp|Q92973|TNPO1_HUMAN Transportin-1 OS=Homo sapiens OX=9606 GN=TNPO1 PE=1 SV=2;sp|Q92973-3|TNPO1_HUMAN Isoform 3 of Transportin-1 OS=Homo sapiens OX=9606 GN=TNPO1	AHFQNFPNGVTDFIK;ALVMLLEVR;ATVGILITTIASK;DDLRDMFCK;DFMIVALDLLSGLAEGLGGNIEQLVAR;ELLFHHEWVVK;ERLAAFYGV;ESQSPDTTIQR;FSDQFPLPLK;GELQNWPDLLPK;ICEDSAEILDSDVLDRPLNIMIPK;LCSLLDSEDYNTCEGAFGALQK;LIPVLVNGMK;LKSEDEPTR;LLPHMHNIVEYMLQR;NIRDNEEK;NQVGDENWR;QSSFALLGDLTK;SECLNNIGDSSPLIR;SHAVACVNQFIISR;TLLENTAITIGR;VQEAACSAFATLEEEACTELVPYLAYILDTLVFAFSK	11	22	22	22	12243000	10826000	15225000	1106900	537630	779750	6215700	23702000	16548000	615570	2673900	1573600
Apolipoprotein A-II	APOA2	sp|P81644|APOA2_BOVIN Apolipoprotein A-II OS=Bos taurus OX=9913 GN=APOA2 PE=1 SV=2;	AGTDLLNFLSSFIDPK;GSELQTQAK;KAGTDLLNFLSSFIDPK;TQEELTPFFK;TQEELTPFFKK	2	5	5	5	55446000	49570000	46734000	64033000	54439000	22307000	48695000	25220000	26759000	115060000	25303000	22308000
Isoform 1 of Core histone macro-H2A.1	MACROH2A1	sp|O75367-2|H2AY_HUMAN Isoform 1 of Core histone macro-H2A.1 OS=Homo sapiens OX=9606 GN=MACROH2A1;sp|O75367-3|H2AY_HUMAN Isoform 3 of Core histone macro-H2A.1 OS=Homo sapiens OX=9606 GN=MACROH2A1;sp|O75367|H2AY_HUMAN Core histone macro-H2A.1 OS=Homo sapien	AASADSTTEGTPADGFTVLSTK;AGVIFPVGR;AISSYFVSTMSSSIK;EFVEAVLELR;EFVEAVLELRK;FVIHCNSPVWGADKCEELLEK;GKLEAIITPPPAK;GVTIASGGVLPNIHPELLAK;HILLAVANDEELNQLLK;IGVGAPVYMAAVLEYLTAEILELAGNAAR;KNGPLEVAGAAVSAGHGLPAK;NCLALADDK;NGPLEVAGAAVSAGHGLPAK;QTAAQLILK;SIAFPSIGSGR;SLFLGQK	5	16	16	14	9972400	10725000	10553000	6990600	7711000	4592800	24102000	36371000	38983000	27734000	21488000	23895000
CD276 antigen	CD276	tr|A0A0C4DGH0|A0A0C4DGH0_HUMAN CD276 antigen OS=Homo sapiens OX=9606 GN=CD276 PE=1 SV=1;sp|Q5ZPR3|CD276_HUMAN CD276 antigen OS=Homo sapiens OX=9606 GN=CD276 PE=1 SV=1;sp|Q5ZPR3-4|CD276_HUMAN Isoform 4 of CD276 antigen OS=Homo sapiens OX=9606 GN=CD276;sp|Q5	DFGSAAVSLQVAAPYSK;DFGSAAVSLQVAAPYSKPSMTLEPNK;DLRPGDTVTITCSSYR;HSDSKEDDGQEIA;NPVLQQDAHSSVTITPQR;PSMTLEPNK;QLVHSFTEGR;SPTGAVEVQVPEDPVVALVGTDATLR;TALQPLK;VADEGSFTCFVSIR	11	10	10	10	12660000	7274800	10111000	1130900	0	555940	63872000	24514000	37267000	2911600	545980	784440
Inosine-5-monophosphate dehydrogenase 2	IMPDH2	sp|P12268|IMDH2_HUMAN Inosine-5-monophosphate dehydrogenase 2 OS=Homo sapiens OX=9606 GN=IMPDH2 PE=1 SV=2;tr|H0Y4R1|H0Y4R1_HUMAN Inosine-5-monophosphate dehydrogenase 2 (Fragment) OS=Homo sapiens OX=9606 GN=IMPDH2 PE=1 SV=1	DIDFLKEEEHDCFLEEIMTK;DKYPNLQVIGGNVVTAAQAK;DRVRDVFEAK;EANEILQR;FGVPVIADGGIQNVGHIAK;FVPYLIAGIQHSCQDIGAK;GKLPIVNEDDELVAIIAR;GMGSLDAMDK;HGFCGIPITDTGR;KYEQGFITDPVVLSPK;NLIDAGVDALR;NRDYPLASK;REDLVVAPAGITLK;RFGVPVIADGGIQNVGHIAK;RTSSAQVEGGVHSLHSYEK;VAQGVSGAVQDK;VGMGSGSICITQEVLACGRPQATAVYK	13	17	17	17	19167000	16237000	20248000	7047900	7141900	10409000	17571000	17867000	21058000	15883000	8105300	10836000
Lysine--tRNA ligase	KARS1	sp|Q15046|SYK_HUMAN Lysine--tRNA ligase OS=Homo sapiens OX=9606 GN=KARS1 PE=1 SV=3;sp|Q15046-2|SYK_HUMAN Isoform Mitochondrial of Lysine--tRNA ligase OS=Homo sapiens OX=9606 GN=KARS1	AAVQAAEVKVDGSEPK;EGLTERFELFVMK;EICNAYTELNDPMR;EVLLFPAMKPEDKK;FHVDISLTDFIQK;HITGSYK;IAPELYHK;ILDDICVAK;INMVEELEK;LIFYDLR;LIFYDLRGEGVK;LPETNLFETEETRK;LQVMANSR;LVGEFLEVTCINPTFICDHPQIMSPLAK;MLVVGGIDR;NYKSEEEFIHINNK;RGDIIGVQGNPGK;SEEEFIHINNK;VAMFLTDSNNIK;VNGEDPYPHK;VTYHPDGPEGQAYDVDFTPPFR;VTYHPDGPEGQAYDVDFTPPFRR;YSHLQPGDHLTDITLK	6	23	23	23	20193000	13931000	21794000	1607100	6595300	7410500	9655800	31311000	39049000	14210000	18328000	23736000
Eukaryotic translation initiation factor 3 subunit F	EIF3F	sp|O00303|EIF3F_HUMAN Eukaryotic translation initiation factor 3 subunit F OS=Homo sapiens OX=9606 GN=EIF3F PE=1 SV=1	AYVSTLMGVPGR;EAPNPIHLTVDTSLQNGR;FLMSLVNQVPK;IGVDLIMK;IQDALSTVLQYAEDVLSGK;KVSPNELILGWYATGHDITEHSVLIHEYYSR;LHPVILASIVDSYER;LHPVILASIVDSYERR;TCFSPNR;TMGVMFTPLTVK;VIGLSSDLQQVGGASAR;VIGTLLGTVDK;VSADNTVGR;YAYYDTER	4	14	14	14	11094000	20441000	20544000	0	1832900	308590	21167000	13880000	45825000	1333100	1297300	826230
Isoform 2 of Protein Niban 2	NIBAN2	sp|Q96TA1-2|NIBA2_HUMAN Isoform 2 of Protein Niban 2 OS=Homo sapiens OX=9606 GN=NIBAN2;sp|Q96TA1|NIBA2_HUMAN Protein Niban 2 OS=Homo sapiens OX=9606 GN=NIBAN2 PE=1 SV=3	AAPEASSPPASPLQHLLPGK;CPTQFPLILWHPYAR;EVTDMNLNVINEGGIDK;EVTDMNLNVINEGGIDKLGEYMEK;FDVSSTSVFK;FQELIFEDFAR;FSLVPHNYGLVLYENK;GPTKEELCK;HEIEGTGLPQAQLLWR;IVFSGNLFQHQEDSK;QWIQISDAVYHMVYEQAK;SGSAPILK;VQQVQPAMQAVIR	2	13	13	13	54132000	38660000	51061000	19573000	0	9322800	40930000	81324000	138470000	9479300	24463000	21900000
Collagen alpha-3(IX) chain	COL9A3	sp|Q14050|CO9A3_HUMAN Collagen alpha-3(IX) chain OS=Homo sapiens OX=9606 GN=COL9A3 PE=1 SV=2	ELCGGMISEQIAQLAAHLR;GAAGAGLDGPEGDQGPQGPQGVPGTSK;GAPGKPGKPGEAGLPGLPGVDGLTGR;GDVGDRGPGGAAGPK;GLPGPLGPPGDRGPIGFR;GLPGPPGEAGVSGPPGGIGLR;GPNGLPGLPGR;GPPGYRGPTGELGDPGPR;GPTGYKGEQGEVGKDGEK;GSAGALGPQGPPGAPGVR;GSLGPPGPPGLGGK;IRELCGGMISEQIAQLAAHLR;KPLAPGSIGRPGPAGPPGPPGPPGSIGHPGAR	2	13	13	13	18205000	38653000	43208000	118960000	128020000	97429000	40689000	38159000	52405000	224720000	137740000	166940000
			TIIYGSSSRPSGVPDR;TIIYGSSSRPSGVPDRFSGSK;VLTQPSSVSGSLGQR;VSITCSGSSNNIGR;YGVGWYQQVPGSGLR	1	5	5	5	34301000	33424000	26987000	58696000	44416000	37443000	42735000	23336000	20366000	45004000	33890000	30479000
Chloride intracellular channel protein 3	CLIC3	sp|O95833|CLIC3_HUMAN Chloride intracellular channel protein 3 OS=Homo sapiens OX=9606 GN=CLIC3 PE=1 SV=2	ASEDGESVGHCPSCQR;DFAPGSQLPILLYDSDAK;FLDGDRLTLADCSLLPK;GVPFTLTTVDTR;LDSYLRAPLEHELAGEPQLR;LHIVDTVCAHFR;NPVPAQDEALYQQLLR;QAPIPAELR;YLDSAMQEK;YRESNTAGNDVFHK;YTCPHSAEILAAYRPAVHPR	1	11	11	11	21234000	20460000	21716000	22055000	26270000	25681000	17806000	15649000	14344000	25387000	17430000	20631000
DNA replication licensing factor MCM2	MCM2	sp|P49736|MCM2_HUMAN DNA replication licensing factor MCM2 OS=Homo sapiens OX=9606 GN=MCM2 PE=1 SV=4;tr|H0Y8E6|H0Y8E6_HUMAN DNA replication licensing factor MCM2 (Fragment) OS=Homo sapiens OX=9606 GN=MCM2 PE=1 SV=1	AGIVTSLQAR;AIFTTGQGASAVGLTAYVQR;DTVDPVQDEMLAR;EHVLAYFLPEAPAELLQIFDEAALEVVLAMYPK;ENRESLVVNYEDLAAR;ESMATGSIPITVR;EWVSMAGPR;FDILCVVR;GLALALFGGEPK;GVCLIDEFDK;IFASIAPSIYGHEDIKR;ISHLPLVEELR;ITNHIHVR;MAEAHAR;MITSLSK;NRFGAQQDTIEVPEK;QINIHNLSAFYDSELFR;QLHLNQLIR;QLVAEQVTYQR;RDNNELLLFILK;THVDSHGHNVFK;TSGVVTSCTGVLPQLSMVK;VAVGELTDEDVK;YDPSLTFSENVDLTEPIISR	2	24	24	24	9928900	11387000	9635300	6751100	2468500	4847800	10101000	30858000	36272000	3418000	8790100	8722800
Bifunctional glutamate/proline--tRNA ligase	EPRS1	sp|P07814|SYEP_HUMAN Bifunctional glutamate/proline--tRNA ligase OS=Homo sapiens OX=9606 GN=EPRS1 PE=1 SV=5	AALLNQHYQVNFK;AIQGGTSHHLGQNFSK;AYVDDTPAEQMK;DFFDAEIK;DQDLEPGAPSMGAK;EVIPVNVPEAQEEMK;FVELPGAEMGK;GSQFGQSCCLR;GVPIRLEVGPR;INEAVECLLSLK;IVQIPFCGEIDCEDWIKK;KAPKEDVDAAVK;KLGVENCYFPMFVSQSALEK;LSSCDSFTSTINELNHCLSLR;LTVAENEAETK;NPEVGLKPVWYSPK;NQGGGLSSSGAGEGQGPK;SCQFVAVR;SGKTELAEPIAIRPTSETVMYPAYAK;SLCIPFKPLCELQPGAK;SLIGVEYKPVSATGAEDK;SLYDEVAAQGEVVRK;THMVVANTMEDFQK;THVADFAPEVAWVTR;VACVQVVIIPCGITNALSEEDKEAL…	3	29	29	29	13039000	16519000	15751000	2215400	1601800	3268700	3423100	9655300	17136000	871590	3377000	5833400
Actin-related protein 2/3 complex subunit 2	ARPC2	sp|O15144|ARPC2_HUMAN Actin-related protein 2/3 complex subunit 2 OS=Homo sapiens OX=9606 GN=ARPC2 PE=1 SV=1	ARPDAEKK;AVIHYRDDETMYVESKK;DNTINLIHTFR;DNTINLIHTFRDYLHYHIK;DSIVHQAGMLK;DSIVHQAGMLKR;DYLHYHIK;ELQAHGADELLK;FENAAAGNKPEAVEVTFADFDGVLYHISNPNGDK;IIEETLALK;MILLEVNNR;RNCFASVFEK;VFMQEFK;YFQFQEEGKEGENR	5	14	14	14	20749000	12046000	20246000	3719400	2491600	9488100	14174000	26884000	23551000	8895500	14674000	14621000
Endoglin	ENG	sp|P17813|EGLN_HUMAN Endoglin OS=Homo sapiens OX=9606 GN=ENG PE=1 SV=2;sp|P17813-2|EGLN_HUMAN Isoform Short of Endoglin OS=Homo sapiens OX=9606 GN=ENG;tr|F5GX88|F5GX88_HUMAN Endoglin OS=Homo sapiens OX=9606 GN=ENG PE=1 SV=1	CADDAMTLVLKK;ELVAHLK;GCHLEGVAGHK;GFKLPDTPQGLLGEAR;GNCVSLLSPSPEGDPR;GPITSAAELNDPQSILLR;LNIISPDLSGCTSK;TGSQDQEVHR;TGTLSCTVALRPK;TLEWRPR;TQILEWAAER;TQILEWAAERGPITSAAELNDPQSILLR;VLPGHSAGPR	3	13	13	13	5786800	10216000	12351000	0	0	0	46073000	26429000	29844000	2493000	4263300	1008500
Tubulin alpha-1C chain	TUBA1C	sp|Q9BQE3|TBA1C_HUMAN Tubulin alpha-1C chain OS=Homo sapiens OX=9606 GN=TUBA1C PE=1 SV=1;tr|F5H5D3|F5H5D3_HUMAN Tubulin alpha chain OS=Homo sapiens OX=9606 GN=TUBA1C PE=1 SV=1;tr|A0A1W2PQM2|A0A1W2PQM2_HUMAN Tubulin alpha-1C chain OS=Homo sapiens OX=9606 GN	AFVHWYVGEGMEEGEFSEAREDMAALEK;AVCMLSNTTAVAEAWAR;AVFVDLEPTVIDEVR;AVFVDLEPTVIDEVRTGTYR;AYHEQLTVAEITNACFEPANQMVK;DVNAAIATIK;DYEEVGADSADGEDEGEEY;EDMAALEK;EIIDLVLDR;EIIDLVLDRIR;FDGALNVDLTEFQTNLVPYPR;FDLMYAK;GHYTIGK;IHFPLATYAPVISAEK;KLADQCTGLQGFLVFHSFGGGTGSGFTSLLMER;LDHKFDLMYAK;LISQIVSSITASLR;LSVDYGK;LSVDYGKK;MRECISIHVGQAGVQIGNACWELYCLEHGIQPDGQMPSDK;NLDIERPTYTNLNR;QLFHPEQLITGK;QLFHPEQLITGKEDAANNYAR;RAFV…	3	32	5	3	38733000	53212000	45052000	10883000	22415000	10507000	21040000	24267000	31373000	15866000	11414000	9852000
Thrombospondin-4	THBS4	tr|E7ES19|E7ES19_HUMAN Thrombospondin-4 OS=Homo sapiens OX=9606 GN=THBS4 PE=1 SV=1;sp|P35443|TSP4_HUMAN Thrombospondin-4 OS=Homo sapiens OX=9606 GN=THBS4 PE=1 SV=2	CDSNPCFR;DVDIDSYPDEELPCSAR;NCRNPELNPCSVNAQCIEER;NSLWHTGDTSDQVR;QTEQTYWQATPFR;SKTGPGEHLR;TGPGEHLR;WFLQHRPQVGYIR	2	8	7	6	43004000	32681000	32287000	7048500	4226400	4520400	27483000	15959000	32096000	4657000	0	0
Brain acid soluble protein 1	BASP1	sp|P80723|BASP1_HUMAN Brain acid soluble protein 1 OS=Homo sapiens OX=9606 GN=BASP1 PE=1 SV=2;sp|P80723-2|BASP1_HUMAN Isoform 2 of Brain acid soluble protein 1 OS=Homo sapiens OX=9606 GN=BASP1	AAEAAAAPAESAAPAAGEEPSKEEGEPK;AEGAATEEEGTPK;AEPPKAPEQEQAAPGPAAGGEAPK;AQGPAASAEEPKPVEAPAANSDQTVTVKE;DAAAAKEEAPK;DKKAEGAATEEEGTPK;EKPDQDAEGKAEEK;ESEPQAAAEPAEAK;ETPAATEAPSSTPK;GYNVNDEK;KAEGAATEEEGTPK;KTEAPAAPAAQETK;SDGAPASDSKPGSSEAAPSSK;SDGAPASDSKPGSSEAAPSSKETPAATEAPSSTPK	3	14	14	14	11566000	15615000	15146000	0	7382400	16180000	25721000	27639000	35380000	0	21653000	17124000
Superoxide dismutase [Cu-Zn]	SOD1	sp|P00441|SODC_HUMAN Superoxide dismutase [Cu-Zn] OS=Homo sapiens OX=9606 GN=SOD1 PE=1 SV=2;tr|H7BYH4|H7BYH4_HUMAN Superoxide dismutase [Cu-Zn] OS=Homo sapiens OX=9606 GN=SOD1 PE=1 SV=1	DGVADVSIEDSVISLSGDHCIIGR;GDGPVQGIINFEQK;GLTEGLHGFHVHEFGDNTAGCTSAGPHFNPLSR;HVGDLGNVTADK;HVGDLGNVTADKDGVADVSIEDSVISLSGDHCIIGR;LACGVIGIAQ	2	6	6	6	3307700	7227100	7952300	205470000	148390000	265280000	15021000	12597000	17601000	160500000	363780000	327250000
Isoform 3 of E3 ubiquitin-protein ligase UBR4	UBR4	sp|Q5T4S7-3|UBR4_HUMAN Isoform 3 of E3 ubiquitin-protein ligase UBR4 OS=Homo sapiens OX=9606 GN=UBR4;sp|Q5T4S7-4|UBR4_HUMAN Isoform 4 of E3 ubiquitin-protein ligase UBR4 OS=Homo sapiens OX=9606 GN=UBR4;sp|Q5T4S7|UBR4_HUMAN E3 ubiquitin-protein ligase UBR4	ALATNPALR;AVEMTDQLMVPTLGSQEGAFENVR;AYLLQNFNEEGTTEKPSK;ELASPVSPELR;ELFDYNLR;ELLEYDLQQR;ESAFQSEPR;ETLIQFLR;FLSRPALPFILR;GHQGFGVLSVILANHAIK;HILVSQGLIR;HLILLIK;HLLTVLLK;HNDMPIYEAADK;IIPYLSFGEVEK;IISLDLPVAEVYKK;LASAPVPFTVLSLTGNPCK;LCTFTITQK;LFQLTEK;LLLFICGSK;LLLIWQHK;LLQTLPQLR;LLSVFMSR;LLTSLFQDLQVEALHK;MAAETDPHK;NLDADIWKK;NQLQSVAAACK;QAACTIVEALATIPSRK;RQHLAVSHEK;SALNEVHLVVMR;SLLASLHTSR;TINLYYNNR;VCLNL…	10	38	38	38	17487000	14379000	15553000	389840	346520	289400	10843000	5426700	18693000	378760	344970	482810
60S ribosomal protein L4	RPL4	sp|P36578|RL4_HUMAN 60S ribosomal protein L4 OS=Homo sapiens OX=9606 GN=RPL4 PE=1 SV=5;tr|H3BM89|H3BM89_HUMAN 60S ribosomal protein L4 OS=Homo sapiens OX=9606 GN=RPL4 PE=1 SV=1;tr|H3BTP7|H3BTP7_HUMAN 60S ribosomal protein L4 (Fragment) OS=Homo sapiens OX=9	AAAAAAALQAK;ACARPLISVYSEK;APIRPDIVNFVHTNLRK;FCIWTESAFR;KLDELYGTWRK;MINTDLSR;NIPGITLLNVSK;NNRQPYAVSELAGHQTSAESWGTGR;NVTLPAVFK;RYAICSALAASALPALVMSK;SGQGAFGNMCR;SNYNLPMHK	4	12	12	12	28247000	30617000	23726000	10260000	26730000	18364000	17918000	20237000	21817000	16970000	11411000	15422000
Roundabout homolog 1	ROBO1	tr|A0A087WTM1|A0A087WTM1_HUMAN Roundabout homolog 1 OS=Homo sapiens OX=9606 GN=ROBO1 PE=1 SV=1;sp|Q9Y6N7-6|ROBO1_HUMAN Isoform 6 of Roundabout homolog 1 OS=Homo sapiens OX=9606 GN=ROBO1;sp|Q9Y6N7-5|ROBO1_HUMAN Isoform 5 of Roundabout homolog 1 OS=Homo sapi	AANAYGISDPSQISDPVK;AEGRPTPTIEWYK;ARPFFNEFQGADSEIK;AYLEVTDVIADRPPPVIR;DGSPLDDKDER;DGVLVSTQDSR;GGERVETDKDDPR;GLKPNAIYLFLVR;ILYRPSGANHGESDWLVFEVR;IVEHPSDLIVSK;NSVVIPDLRK;RPSNLAVTVDDSAEFK;SRPDEGVYVCVAR;SRYEIRDDHTLK;TVTFQCEATGNPQPAIFWR;VTAGDMGSYTCVAENMVGK	16	16	16	16	22875000	25982000	23613000	14422000	7704900	19949000	36475000	16688000	13077000	35320000	20527000	12531000
Histidine triad nucleotide-binding protein 1	HINT1	sp|P49773|HINT1_HUMAN Histidine triad nucleotide-binding protein 1 OS=Homo sapiens OX=9606 GN=HINT1 PE=1 SV=2	AQVARPGGDTIFGK;CAADLGLNK;IIFEDDRCLAFHDISPQAPTHFLVIPK;KHISQISVAEDDDESLLGHLMIVGK;KHISQISVAEDDDESLLGHLMIVGKK;MVVNEGSDGGQSVYHVHLHVLGGR	5	6	6	6	21361000	22641000	22290000	0	16872000	21425000	22612000	52109000	42152000	22931000	39745000	37716000
Actin-related protein 2/3 complex subunit 1B	ARPC1B	sp|O15143|ARC1B_HUMAN Actin-related protein 2/3 complex subunit 1B OS=Homo sapiens OX=9606 GN=ARPC1B PE=1 SV=3;tr|C9JEY1|C9JEY1_HUMAN Actin-related protein 2/3 complex subunit 1B (Fragment) OS=Homo sapiens OX=9606 GN=ARPC1B PE=1 SV=2;tr|C9K057|C9K057_HUMAN	AYHSFLVEPISCHAWNK;DRTQIAICPNNHEVHIYEK;EHNGQVTGIDWAPESNR;EVEERPAPTPWGSK;GRTWKPTLVILR;NAYVWTLK;NSVSQISVLSGGK;SLESALK;STVLSLDWHPNNVLLAAGSCDFK;TWKPTLVILR;VAWVSHDSTVCLADADKK	8	11	11	3	20424000	27841000	22669000	3704900	6954700	5945400	15470000	32999000	29280000	3321600	12176000	6420100
Isoform 2 of Glycogen [starch] synthase, muscle	GYS1	sp|P13807-2|GYS1_HUMAN Isoform 2 of Glycogen [starch] synthase, muscle OS=Homo sapiens OX=9606 GN=GYS1;sp|P13807|GYS1_HUMAN Glycogen [starch] synthase, muscle OS=Homo sapiens OX=9606 GN=GYS1 PE=1 SV=2	AAAHCAHVFTTVSQITAIEAQHLLK;AKVTGDEWGDNYFLVGPYTEQGVR;GADVFLEALAR;IGLFNSSADRVK;KFSAMHEFQNLHAQSK;LSDLLDWK;LYESLLVGSLPDMNK;RAIFATQR;RLPVATIFTTHATLLGR;TLYFFIAGR;TNNFNVETLK;TQVELLEAPTPALK;TQVELLEAPTPALKR;VGGIYTVLQTK;VTGDEWGDNYFLVGPYTEQGVR	4	15	15	15	19554000	25601000	22730000	799070	786220	0	8431100	16821000	19039000	0	0	643080
Epidermal growth factor receptor	EGFR	sp|P00533|EGFR_HUMAN Epidermal growth factor receptor OS=Homo sapiens OX=9606 GN=EGFR PE=1 SV=2;tr|E9PFD7|E9PFD7_HUMAN Receptor protein-tyrosine kinase OS=Homo sapiens OX=9606 GN=EGFR PE=1 SV=3;tr|Q504U8|Q504U8_HUMAN Receptor protein-tyrosine kinase OS=Hom	ACGADSYEMEEDGVRK;ATGQVCHALCSPEGCWGPEPR;EISDGDVIISGNK;ELVEPLTPSGEAPNQALLR;ESDCLVCRK;EYHAEGGKVPIK;FRDEATCK;FRELIIEFSK;FSNNPALCNVESIQWR;GLWIPEGEK;IISNRGENSCK;IPLENLQIIR;ITDFGLAK;LTQLGTFEDHFLSLQR;NYDLSFLK;NYVVTDHGSCVR;SPSDCCHNQCAAGCTGPR;VCNGIGIGEFK;VLGSGAFGTVYK;WMALESILHR;YLVIQGDER;YSFGATCVK	23	22	22	22	7650200	6319400	6927400	0	0	0	30522000	17166000	18374000	642510	0	0
Isoform 2 of Cell surface hyaluronidase	CEMIP2	sp|Q9UHN6-2|CEIP2_HUMAN Isoform 2 of Cell surface hyaluronidase OS=Homo sapiens OX=9606 GN=CEMIP2;sp|Q9UHN6|CEIP2_HUMAN Cell surface hyaluronidase OS=Homo sapiens OX=9606 GN=CEMIP2 PE=1 SV=1	ATFAFSPEEQQAQR;AYPQYYR;DTIGFDTLGHCFFLEDGIEQR;EFYTVDGQK;EYLCLDNSAR;FRPHQDANPEKPR;GFQIYDGPIHLTR;GSTIFLGFSGNFKPSWTK;GYTIHWNGPAPR;HATFVDGLSIHHSFSR;IVAIAVGDSAAK;LGSELIQGLGYR;LTSDATVHSIVIQDGGLLVFGDNK;SIVLLSTR;SLLQGTIQMIQER;THYILIQDGGALHIGAEK;TTFLYLVNFNK;TVFPLADVSR;VAALIDR	6	19	19	19	7787300	12631000	15399000	0	0	0	19179000	19163000	11847000	824920	0	268910
Vinculin	VCL	sp|P18206|VINC_HUMAN Vinculin OS=Homo sapiens OX=9606 GN=VCL PE=1 SV=4;sp|P18206-2|VINC_HUMAN Isoform 1 of Vinculin OS=Homo sapiens OX=9606 GN=VCL	ALASQLQDSLK;AQQVSQGLDVLTAK;AVAGNISDPGLQK;AVANSRPAK;ELTPQVVSAAR;ETVQTTEDQILKR;GILEYLTVAEVVETMEDLVTYTK;GILSGTSDLLLTFDEAEVRK;GQGSSPVAMQK;ILLRNPGNQAAYEHFETMK;IRTDAGFTLR;KLEAMTNSK;LLAVAATAPPDAPNREEVFDER;LVQAAQMLQSDPYSVPARDYLIDGSR;MLGQMTDQVADLR;MSAEINEIIR;MTGLVDEAIDTK;NQGIEEALK;NQWIDNVEK;QQELTHQEHR;QVATALQNLQTK;STVEGIQASVK;VAMANIQPQMLVAGATSIAR;VLQLTSWDEDAWASK;VMLVNSMNTVK	3	25	25	25	13933000	13017000	14271000	15151000	13208000	12354000	14797000	15901000	17283000	19703000	17261000	20415000
Acyl-peptide hydrolase	APEH	tr|C9JIF9|C9JIF9_HUMAN Acyl-peptide hydrolase OS=Homo sapiens OX=9606 GN=APEH PE=1 SV=1;sp|P13798|ACPH_HUMAN Acylamino-acid-releasing enzyme OS=Homo sapiens OX=9606 GN=APEH PE=1 SV=4	AESFFQTK;ALDVSASDDEIAR;GSTGFGQDSILSLPGNVGHQDVK;IVYLQYPSLIPHHQCSQLCLYDWYTK;MGFAVLLVNYR;QPALSAACLGPEVTTQYGGQYR;SALYYVDLIGGK;SALYYVDLIGGKCELLSDDSLAVSSPR;SFNLSALEK;SRQDLFAVDTQVGTVTSLTAGGSGGSWK;TPLLLMLGQEDR;TPLLLMLGQEDRR;TVHTEWTQR;VGFLPSAGK;VTSVVVDVVPR	6	15	15	15	12587000	18979000	19423000	5556600	18460000	20067000	19742000	32999000	24420000	7000800	21961000	24182000
Apolipoprotein M	APOM	tr|Q5SRP5|Q5SRP5_HUMAN Apolipoprotein M OS=Homo sapiens OX=9606 GN=APOM PE=1 SV=1;sp|O95445-2|APOM_HUMAN Isoform 2 of Apolipoprotein M OS=Homo sapiens OX=9606 GN=APOM;sp|O95445|APOM_HUMAN Apolipoprotein M OS=Homo sapiens OX=9606 GN=APOM PE=1 SV=2	AFLLTPR;SPHPPEK;TEGRPDMK	3	3	3	3	90343000	77921000	74076000	0	0	27009000	76172000	49863000	48225000	49278000	31788000	28325000
Complement decay-accelerating factor (Fragment)	CD55	tr|H3BLV0|H3BLV0_HUMAN Complement decay-accelerating factor (Fragment) OS=Homo sapiens OX=9606 GN=CD55 PE=1 SV=1;tr|B1AP13|B1AP13_HUMAN Complement decay-accelerating factor OS=Homo sapiens OX=9606 GN=CD55 PE=1 SV=1;tr|H7BY55|H7BY55_HUMAN Complement decay-a	DSVICLK;EIYCPAPPQIDNGIIQGERDHYGYR;GFTMIGEHSIYCTVNNDEGEWSGPPPECR;LNSASLK;LTCLQNLK;QPYITQNYFPVGTVVEYECRPGYR;QSVTYACNK;REPSLSPK;SCPNPGEIR;TSFPEDTVITYK;WSTAVEFCK	13	11	11	11	16433000	20562000	16901000	30340000	0	13033000	33079000	23239000	35410000	17732000	11222000	5510400
10 kDa heat shock protein, mitochondrial	HSPE1	sp|P61604|CH10_HUMAN 10 kDa heat shock protein, mitochondrial OS=Homo sapiens OX=9606 GN=HSPE1 PE=1 SV=2;tr|B8ZZL8|B8ZZL8_HUMAN 10 kDa heat shock protein, mitochondrial OS=Homo sapiens OX=9606 GN=HSPE1 PE=1 SV=1	DGDILGK;FLPLFDR;GGEIQPVSVK;GGIMLPEK;GKGGEIQPVSVK;SAAETVTK;VLLPEYGGTK;VLQATVVAVGSGSK;VVLDDKDYFLFR	4	9	9	9	8715000	7817500	8148600	62743000	56474000	83800000	28873000	31868000	23706000	167120000	229760000	276650000
Cystatin-B	CSTB	sp|P04080|CYTB_HUMAN Cystatin-B OS=Homo sapiens OX=9606 GN=CSTB PE=1 SV=2	AKHDELTYF;MMCGAPSATQPATAETQHIADQVR;SQVVAGTNYFIK;VFQSLPHENKPLTLSNYQTNK;VHVGDEDFVHLR	3	5	5	5	14604000	14752000	23416000	63150000	72229000	99825000	18142000	23437000	27488000	76908000	158300000	142320000
Folate receptor alpha	FOLR1	sp|P15328|FOLR1_HUMAN Folate receptor alpha OS=Homo sapiens OX=9606 GN=FOLR1 PE=1 SV=3	CIQMWFDPAQGNPNEEVAR;DVSYLYR;ERVLNVPLCK;FNWNHCGEMAPACK;FNWNHCGEMAPACKR;LHEQCRPWR;LHEQCRPWRK;TELLNVCMNAK;VLNVPLCK	1	9	9	9	22280000	26266000	20984000	8836500	22530000	26311000	34613000	31424000	32864000	18696000	19535000	9388300
Obg-like ATPase 1	OLA1	tr|J3KQ32|J3KQ32_HUMAN Obg-like ATPase 1 OS=Homo sapiens OX=9606 GN=OLA1 PE=1 SV=1;sp|Q9NTK5|OLA1_HUMAN Obg-like ATPase 1 OS=Homo sapiens OX=9606 GN=OLA1 PE=1 SV=2;sp|Q9NTK5-2|OLA1_HUMAN Isoform 2 of Obg-like ATPase 1 OS=Homo sapiens OX=9606 GN=OLA1;sp|Q9N	FNTPQQPK;FYHDWNDKEIEVLNK;GAHNGQGLGNAFLSHISACDGIFHLTR;HLFLTSKPMVYLVNLSEK;IGIVGLPNVGK;IPAFLNVVDIAGLVK;KLKPEYDIMCK;LQELSAEER;NYIVEDGDIIFFK;PMVYLVNLSEK;SWVIDQK	6	11	11	11	23577000	30431000	34433000	20394000	11403000	25987000	20092000	36199000	38052000	35779000	51167000	65023000
Heterogeneous nuclear ribonucleoprotein L (Fragment)	HNRNPL	tr|M0QXS5|M0QXS5_HUMAN Heterogeneous nuclear ribonucleoprotein L (Fragment) OS=Homo sapiens OX=9606 GN=HNRNPL PE=1 SV=1;tr|A0A3B3ITJ4|A0A3B3ITJ4_HUMAN Heterogeneous nuclear ribonucleoprotein L (Fragment) OS=Homo sapiens OX=9606 GN=HNRNPL PE=1 SV=1;sp|P1486	AITHLNNNFMFGQK;ASLNGADIYSGCCTLK;GLIDGVVEADLVEALQEFGPISYVVVMPK;ISRPGDSDDSR;LCFSTAQHAS;LNVCVSK;LNVFKNDQDTWDYTNPNLSGQGDPGSNPNKR;NDQDTWDYTNPNLSGQGDPGSNPNKR;NNRFSTPEQAAK;NPNGPYPYTLK;QPAIMPGQSYGLEDGSCSYK;SDALETLGFLNHYQMK;SVNSVLLFTILNPIYSITTDVLYTICNPCGPVQR;TPASPVVHIR;VFNVFCLYGNVEK;YGPQYGHPPPPPPPPEYGPHADSPVLMVYGLDQSK	16	16	16	16	2393900	16602000	9754200	2243800	1845700	3292600	13700000	17787000	51749000	3546800	5144800	15371000
Isoform 3 of Heterogeneous nuclear ribonucleoprotein D0	HNRNPD	sp|Q14103-3|HNRPD_HUMAN Isoform 3 of Heterogeneous nuclear ribonucleoprotein D0 OS=Homo sapiens OX=9606 GN=HNRNPD;sp|Q14103|HNRPD_HUMAN Heterogeneous nuclear ribonucleoprotein D0 OS=Homo sapiens OX=9606 GN=HNRNPD PE=1 SV=1;tr|H0Y8G5|H0Y8G5_HUMAN Heterogene	FGEVVDCTLK;FGEVVDCTLKLDPITGR;GFCFITFKEEEPVK;GFCFITFKEEEPVKK;GFGFVLFK;HSEAATAQREEWK;IDASKNEEDEGHSNSSPR;IFVGGLSPDTPEEK;IREYFGGFGEVESIELPMDNK;KYHNVGLSK;MFIGGLSWDTTK;MFIGGLSWDTTKK;SRGFGFVLFK	10	13	13	11	5564000	6748700	13192000	27187000	14804000	39272000	8205200	26295000	28509000	34394000	74464000	119790000
Collagen and calcium-binding EGF domain-containing protein 1	CCBE1	sp|Q6UXH8|CCBE1_HUMAN Collagen and calcium-binding EGF domain-containing protein 1 OS=Homo sapiens OX=9606 GN=CCBE1 PE=1 SV=1;tr|A0A3B3IRL6|A0A3B3IRL6_HUMAN Collagen and calcium-binding EGF domain-containing protein 1 (Fragment) OS=Homo sapiens OX=9606 GN=	EGYIREDDGK;FVLGQCIPEDYDVCAEAPCEQQCTDNFGR;GSMGPMGPSPDLSHIK;IALLPNNAADLGK;IATTKYPCLK;NDITELQEK;SSGELTTCYR;SSGELTTCYRK;TCTRGDKYPNDTGHEK;VLCTCYPGYR;VLCTCYPGYRYDR	6	11	11	11	51971000	60735000	57122000	5030200	2237300	6332200	13747000	11841000	11020000	2529100	2725900	2402000
Alpha-2-macroglobulin	A2M	sp|P01023|A2MG_HUMAN Alpha-2-macroglobulin OS=Homo sapiens OX=9606 GN=A2M PE=1 SV=3	ATVLNYLPK;DLKPAIVK;GEAFTLK;GPTQEFK;GPTQEFKK;LPPNVVEESAR;MVSGFIPLKPTVK;PLLVEPEGLEK;QTVSWAVTPK;YGAATFTRTGK	1	10	1	1	4218200	277260000	0	0	0	0	106290000	0	106610000	25204000	9219100	0
Lysosome-associated membrane glycoprotein 2	LAMP2	sp|P13473|LAMP2_HUMAN Lysosome-associated membrane glycoprotein 2 OS=Homo sapiens OX=9606 GN=LAMP2 PE=1 SV=2;sp|P13473-2|LAMP2_HUMAN Isoform LAMP-2B of Lysosome-associated membrane glycoprotein 2 OS=Homo sapiens OX=9606 GN=LAMP2;sp|P13473-3|LAMP2_HUMAN Iso	EQTVSVSGAFQINTFDLR;GILTVDELLAIR;HHHAGYEQF;IPLNDLFR;SHTALLR;YLDFVFAVK	4	6	6	6	39459000	45348000	40914000	15202000	11500000	17501000	58490000	44487000	33926000	20286000	12386000	11666000
Aldehyde dehydrogenase family 16 member A1	ALDH16A1	sp|Q8IZ83|A16A1_HUMAN Aldehyde dehydrogenase family 16 member A1 OS=Homo sapiens OX=9606 GN=ALDH16A1 PE=1 SV=2;sp|Q8IZ83-3|A16A1_HUMAN Isoform 3 of Aldehyde dehydrogenase family 16 member A1 OS=Homo sapiens OX=9606 GN=ALDH16A1;tr|F5H4B6|F5H4B6_HUMAN Aldehy	AALLWALAAALER;AREIFTSLEYGPVPESHACALAWLDTQDR;DPSVPTGGCK;DSSGNLHGYVAEGGAK;EALLVANGTPR;EIFTSLEYGPVPESHACALAWLDTQDR;ESGCSWHGGPDGLYEYLRPSGTPAR;GAAACDLVQR;GAVEAAHQAFPGWAGQSPGAR;GGSASVWSER;GWSAHPGVVR;LLIQESVWDEAMR;LLIQESVWDEAMRR;VAFCGAPEEGR;VQAQGHTLQVAGLR	5	15	15	15	11563000	6584600	15833000	0	442960	0	16152000	24119000	20842000	1468600	1202200	1165800
U5 small nuclear ribonucleoprotein 200 kDa helicase	SNRNP200	sp|O75643|U520_HUMAN U5 small nuclear ribonucleoprotein 200 kDa helicase OS=Homo sapiens OX=9606 GN=SNRNP200 PE=1 SV=2;tr|A0A494C1A5|A0A494C1A5_HUMAN U5 small nuclear ribonucleoprotein 200 kDa helicase (Fragment) OS=Homo sapiens OX=9606 GN=SNRNP200 PE=1 SV	AALETDENLLLCAPTGAGK;AIFEIVLNR;DIDAFWLQR;DLIPYLEK;DLLPYGFAIHHAGMTR;DTLGLFLR;EEGWWVVIGDAK;EGSASTEVLRTEAEQCK;FLYQLHETEKEDLIREER;GLFYFDNSFRPVPLEQTYVGITEK;GLIEIISNAAEYENIPIRHHEDNLLR;GNIIISTPEKWDILSR;IVALSSSLSNAK;KPVIVFVPSR;LELSVHLQPITR;LIILDEIHLLHDDRGPVLEALVAR;LLERVPIPVK;LLSMAKPVYHAITK;LTAIDILTTCAADIQR;LYDLNHNEIGELIR;MEADPELSK;MQLSAELQSDTEEILSK;NIEMTQEDVR;RLATYGITVAELTGDHQLCK;RLDLVHTAALMLDK;SLVQEMVGSF…	3	31	31	31	7599100	4735800	7045800	809980	0	715710	5435400	16107000	16927000	880650	1118500	2187900
Splicing factor 3B subunit 3	SF3B3	sp|Q15393|SF3B3_HUMAN Splicing factor 3B subunit 3 OS=Homo sapiens OX=9606 GN=SF3B3 PE=1 SV=4	AVMISAIEK;DYIVVGSDSGR;FGNICVVR;FLAVGLVDNTVR;HGLEVSEMAVSELPGNPNAVWTVR;HIANYISGIQTIGHR;IVILEYQPSK;IVPGQFLAVDPK;KFVIHPESNNLIIIETDHNAYTEATK;LGAVFNQVAFPLQYTPR;LPPNTNDEVDEDPTGNK;LTISSPLEAHK;MFLYNLTLQR;MQGQEAVLAMSSR;NVSEELDRTPPEVSK;QQEIVVSR;RRNDLDDPER;SWLSYSYQSR;TPVEEVPAAIAPFQGR;TVLDPVTGDLSDTR;VHTLLTVEVFGVIR;VIVSDVQESFIWVR;WVTTASLLDYDTVAGADK;YFDTVPVAAAMCVLK	8	24	24	24	10320000	12888000	13669000	2761700	2920000	4861500	10120000	23405000	29593000	5347300	10445000	12485000
26S proteasome non-ATPase regulatory subunit 14	PSMD14	sp|O00487|PSDE_HUMAN 26S proteasome non-ATPase regulatory subunit 14 OS=Homo sapiens OX=9606 GN=PSMD14 PE=1 SV=1	AGVPMEVMGLMLGEFVDDYTVR;AVAVVVDPIQSVK;AVEEEDKMTPEQLAIK;EMLELAK;HNESVVK;HYYSITINYR;LINANMMVLGHEPR;MLLNLHKK;QTTSNLGHLNKPSIQALIHGLNR;VIDVFAMPQSGTGVSVEAVDPVFQAK;VVIDAFR	2	11	11	11	22116000	24788000	24932000	0	4263800	4781300	23773000	16446000	16317000	2654700	4479000	3585300
Twinfilin-1	TWF1	sp|Q12792|TWF1_HUMAN Twinfilin-1 OS=Homo sapiens OX=9606 GN=TWF1 PE=1 SV=3;sp|Q12792-3|TWF1_HUMAN Isoform 3 of Twinfilin-1 OS=Homo sapiens OX=9606 GN=TWF1;sp|Q12792-4|TWF1_HUMAN Isoform 4 of Twinfilin-1 OS=Homo sapiens OX=9606 GN=TWF1;tr|F8VS81|F8VS81_HUMA	EAFQALEK;EFGGGHIKDEVFGTVK;HQTLQGVAFPISR;HSHEGDYLESIVFIYSMPGYTCSIR;INEVQTDVGVDTK;KIEIDNGDELTADFLYEEVHPK;LDSQNAQGYEWIFIAWSPDHSHVR;LIRGPAETEATTD;LLEIVER;QLQMDVIR;SHQTGIQASEDVK;YHFFLYK;YLLSQSSPAPLTAAEEELR;YLLSQSSPAPLTAAEEELRQIK	6	14	14	13	14777000	16987000	14139000	9069500	6595400	6269600	6076100	23861000	24520000	5781100	13696000	17475000
Septin-7	SEPTIN7	tr|E7ES33|E7ES33_HUMAN Septin-7 OS=Homo sapiens OX=9606 GN=SEPTIN7 PE=1 SV=3;tr|E7EPK1|E7EPK1_HUMAN Septin-7 OS=Homo sapiens OX=9606 GN=SEPTIN7 PE=1 SV=2;sp|Q16181-2|SEPT7_HUMAN Isoform 2 of Septin-7 OS=Homo sapiens OX=9606 GN=SEPTIN7;sp|Q16181|SEPT7_HUMAN	ADTLTPEECQQFKK;DRLPLAVVGSNTIIEVNGK;DRLPLAVVGSNTIIEVNGKR;DVTNNVHYENYR;ILEQQNSSR;IYEFPETDDEEENK;NLEAQHK;NLEGYVGFANLPNQVYRK;STLINSLFLTDLYSPEYPGPSHR;TVQVEQSK;VNIIPLIAK;VQCCLYFIAPSGHGLKPLDIEFMK	12	12	12	12	11562000	12598000	19206000	3545700	0	5108300	13126000	32623000	43904000	4435700	11987000	10075000
Procollagen-lysine,2-oxoglutarate 5-dioxygenase 1	PLOD1	sp|Q02809|PLOD1_HUMAN Procollagen-lysine,2-oxoglutarate 5-dioxygenase 1 OS=Homo sapiens OX=9606 GN=PLOD1 PE=1 SV=2;sp|Q02809-2|PLOD1_HUMAN Isoform 2 of Procollagen-lysine,2-oxoglutarate 5-dioxygenase 1 OS=Homo sapiens OX=9606 GN=PLOD1	AQFDLAFVVR;AQVEEFLAQHGSEYQSVK;FLGSGGFIGYAPNLSK;FWTFETGCTVCDEGLR;GIGDEALPTVLVGVFIEQPTPFVSLFFQR;HTLGHLLSLDSYR;IQALGLGEDWNVEK;IQGGYENVPTIDIHMNQIGFER;LFIHNHEQHHK;LQLNYLGNYIPR;LTHYHEGLPTTR;LVGPEVR;NLAYDTLPVLIHGNGPTK;NMGADLCR;NVIAPLMTR;RVGVWNVPYISNIYLIK;SEDYVDIVQGR;TTHLHNDLWEVFSNPEDWK;YIAVSFVDP	4	19	19	19	16778000	20295000	46204000	0	4196100	7798400	6482100	7093600	9015100	1261400	4104000	1552700
Exportin-T	XPOT	sp|O43592|XPOT_HUMAN Exportin-T OS=Homo sapiens OX=9606 GN=XPOT PE=1 SV=2	ALAYFEQLK;ANVEAIMLAVMK;DGPVGFADFVYK;FFCFQVLEHQVK;HIVPACFLAPLK;ISPDAWQVCAEALAQR;LAQVSPELLLASVR;LVELWGGK;LVELWGGKDGPVGFADFVYK;MDEQALLGLNPNADSDFR;NLLTPLMEK;QASLADCLNHAVGFASR;QLTVLSDQQK;QMNPFIEDILNR;VLVTVIQGAVEYPDPIAQK;YSELTTVQQQLIR	3	16	16	16	10912000	12767000	12332000	3171400	0	6802400	9931100	18629000	21442000	6572500	8727400	11260000
Thioredoxin	TXN	sp|P10599|THIO_HUMAN Thioredoxin OS=Homo sapiens OX=9606 GN=TXN PE=1 SV=3;sp|P10599-2|THIO_HUMAN Isoform 2 of Thioredoxin OS=Homo sapiens OX=9606 GN=TXN	CMPTFQFFK;EKLEATINELV;LVVVDFSATWCGPCK;MIKPFFHSLSEK;PFFHSLSEK;TAFQEALDAAGDK;VGEFSGANK	2	7	7	7	18290000	18189000	19217000	135750000	160040000	159730000	24032000	31542000	24970000	104870000	189270000	176820000
Guanine nucleotide-binding protein G(I)/G(S)/G(O) subunit gamma-5	GNG5	sp|P63218|GBG5_HUMAN Guanine nucleotide-binding protein G(I)/G(S)/G(O) subunit gamma-5 OS=Homo sapiens OX=9606 GN=GNG5 PE=1 SV=3	KVVQQLR;LEAGLNR;QFCLQNAQHDPLLTGVSSSTNPFRPQK;SGSSSVAAMK;SGSSSVAAMKK;VSQAAADLK	1	6	6	6	11148000	9071000	17937000	0	0	0	59272000	43810000	58948000	0	3179800	2881700
14-3-3 protein theta	YWHAQ	sp|P27348|1433T_HUMAN 14-3-3 protein theta OS=Homo sapiens OX=9606 GN=YWHAQ PE=1 SV=1;tr|E9PG15|E9PG15_HUMAN 14-3-3 protein theta (Fragment) OS=Homo sapiens OX=9606 GN=YWHAQ PE=1 SV=1	AVTEQGAELSNEER;DSTLIMQLLR;EMQPTHPIR;KQTIDNSQGAYQEAFDISKK;LAEQAER;LAEQAERYDDMATCMK;NLLSVAYK;QTIDNSQGAYQEAFDISKK;SICTTVLELLDK;TAFDEAIAELDTLNEDSYK;VISSIEQKTDTSDK;YLAEVACGDDRK;YLIANATNPESK	2	13	9	9	26559000	21830000	25811000	28840000	22127000	21452000	39699000	44394000	64789000	29197000	35181000	43143000
Coatomer subunit gamma-1	COPG1	sp|Q9Y678|COPG1_HUMAN Coatomer subunit gamma-1 OS=Homo sapiens OX=9606 GN=COPG1 PE=1 SV=1	ALCQITDSTMLQAIER;ALQQYTLEPSEKPFDLK;GGHDILVR;GLGPLFK;ILHLLGQEGPK;NTHTLLLAGVFR;SIATLAITTLLK;SLEELPVDIILASVG;SSPEPVALTESETEYVIR;TESTPITAVKQPEK;TGSESSIDR;VPSVSSSALVSSLHLLK;VVLEHEEVR;VVVVQAISALCQK	2	14	14	12	13959000	21920000	24737000	1192800	3745800	1291900	16849000	29987000	50862000	6269700	1429700	8167100
Extracellular matrix protein 1	ECM1	sp|Q16610|ECM1_HUMAN Extracellular matrix protein 1 OS=Homo sapiens OX=9606 GN=ECM1 PE=1 SV=2;sp|Q16610-4|ECM1_HUMAN Isoform 4 of Extracellular matrix protein 1 OS=Homo sapiens OX=9606 GN=ECM1;sp|Q16610-2|ECM1_HUMAN Isoform 2 of Extracellular matrix protei	ACPSHQPDISSGLELPFPPGVPTLDNIK;ELLALIQLER;EVGPPLPQEAVPLQK;FCEAEFSVK;FSCFQEEAPQPHYQLR;HPPSPTRDECFAR;LLPAQLPAEK;LTFINDLCGPRR;LVWEEAMSR;NIWRDPALCCYLSPGDEQVNCFNINYLR;NLPATDPLQR;NVALVSGDTENAK;QGETLNFLEIGYSR;QHVVYGPWNLPQSSYSHLTR;RAPYPNYDRDILTIDIGR;THHHLCCR;TRPHWCCTR;VTPNLMGHLCGNQR	4	18	18	18	11881000	8339700	8456300	67707000	56602000	54472000	11583000	8530800	4997800	50275000	39524000	27048000
Protein S100-A10	S100A10	sp|P60903|S10AA_HUMAN Protein S100-A10 OS=Homo sapiens OX=9606 GN=S100A10 PE=1 SV=2	DLDQCRDGK;EFPGFLENQK;EFPGFLENQKDPLAVDK;PSQMEHAMETMMFTFHK	1	4	4	4	14631000	14257000	17842000	6524700	0	7247500	56977000	34685000	45979000	12566000	10124000	13158000
Arginine--tRNA ligase, cytoplasmic	RARS1	sp|P54136|SYRC_HUMAN Arginine--tRNA ligase, cytoplasmic OS=Homo sapiens OX=9606 GN=RARS1 PE=1 SV=2;sp|P54136-2|SYRC_HUMAN Isoform Monomeric of Arginine--tRNA ligase, cytoplasmic OS=Homo sapiens OX=9606 GN=RARS1	EFEDRGFVQVDDGRK;EMHVGHLR;FGDYQCNSAMGISQMLK;FPEILQK;GESFYQDR;GFDILGIKPVQR;HLPDNECIEK;IVFVPGCSIPLTIVK;LFEFAGYDVLR;LMDLLGEGLKR;LNDYIFSFDK;LQEVFGHAIK;MDVLVSECSAR;MLDDRGNTAAYLLYAFTR;NCGCLGASPNLEQLQEENLK;NMINIISR;RAYQCVVLLQGK;SDGGYTYDTSDLAAIK;SLTAEIDRLK;STIIGESISR;VEIAGPGFINVHLR;VIVDFSSPNIAK;VLTAEELNAAQTSVAYGCIK	5	23	23	23	14010000	15047000	17968000	6828600	1472400	1801000	7363100	22732000	29346000	3209700	7225800	11518000
SPARC	SPARC	sp|P09486|SPRC_HUMAN SPARC OS=Homo sapiens OX=9606 GN=SPARC PE=1 SV=1;tr|F5GY03|F5GY03_HUMAN Osteonectin (Fragment) OS=Homo sapiens OX=9606 GN=SPARC PE=1 SV=1	APLIPMEHCTTR;FFETCDLDNDK;LHLDYIGPCK;NVLVTLYERDEDNNLLTEK;RLEAGDHPVELLAR;RLEAGDHPVELLARDFEK;TFDSSCHFFATK;VCELDENNTPMCVCQDPTSCPAPIGEFEK;YIALDEWAGCFGIK;YIPPCLDSELTEFPLR	4	10	10	10	21203000	23961000	23723000	179390000	202920000	222130000	18620000	10958000	10408000	83904000	84544000	58730000
Isoform 2 of Cell cycle and apoptosis regulator protein 2	CCAR2	sp|Q8N163-2|CCAR2_HUMAN Isoform 2 of Cell cycle and apoptosis regulator protein 2 OS=Homo sapiens OX=9606 GN=CCAR2;sp|Q8N163|CCAR2_HUMAN Cell cycle and apoptosis regulator protein 2 OS=Homo sapiens OX=9606 GN=CCAR2 PE=1 SV=2;tr|G3V119|G3V119_HUMAN Cell cyc	FAEFQYLQPGPPR;ILLTLGIR;MLLSLPEK;SPAPPLLHVAALGQK;TLAAEMQELR;VHLTPYTVDSPICDFLELQR	10	6	6	6	68980000	50574000	91664000	0	0	0	72638000	137240000	118860000	0	35424000	0
Monocarboxylate transporter 4	SLC16A3	sp|O15427|MOT4_HUMAN Monocarboxylate transporter 4 OS=Homo sapiens OX=9606 GN=SLC16A3 PE=1 SV=1	EVEHFLK;GGAVVDEGPTGVK;LHKPPADSGVDLR;LLDLSVFR;NGEVVHTPETSV	11	5	5	5	14948000	18164000	24339000	0	0	0	79815000	38620000	83935000	2877400	4829000	0
C-1-tetrahydrofolate synthase, cytoplasmic	MTHFD1	sp|P11586|C1TC_HUMAN C-1-tetrahydrofolate synthase, cytoplasmic OS=Homo sapiens OX=9606 GN=MTHFD1 PE=1 SV=3;tr|V9GYY3|V9GYY3_HUMAN C-1-tetrahydrofolate synthase, cytoplasmic OS=Homo sapiens OX=9606 GN=MTHFD1 PE=1 SV=2;tr|A0A384N5Y3|A0A384N5Y3_HUMAN C-1-tet	DAIKPNLMQTLEGTPVFVHAGPFANIAHGNSSIIADR;DVDGLTSINAGR;ETGVPIAGR;FSDIQIR;GALALAQAVQR;GCLELIK;GVPTGFILPIR;GVPTGFILPIRDIR;HAVVVGR;IYGADDIELLPEAQHK;KGEPVSAEDLGVSGALTVLMK;LDIDPETITWQR;QGFGNLPICMAK;SCKPKPIGK;TDPTTLTDEEINR;TDTESELDLISR;THLSLSHNPEQK;TPVPSDIDISR;TTTESEVMK;VVGDVAYDEAK;YVVVTGITPTPLGEGK	6	21	21	21	20389000	20986000	14693000	1179200	2764400	4406700	6254600	7864700	12867000	3019000	1224100	1910200
Cytoplasmic aconitate hydratase	ACO1	sp|P21399|ACOC_HUMAN Cytoplasmic aconitate hydratase OS=Homo sapiens OX=9606 GN=ACO1 PE=1 SV=3	AVLAESYER;DFESCLGAK;FVEFFGPGVAQLSIADR;IIPPGSGIIHQVNLEYLAR;NIEVPFKPAR;NQDLEFER;QAPQTIHLPSGEILDVFDAAER;TVVPCCSGPK;VLLEAAIR;YQQAGLPLIVLAGK	1	10	10	10	57106000	58440000	67275000	0	0	34784000	47366000	88556000	61095000	37508000	40589000	26333000
Prostasin	PRSS8	sp|Q16651|PRSS8_HUMAN Prostasin OS=Homo sapiens OX=9606 GN=PRSS8 PE=1 SV=1;sp|Q16651-2|PRSS8_HUMAN Isoform 2 of Prostasin OS=Homo sapiens OX=9606 GN=PRSS8	DIIPHPSYLQEGSQGDIALLQLSRPITFSR;ETCNCLYNIDAKPEEPHFVQEDMVCAGYVEGGK;LGAHQLDSYSEDAK;NRPGVYTLASSYASWIQSK;PLQQLEVPLISR;VTELQPR	4	6	6	6	21033000	21090000	23797000	56864000	62685000	71223000	23556000	19491000	17102000	45116000	37544000	28316000
Isoform 2 of Elongation factor 1-delta	EEF1D	sp|P29692-2|EF1D_HUMAN Isoform 2 of Elongation factor 1-delta OS=Homo sapiens OX=9606 GN=EEF1D;sp|P29692|EF1D_HUMAN Elongation factor 1-delta OS=Homo sapiens OX=9606 GN=EEF1D PE=1 SV=5;tr|E9PRY8|E9PRY8_HUMAN Elongation factor 1-delta OS=Homo sapiens OX=960	ATAPQTQHVSPMR;GVVQELQQAISK;IASLEVENQSLR;KPALVAK;LVPVGYGIR;LVPVGYGIRK;SIQLDGLVWGASK;SLAGSSGPGASSGTSGDHGELVVR;SSILLDVKPWDDETDMAQLEACVR	21	9	9	8	9559000	10993000	19126000	11336000	30170000	32738000	19357000	28445000	33744000	34869000	50683000	69088000
Splicing factor 3B subunit 1	SF3B1	sp|O75533|SF3B1_HUMAN Splicing factor 3B subunit 1 OS=Homo sapiens OX=9606 GN=SF3B1 PE=1 SV=3	AAGLATMISTMRPDIDNMDEYVR;AFAVVASALGIPSLLPFLK;AIVNVIGMHK;EFQSPDEEMKK;EVMLILIR;GLAAFLK;IVDDLKDEAEQYRK;IYNSIYIGSQDALIAHYPR;LLVDVDESTLSPEEQK;NRPLSDEELDAMFPEGYK;QLVDTTVELANK;SLVEIIEHGLVDEQQK;SVNDQPSGNLPFLKPDDIQYFDK;TEILPPFFK;VKPYLPQICGTVLWR;VLPPPAGYVPIR;VQENCIDLVGR;VRQQAADLISR	2	18	18	18	3869800	4622700	16082000	490660	685740	752550	8740500	23851000	31213000	667880	1007100	3353200
Protein XRP2	RP2	sp|O75695|XRP2_HUMAN Protein XRP2 OS=Homo sapiens OX=9606 GN=RP2 PE=1 SV=4	APDFLPLLNK;CTLACQQFR;DYMFSGLK;ESRPENEEERPK;EVSMKAEDAQR;GFFLVQTK;KLIDEMVGK;LIDEMVGK;MFVSESK	1	9	9	9	13970000	13202000	13870000	3132900	2790900	3025600	51111000	32531000	53016000	4641900	5253300	5939200
Isoform 2 of TBC1 domain family member 8	TBC1D8	sp|O95759-2|TBCD8_HUMAN Isoform 2 of TBC1 domain family member 8 OS=Homo sapiens OX=9606 GN=TBC1D8	MEQLADVTLR	1	1	1	1	234890000	0	177430000	835800000	710250000	625620000	0	39833000	0	588320000	512440000	451160000
Latent-transforming growth factor beta-binding protein 1	LTBP1	tr|E7EV71|E7EV71_HUMAN Latent-transforming growth factor beta-binding protein 1 OS=Homo sapiens OX=9606 GN=LTBP1 PE=1 SV=2;sp|Q14766-3|LTBP1_HUMAN Isoform 3 of Latent-transforming growth factor beta-binding protein 1 OS=Homo sapiens OX=9606 GN=LTBP1;sp|Q14	ASGLGDHCEDINECLEDK;CEYCDSGYR;CTCGQGYQLSAAK;DALVDFSEQYTPEADPYFIQDR;DQCEDIDECQHR;GFVPAGESSSEAGGENYK;HLCAHGQCR;HPPEASVQIHQVSR;LCQIPVHGASVPK;MTCVDVNECDELNNR;NGFCLNTRPGYECYCK;QCMHPLSVHLTK;QGTYYDPVK;TSTDLDVDVDQPKEEKK;VQEGYTCDCFDGYHLDTAK;YTCICYEGYR	12	16	16	16	16372000	17793000	22924000	6643300	4353500	2328300	17393000	22700000	20007000	4332500	10474000	8006500
Septin-2	SEPTIN2	tr|B5MCX3|B5MCX3_HUMAN Septin-2 OS=Homo sapiens OX=9606 GN=SEPTIN2 PE=1 SV=1;sp|Q15019|SEPT2_HUMAN Septin-2 OS=Homo sapiens OX=9606 GN=SEPTIN2 PE=1 SV=1;sp|Q15019-2|SEPT2_HUMAN Isoform 2 of Septin-2 OS=Homo sapiens OX=9606 GN=SEPTIN2;sp|Q15019-3|SEPT2_HUMA	ADTLTLK;ASIPFSVVGSNQLIEAK;ILDEIEEHNIK;LRLTVVDTPGYGDAINCR;LTVVDTPGYGDAINCR;LYPWGVVEVENPEHNDFLK;MQAQMQMQMQGGDGDGGALGHHV;TIISYIDEQFER;TMLITHMQDLQEVTQDLHYENFR;VIPGAAEK;VNIVPVIAK;YLHDESGLNRR	15	12	12	12	7750700	9702200	13528000	0	3354100	5232800	11218000	23622000	32080000	7005800	8883400	12795000
Nuclear migration protein nudC	NUDC	sp|Q9Y266|NUDC_HUMAN Nuclear migration protein nudC OS=Homo sapiens OX=9606 GN=NUDC PE=1 SV=1	DMVVDIQRR;ELTDEEAERLQLEIDQKK;GQPAIIDGELYNEVK;KFMDQHPEMDFSK;KINPENSK;LITQTFSHHNQLAQK;LKPNLGNGADLPNYR;LSDLDSETR;LVSSDPEINTK;VVTVHLEK	3	10	10	10	10755000	11522000	15709000	8974600	17167000	14113000	11409000	29646000	37709000	19180000	30832000	29965000
Heat shock 70 kDa protein 6	HSPA6	sp|P17066|HSP76_HUMAN Heat shock 70 kDa protein 6 OS=Homo sapiens OX=9606 GN=HSPA6 PE=1 SV=2;sp|P48741|HSP77_HUMAN Putative heat shock 70 kDa protein 7 OS=Homo sapiens OX=9606 GN=HSPA7 PE=5 SV=2	ALRDAKLDK;ARFEELCSDLFR;ATAGDTHLGGEDFDNR;IINEPTAAAIAYGLDR;LLQDFFNGK;STLEPVEK;TTPSYVAFTDTER;VEILANDQGNR	2	8	1	1	55327000	58948000	73712000	0	0	0	90898000	117880000	154640000	0	128820000	0
B-cell receptor-associated protein 31	BCAP31	sp|P51572|BAP31_HUMAN B-cell receptor-associated protein 31 OS=Homo sapiens OX=9606 GN=BCAP31 PE=1 SV=3;sp|P51572-2|BAP31_HUMAN Isoform 2 of B-cell receptor-associated protein 31 OS=Homo sapiens OX=9606 GN=BCAP31;tr|A0A2R8Y5M6|A0A2R8Y5M6_HUMAN B-cell recep	AENQVLAMR;EYDRLLEEHAK;GAAVDGGKLDVGNAEVKLEEENR;LLEEHAK;LQAAVDGPMDKKEE;VNLQNNPGAMEHFHMK	8	6	6	6	76515000	65939000	49090000	0	0	0	88523000	59324000	68344000	0	0	49495000
Desmoplakin	DSP	sp|P15924|DESP_HUMAN Desmoplakin OS=Homo sapiens OX=9606 GN=DSP PE=1 SV=3;sp|P15924-2|DESP_HUMAN Isoform DPII of Desmoplakin OS=Homo sapiens OX=9606 GN=DSP;sp|P15924-3|DESP_HUMAN Isoform DSPIa of Desmoplakin OS=Homo sapiens OX=9606 GN=DSP	AFIGFEGVK;AITGFDDPFSGK;ANSSATETINK;DLIDFDDRQQIYAAEK;ETQSQLETER;FLEFQYLTGGLVDPEVHGR;GFFDPNTEENLTYLQLK;GLIDYETFK;KVTAMQLYECQLIDK;LASLEELKR;LLEAQIASGGVVDPVNSVFLPK;LLEAQIATGGIIDPK;LTEEETVCLDLDKVEAYR;LTYEIEDEK;NLHSEISGKR;NLPLADQGSSHHITVK;NTLTQTTENLR;RVEEDIQQQK;SQLQISNNR;SVEEVASEIQPFLR;SVQNDSQAIAEVLNQLK;TIADLELHYQEFIR;TLELQGLINDLQR;TMIQSPSGVILQEAADVHAR;TVSVSEAIKK;VVIVDPETNK;YGDGIQLTR;YIELLTR;YQAECSQFK	3	29	29	29	11544000	15061000	13561000	18115000	2532300	16067000	10624000	14309000	21029000	2665700	4397400	8871600
Galectin-1	LGALS1	sp|P09382|LEG1_HUMAN Galectin-1 OS=Homo sapiens OX=9606 GN=LGALS1 PE=1 SV=2	ACGLVASNLNLKPGECLR;DGGAWGTEQR;DSNNLCLHFNPR;FNAHGDANTIVCNSK;LNLEAINYMAADGDFK;SFVLNLGK;VRGEVAPDAK	2	7	7	7	20283000	20067000	26364000	50182000	72185000	91417000	35656000	38061000	44238000	95755000	103000000	119430000
Periostin	POSTN	tr|Q2KJC7|Q2KJC7_BOVIN Periostin OS=Bos taurus OX=9913 GN=POSTN PE=1 SV=1;;sp|Q15063-4|POSTN_HUMAN Isoform 4 of Periostin OS=Homo sapiens OX=9606 GN=POSTN;sp|Q15063-2|POSTN_HUMAN Isoform 2 of Periostin OS=Homo sapiens OX=9606 GN=POSTN;sp|Q15063-3|POSTN_HUM	AAAITSDILETLGR;DGHFTLFAPTNEAFEK;EIPITVYKPIIK;GCPAVMPIDHVYGTLGIVGATTTQSYSDVSK;GFEPGVTNILK;GLESNVNVELLNALHSHMVNK;GSFTYFAPSNEAWDNLDSDIRR;IIDGVPVEITEK;IIHGNQIATNGVVHVIDR;LETIGGK;LILQNHILK;LLYPADTPVGNDQLLEILNK;LREEIEGK;NGAIHIFQEIIKPAEK;TTVLYECCPGYMR;VASEALMK	8	16	16	6	30732000	16755000	22549000	11700000	8091300	6835000	20187000	8538600	12917000	10746000	5320200	7824800
Bleomycin hydrolase	BLMH	sp|Q13867|BLMH_HUMAN Bleomycin hydrolase OS=Homo sapiens OX=9606 GN=BLMH PE=1 SV=1;tr|K7ESE8|K7ESE8_HUMAN Bleomycin hydrolase (Fragment) OS=Homo sapiens OX=9606 GN=BLMH PE=1 SV=1;tr|K7ES02|K7ES02_HUMAN Bleomycin hydrolase (Fragment) OS=Homo sapiens OX=9606	AQHVFQHAVPQEGKPITNQK;DGEAVWFGCDVGK;EHVKPLFNMEDK;LGLSDMNLYDHELVFGVSLK;LNSDPQFVLAQNVGTTHDLLDICLK;LYTVEYLSNMVGGR;LYTVEYLSNMVGGRK;TLYNNQPIDFLKK;VAALIQK;WRVENSWGEDHGHK	6	10	10	10	11640000	14913000	14114000	7245200	8757900	25189000	16202000	34162000	26095000	12298000	51331000	28484000
Transgelin-2	TAGLN2	sp|P37802|TAGL2_HUMAN Transgelin-2 OS=Homo sapiens OX=9606 GN=TAGLN2 PE=1 SV=3;tr|X6RJP6|X6RJP6_HUMAN Transgelin-2 (Fragment) OS=Homo sapiens OX=9606 GN=TAGLN2 PE=1 SV=1;sp|P37802-2|TAGL2_HUMAN Isoform 2 of Transgelin-2 OS=Homo sapiens OX=9606 GN=TAGLN2	ANRGPAYGLSR;DDGLFSGDPNWFPKK;DVGRPQPGRENFQNWLK;ENFQNWLK;EVQQKIEK;GASQAGMTGYGMPR;IQASTMAFK;NFSDNQLQEGK;NMACVQR;NVIGLQMGTNR;QMEQISQFLQAAER;TLMNLGGLAVAR;TLMNLGGLAVARDDGLFSGDPNWFPKK	5	13	13	13	30012000	30264000	39944000	4520400	9827900	17762000	28036000	24249000	37485000	9974300	22225000	18707000
Ubiquitinyl hydrolase 1	OTUB1	tr|F5GYN4|F5GYN4_HUMAN Ubiquitinyl hydrolase 1 OS=Homo sapiens OX=9606 GN=OTUB1 PE=1 SV=1;tr|J3KR44|J3KR44_HUMAN Ubiquitin thioesterase OS=Homo sapiens OX=9606 GN=OTUB1 PE=1 SV=2;sp|Q96FW1|OTUB1_HUMAN Ubiquitin thioesterase OTUB1 OS=Homo sapiens OX=9606 GN	AFGFSHLEALLDDSK;EFCQQEVEPMCK;EYAEDDNIYQQK;FFEHFIEGGR;IQQEIAVQNPLVSERLELSVLYK;LELSVLYK;LLTSGYLQR;TRPDGNCFYR;VYLLYRPGHYDILYK	7	9	9	9	13223000	13810000	15767000	13103000	17332000	16256000	10956000	27483000	19588000	21689000	30923000	29755000
Vitamin K-dependent protein S	PROS1	sp|P07224|PROS_BOVIN Vitamin K-dependent protein S OS=Bos taurus OX=9913 GN=PROS1 PE=1 SV=1;	AHSCPSVWQK;DVDECVLKPSICGTAVCK;FSAEFDFR;GWNLMNQGTSGVK;HCLVNVEK;KMENALIRPINPR;LSTNAYPDLR;NYELLYLAEQFVGVVLYLK;QFAILDEAMK;SCEAVPVCLPLDLDK;VNRNNLELSTQLRK;VYFAGVPR;YLGCLGSFR	7	13	13	13	29900000	17550000	19846000	10557000	14154000	14212000	21317000	14190000	13491000	32131000	11681000	12882000
Isoform 3 of Protein disulfide-isomerase A6	PDIA6	sp|Q15084-3|PDIA6_HUMAN Isoform 3 of Protein disulfide-isomerase A6 OS=Homo sapiens OX=9606 GN=PDIA6;sp|Q15084|PDIA6_HUMAN Protein disulfide-isomerase A6 OS=Homo sapiens OX=9606 GN=PDIA6 PE=1 SV=1;sp|Q15084-4|PDIA6_HUMAN Isoform 4 of Protein disulfide-isom	DVIELTDDSFDK;GESPVDYDGGR;GSFSEQGINEFLR;HHSLGGQYGVQGFPTIK;LAAVDATVNQVLASR;NLEPEWAAAASEVK;NSYLEVLLK;TCEEHQLCVVAVLPHILDTGAAGR;TGEAIVDAALSALR;VGAVDADK	5	10	10	10	14248000	13843000	13415000	5957900	14628000	11029000	17138000	17628000	20100000	26670000	21827000	23469000
Lymphocyte antigen 6E	LY6E	sp|Q16553|LY6E_HUMAN Lymphocyte antigen 6E OS=Homo sapiens OX=9606 GN=LY6E PE=1 SV=1	SNLYCLKPTICSDQDNYCVTVSASAGIGNLVTFGHSLSK	1	1	1	1	68867000	98835000	95222000	0	0	18864000	80207000	68376000	37659000	39005000	16293000	7811500
Inorganic pyrophosphatase	PPA1	sp|Q15181|IPYR_HUMAN Inorganic pyrophosphatase OS=Homo sapiens OX=9606 GN=PPA1 PE=1 SV=2	AAPFSLEYR;DFAIDIIK;DKDFAIDIIK;DVFHMVVEVPR;GISCMNTTLSESPFK;GISCMNTTLSESPFKCDPDAAR;GQYISPFHDIPIYADK;GYIWNYGAIPQTWEDPGHNDK;LKPGYLEATVDWFR;RLKPGYLEATVDWFR;VIAINVDDPDAANYNDINDVK;VIAINVDDPDAANYNDINDVKR;VLGILAMIDEGETDWK;YKVPDGKPENEFAFNAEFK;YVANLFPYK	2	15	15	15	7435400	7663600	11479000	6451000	19931000	22972000	12533000	23484000	25030000	3462900	24454000	28071000
Collagen alpha-1(IV) chain (Fragment)	COL4A1	tr|A0A3B3ISV3|A0A3B3ISV3_HUMAN Collagen alpha-1(IV) chain (Fragment) OS=Homo sapiens OX=9606 GN=COL4A1 PE=1 SV=1;sp|P02462|CO4A1_HUMAN Collagen alpha-1(IV) chain OS=Homo sapiens OX=9606 GN=COL4A1 PE=1 SV=4	AHGQDLGTAGSCLR;AHGQDLGTAGSCLRK;HSQTIDDPQCPSGTK;ILYHGYSLLYVQGNER;KFSTMPFLFCNINNVCNFASR;NDYSYWLSTPEPMPMSMAPITGENIRPFISR;SAPFIECHGR	4	7	7	7	22945000	34399000	71706000	0	3360100	5024300	4075500	6748600	6714000	0	5056500	2305600
Equilibrative nucleoside transporter 1	SLC29A1	sp|Q99808|S29A1_HUMAN Equilibrative nucleoside transporter 1 OS=Homo sapiens OX=9606 GN=SLC29A1 PE=1 SV=3;sp|Q99808-2|S29A1_HUMAN Isoform 2 of Equilibrative nucleoside transporter 1 OS=Homo sapiens OX=9606 GN=SLC29A1	AGKEESGVSVSNSQPTNESHSIK;EESGVSVSNSQPTNESHSIK;LDLISKGEEPR;LEGPGEQETK;LEGPGEQETKLDLISK;LEGPGEQETKLDLISKGEEPR;MTTSHQPQDR;SLTAVFMWPGK;SSIAGSSTWER;WLPSLVLAR	10	10	10	10	9874500	8553800	8337400	0	0	0	38608000	12784000	44571000	2982900	625320	0
Prolyl 3-hydroxylase OGFOD1 (Fragment)	OGFOD1	tr|H3BR79|H3BR79_HUMAN Prolyl 3-hydroxylase OGFOD1 (Fragment) OS=Homo sapiens OX=9606 GN=OGFOD1 PE=1 SV=1;tr|H3BUA6|H3BUA6_HUMAN Prolyl 3-hydroxylase OGFOD1 (Fragment) OS=Homo sapiens OX=9606 GN=OGFOD1 PE=1 SV=1;tr|A0A0A0MTR2|A0A0A0MTR2_HUMAN Prolyl 3-hydr	ELMNLDFHEK;FQQSDDLK	6	2	2	2	0	0	0	0	0	101100000	0	0	0	0	0	40187000
Gamma-glutamyl hydrolase	GGH	sp|Q92820|GGH_HUMAN Gamma-glutamyl hydrolase OS=Homo sapiens OX=9606 GN=GGH PE=1 SV=2	DYEILFK;KPIIGILMQK;NLDGISHAPNAVK;SINGILFPGGSVDLR;SINGILFPGGSVDLRR;TAFYLAEFFVNEAR;VVPVRLDLTEK;YPVYGVQWHPEK	1	8	8	8	16631000	17855000	16621000	81842000	76218000	100830000	17773000	13866000	10500000	82871000	73036000	60559000
Malate dehydrogenase, mitochondrial	MDH2	sp|P40926|MDHM_HUMAN Malate dehydrogenase, mitochondrial OS=Homo sapiens OX=9606 GN=MDH2 PE=1 SV=3;sp|P40926-2|MDHM_HUMAN Isoform 2 of Malate dehydrogenase, mitochondrial OS=Homo sapiens OX=9606 GN=MDH2;tr|G3XAL0|G3XAL0_HUMAN Malate dehydrogenase OS=Homo s	AGAGSATLSMAYAGAR;ANTFVAELK;EGVVECSFVK;FVFSLVDAMNGK;GCDVVVIPAGVPR;GYLGPEQLPDCLK;HGVYNPNK;IFGVTTLDIVR;IQEAGTEVVK;LTLYDIAHTPGVAADLSHIETK;MISDAIPELK;SQETECTYFSTPLLLGK;TIIPLISQCTPK;VAVLGASGGIGQPLSLLLK;VDFPQDQLTALTGR;VNVPVIGGHAGK	3	16	16	16	3389400	4566000	2191100	35342000	63440000	81519000	8135900	9461000	7420300	86672000	146910000	162540000
40S ribosomal protein S8	RPS8	sp|P62241|RS8_HUMAN 40S ribosomal protein S8 OS=Homo sapiens OX=9606 GN=RPS8 PE=1 SV=2;tr|Q5JR95|Q5JR95_HUMAN 40S ribosomal protein S8 OS=Homo sapiens OX=9606 GN=RPS8 PE=1 SV=1	ADGYVLEGK;ELEFYLR;ELEFYLRK;IIDVVYNASNNELVR;ISSLLEEQFQQGK;LDVGNFSWGSECCTR;LLACIASRPGQCGR;LTPEEEEILNK;NCIVLIDSTPYR;NCIVLIDSTPYRQWYESHYALPLGR;QWYESHYALPLGR;YELGRPAANTK	2	12	12	12	23275000	23480000	17762000	22664000	24031000	22824000	13987000	16621000	20512000	8724900	3536600	18428000
SUMO-activating enzyme subunit 2	UBA2	sp|Q9UBT2|SAE2_HUMAN SUMO-activating enzyme subunit 2 OS=Homo sapiens OX=9606 GN=UBA2 PE=1 SV=2;sp|Q9UBT2-2|SAE2_HUMAN Isoform 2 of SUMO-activating enzyme subunit 2 OS=Homo sapiens OX=9606 GN=UBA2;tr|K7EPL2|K7EPL2_HUMAN SUMO-activating enzyme subunit 2 (Fr	ANIVAYHDSIMNPDYNVEFFR;ASNEDGDIKR;DQQVLDVK;DVEFEVVGDAPEK;ESVLQFYPK;FAMVAPDVQIEDGK;GVTECYECHPKPTQR;KGVTECYECHPKPTQR;LLVPCALDPPNPNCYVCASKPEVTVR;MCLAADVPLIESGTAGYLGQVTTIKK;MHIFSMNMK;NTPSEPIHCIVWAK;RKPPVPLDWAEVQSQGEETNASDQQNEPQLGLK;SMAGNIIPAIATTNAVIAGLIVLEGLK;STGYDPVK;VHLAEKGDGAELIWDKDDPSAMDFVTSAANLR;VLVVGAGGIGCELLK;VTVLTLQDK;YLFNQLFGEEDADQEVSPDRADPEAAWEPTEAEAR	7	19	19	19	17012000	26073000	22946000	20728000	0	9037000	21012000	61229000	43817000	27149000	25717000	28308000
40S ribosomal protein S15a	RPS15A	sp|P62244|RS15A_HUMAN 40S ribosomal protein S15a OS=Homo sapiens OX=9606 GN=RPS15A PE=1 SV=2;tr|I3L3P7|I3L3P7_HUMAN 40S ribosomal protein S15a OS=Homo sapiens OX=9606 GN=RPS15A PE=1 SV=1	FLTVMMK;HGYIGEFEIIDDHR;IVVNLTGR;MNVLADALK;QVLIRPCSK;RQVLIRPCSK;WQNNLLPSR	3	7	7	1	29954000	42541000	34129000	0	18719000	10898000	14682000	17821000	19568000	0	0	0
Isoform 3 of Prostaglandin E synthase 3	PTGES3	sp|Q15185-3|TEBP_HUMAN Isoform 3 of Prostaglandin E synthase 3 OS=Homo sapiens OX=9606 GN=PTGES3;sp|Q15185-4|TEBP_HUMAN Isoform 4 of Prostaglandin E synthase 3 OS=Homo sapiens OX=9606 GN=PTGES3;sp|Q15185|TEBP_HUMAN Prostaglandin E synthase 3 OS=Homo sapien	DVNVNFEK;HLNEIDLFHCIDPNDSK;KGESGQSWPR;LTFSCLGGSDNFK;MQPASAK;SKLTFSCLGGSDNFK	6	6	6	6	23498000	23391000	28017000	44400000	36561000	38079000	31579000	23723000	31494000	51991000	40331000	42648000
Radixin	RDX	tr|A0A2R8Y5S7|A0A2R8Y5S7_HUMAN Radixin OS=Homo sapiens OX=9606 GN=RDX PE=1 SV=1;sp|P35241|RADI_HUMAN Radixin OS=Homo sapiens OX=9606 GN=RDX PE=1 SV=1;sp|P35241-5|RADI_HUMAN Isoform 5 of Radixin OS=Homo sapiens OX=9606 GN=RDX;tr|A0A2R8Y7M3|A0A2R8Y7M3_HUMAN	AFAAQEDLEK;AKEEAERLEK;ALELDQER;ALELDQERKR;APDFVFYAPR;EIHKPGYLANDR;EKEELMER;ELEEQTRK;ENPLQFK;FVIKPIDK;GTELWLGVDALGLNIYEHDDKLTPK;IALLEEAK;IAQDLEMYGVNYFEIK;IGFPWSEIR;ILALCMGNHELYMR;KAPDFVFYAPR;KENPLQFK;KFVIKPIDK;KGTELWLGVDALGLNIYEHDDKLTPK;KKEEEATEWQHK;KTQNDVLHAENVK;KVTQQDVKK;LFFLQVK;NISFNDK;NQEQLAAELAEFTAK;QLFDQVVK;QLQALSSELAQARDETK;RKPDTIEVQQMK;SEEERVTETQK;VTTMDAELEFAIQPNTTGK	12	30	18	16	11137000	8021800	10106000	6094800	6133000	7320300	15910000	20591000	25082000	11056000	32806000	26763000
Replication protein A 70 kDa DNA-binding subunit	RPA1	sp|P27694|RFA1_HUMAN Replication protein A 70 kDa DNA-binding subunit OS=Homo sapiens OX=9606 GN=RPA1 PE=1 SV=2;tr|I3L4R8|I3L4R8_HUMAN Replication protein A 70 kDa DNA-binding subunit (Fragment) OS=Homo sapiens OX=9606 GN=RPA1 PE=1 SV=1	AAGPSLSHTSGGTQSK;ATAFNEQVDK;ATVMDVKPVDYR;CDTEFPNFK;DKNEQAFEEVFQNANFR;DSLVDIIGICK;FFPLIEVNK;GDTNIKPILQVINIRPITTGNSPPR;GWFDAEGQALDGVSISDLK;LFSLELVDESGEIR;SENLGQGDKPDYFSSVATVVYLRK;SLSVLSSSTIIANPDIPEAYK;VKVETYNDESR;VVPIASLTPYQSK;VVTATLWGEDADKFDGSRQPVLAIK	4	15	15	15	11750000	5711800	11679000	905470	868040	711520	4384200	24289000	26075000	1331200	5608100	9718000
Macrophage migration inhibitory factor	MIF	sp|P14174|MIF_HUMAN Macrophage migration inhibitory factor OS=Homo sapiens OX=9606 GN=MIF PE=1 SV=4	LLCGLLAER;PMFIVNTNVPR	1	2	2	2	0	16202000	21834000	149520000	206740000	255470000	20257000	21106000	19674000	141440000	219120000	274280000
Microtubule-associated protein RP/EB family member 1	MAPRE1	sp|Q15691|MARE1_HUMAN Microtubule-associated protein RP/EB family member 1 OS=Homo sapiens OX=9606 GN=MAPRE1 PE=1 SV=3	AVNVYSTSVTSDNLSR;DYDPVAAR;ERDFYFGK;FFDANYDGK;ILQAGFK;KPLTSSSAAPQRPISTQR;LEHEYIQNFK;LRNIELICQENEGENDPVLQR;LTVEDLEK;NIELICQENEGENDPVLQR	8	10	10	10	10811000	8334800	10946000	5899200	19298000	17145000	10422000	19404000	22065000	15521000	23764000	33456000
Isoform 2 of Spectrin beta chain, non-erythrocytic 2	SPTBN2	sp|O15020-2|SPTN2_HUMAN Isoform 2 of Spectrin beta chain, non-erythrocytic 2 OS=Homo sapiens OX=9606 GN=SPTBN2;sp|O15020|SPTN2_HUMAN Spectrin beta chain, non-erythrocytic 2 OS=Homo sapiens OX=9606 GN=SPTBN2 PE=1 SV=3	DLTGALR;DLTSVNILLK;GNLEVLLFTIQSK;IHCLENVDK;RLGHELELR;VHLENMGSHDIVDGNHR	2	6	2	2	4282500	8715600	10275000	2790400000	171230000	1.0515e+09	3428900	13851000	2869600	238660000	118640000	487650000
Myosin regulatory light chain 12A	MYL12A	tr|J3QRS3|J3QRS3_HUMAN Myosin regulatory light chain 12A OS=Homo sapiens OX=9606 GN=MYL12A PE=1 SV=1;sp|P19105|ML12A_HUMAN Myosin regulatory light chain 12A OS=Homo sapiens OX=9606 GN=MYL12A PE=1 SV=2;sp|O14950|ML12B_HUMAN Myosin regulatory light chain 12B	ATSNVFAMFDQSQIQEFK;DGFIDKEDLHDMLASLGK;EAFNMIDQNRDGFIDKEDLHDMLASLGK;EAPIDKK;GNFNYIEFTR;KGNFNYIEFTR;NAFACFDEEATGTIQEDYLR	6	7	7	7	16865000	16263000	24560000	619700	2494300	2412700	16055000	15899000	27462000	4046700	3965900	3263400
60S ribosomal protein L3	RPL3	sp|P39023|RL3_HUMAN 60S ribosomal protein L3 OS=Homo sapiens OX=9606 GN=RPL3 PE=1 SV=2;tr|H7C422|H7C422_HUMAN 60S ribosomal protein L3 (Fragment) OS=Homo sapiens OX=9606 GN=RPL3 PE=1 SV=1;tr|G5E9G0|G5E9G0_HUMAN 60S ribosomal protein L3 OS=Homo sapiens OX=9	AGMTHIVR;DDPSKPVHLTAFLGYK;ERLEQQVPVNQVFGQDEMIDVIGVTK;FIDTTSK;HGSLGFLPR;LEQQVPVNQVFGQDEMIDVIGVTK;SINPLGGFVHYGEVTNDFVMLK;SLLVQTK;TVFAEHISDECK;VACIGAWHPAR;VIAHTQMR	7	11	11	11	15248000	19271000	20042000	13623000	25108000	11343000	12466000	16288000	19443000	3271500	5845700	17119000
Band 4.1-like protein 3	EPB41L3	tr|A8K968|A8K968_HUMAN Band 4.1-like protein 3 OS=Homo sapiens OX=9606 GN=EPB41L3 PE=1 SV=1;sp|Q9Y2J2-2|E41L3_HUMAN Isoform 2 of Band 4.1-like protein 3 OS=Homo sapiens OX=9606 GN=EPB41L3;tr|A0A0A0MRA8|A0A0A0MRA8_HUMAN Band 4.1-like protein 3 OS=Homo sapie	ASALIDRPAPYFER;AVLEQEETAAASR;DSMSAAEVGTGQYATTK;EGSALTEGAKEEGGEEVAK;EVPVVHTETK;GGISETRIEK;GKEGSALTEGAKEEGGEEVAK;GQVLFDK;IRPGEFEQFESTIGFK;KAEEERDEEEDK;KLSMYGVDLHHAK;LLLPEAPPKK;NWLDPAK;QEDAPMIEPLVPEEK;SGAWHFSFNVK;SLDGASVNENHEIYMK;TDSERTDTAADGETTATEELEK;TESSGIETEPTVHHLPLSTEK;TETISFGSVSPGGVKLEISTK;TFLETSTDTAVTNEWEK;VCEHLNLLEK;VILLDGSEYTCDVEK;VILLDGSEYTCDVEKR;VVHASGDASYSAGDSGDAAAQPAFTGIK;VVQETVLVEER;YY…	54	26	26	22	831970	364790	564640	0	0	0	19700000	5514800	20956000	0	0	0
Acetyl-CoA carboxylase 2	ACACB	tr|F8W8T8|F8W8T8_HUMAN Acetyl-CoA carboxylase 2 OS=Homo sapiens OX=9606 GN=ACACB PE=1 SV=2	AIGIGAYLVR;TVPISITNPDLLR	1	2	1	1	0	0	0	0	0	0	0	0	0	0	0	0
Isoform B of AP-2 complex subunit alpha-1	AP2A1	sp|O95782-2|AP2A1_HUMAN Isoform B of AP-2 complex subunit alpha-1 OS=Homo sapiens OX=9606 GN=AP2A1;sp|O95782|AP2A1_HUMAN AP-2 complex subunit alpha-1 OS=Homo sapiens OX=9606 GN=AP2A1 PE=1 SV=3	AADLLYAMCDR;ACNQLGQFLQHR;ALLLSTYIK;ANHPMDAEVTK;ASPDLVPMGEWTAR;DFLTPPLLSVR;FFQPTEMAAQDFFQR;GLAVFISDIR;HLCELLAQQF;IAGDYVSEEVWYR;ILVAGDSMDSVK;LPVTINK;NADVELQQR;SSPPVQFSLLHSK;THIDTVINALK;TSVQFQNFSPTVVHPGDLQTQLAVQTK;YLALESMCTLASSEFSHEAVK	2	17	17	11	4697500	4800100	12401000	0	0	531540	4208900	17357000	17812000	1241900	2689700	666570
Microfibrillar-associated protein 5	MFAP5	tr|B3KW70|B3KW70_HUMAN Microfibrillar-associated protein 5 OS=Homo sapiens OX=9606 GN=MFAP5 PE=1 SV=1;tr|F5GYX4|F5GYX4_HUMAN Microfibrillar-associated protein 5 OS=Homo sapiens OX=9606 GN=MFAP5 PE=1 SV=1;tr|H0YG03|H0YG03_HUMAN Microfibrillar-associated pro	EHEAMKDELCR;LYSVHRPVK;QCIHQLCFTSLR;QCIHQLCFTSLRR	8	4	4	4	29436000	31233000	28956000	18428000	14232000	13544000	12006000	25783000	19133000	6633600	14948000	0
Flotillin-1	FLOT1	sp|O75955|FLOT1_HUMAN Flotillin-1 OS=Homo sapiens OX=9606 GN=FLOT1 PE=1 SV=3;sp|O75955-2|FLOT1_HUMAN Isoform 2 of Flotillin-1 OS=Homo sapiens OX=9606 GN=FLOT1;tr|A0A140T9R1|A0A140T9R1_HUMAN Flotillin (Fragment) OS=Homo sapiens OX=9606 GN=FLOT1 PE=1 SV=1;tr	AQQVAVQEQEIAR;TEAEIAHIALETLEGHQR;VFVLPCIQQIQR;VQVQVVER;VTGEVLDILTRLPESVER	18	5	5	5	56468000	116430000	77364000	0	0	33844000	59313000	48129000	73147000	39626000	29005000	23755000
Immunoglobulin superfamily member 8	IGSF8	sp|Q969P0|IGSF8_HUMAN Immunoglobulin superfamily member 8 OS=Homo sapiens OX=9606 GN=IGSF8 PE=1 SV=1;sp|Q969P0-3|IGSF8_HUMAN Isoform 3 of Immunoglobulin superfamily member 8 OS=Homo sapiens OX=9606 GN=IGSF8;tr|C9J8Z4|C9J8Z4_HUMAN Immunoglobulin superfamily	DTQFSYAVFK;HAAYSVGWEMAPAGAPGPGR;HTHLAVSFGR;LAAGELR;LHSLGPEDEGVYHCAPSAWVQHADYSWYQAGSAR;LQAQDAGIYECHTPSTDTR;MTVHEGQELALGCLAR;SDLAVEAGAPYAER;STLQEVVGIR;VLPDVLQVSAAPPGPR	4	10	10	10	8067500	15503000	15016000	0	1697000	3096100	27456000	11314000	12993000	1333000	0	0
Ribonucleoside-diphosphate reductase subunit M2	RRM2	sp|P31350|RIR2_HUMAN Ribonucleoside-diphosphate reductase subunit M2 OS=Homo sapiens OX=9606 GN=RRM2 PE=1 SV=1;sp|P31350-2|RIR2_HUMAN Isoform 2 of Ribonucleoside-diphosphate reductase subunit M2 OS=Homo sapiens OX=9606 GN=RRM2;tr|A0A286YFD6|A0A286YFD6_HUMA	AAAPGVEDEPLLR;AAAPGVEDEPLLRENPRR;DIQHWESLKPEER;EFLFNAIETMPCVK;EIIINAVR;GLMPGLTFSNELISR;HLVHKPSEER;IEQEFLTEALPVK;IFQEPTEPK;LMLELGFSK;RIFQEPTEPK;RVGEYQR;VPLAPITDPQQLQLSPLK;VREIIINAVR	10	14	14	14	16218000	8462600	9904900	29652000	0	7890800	10995000	28749000	35892000	8948200	5916300	13583000
Collagen alpha-2(IV) chain	COL4A2	sp|P08572|CO4A2_HUMAN Collagen alpha-2(IV) chain OS=Homo sapiens OX=9606 GN=COL4A2 PE=1 SV=4	AHNQDLGLAGSCLAR;ATPFIECNGGR;CSVCEAPAIAIAVHSQDVSIPHCPAGWR;FSTMPFLYCNPGDVCYYASR;GEQGFMGNTGPTGAVGDRGPK;GIPGFAGADGGPGPR;GLPGEVLGAQPGPR;GTCHYYANK;HSQTDQEPMCPVGMNK;KFDVPCGGR;LWSGYSLLYFEGQEK;SVSIGYLLVK;SYWLSTTAPLPMMPVAEDEIKPYISR	6	13	13	13	17144000	27942000	50543000	23154000	30010000	36637000	7203600	14526000	12706000	27347000	27181000	21069000
Ras-related protein Rab-1A	RAB1A	tr|E7END7|E7END7_HUMAN Ras-related protein Rab-1A OS=Homo sapiens OX=9606 GN=RAB1A PE=1 SV=1;sp|P62820|RAB1A_HUMAN Ras-related protein Rab-1A OS=Homo sapiens OX=9606 GN=RAB1A PE=1 SV=3;sp|P62820-2|RAB1A_HUMAN Isoform 2 of Ras-related protein Rab-1A OS=Homo	EFADSLGIPFLETSAK;GAHGIIVVYDVTDQESFNNVK;KVVDYTTAK;LLLIGDSGVGK;MGPGATAGGAEK;NATNVEQSFMTMAAEIK;QWLQEIDRYASENVNK;SSMNPEYDYLFK	11	8	8	5	25715000	23020000	31842000	0	0	7290300	37087000	35589000	36519000	6892000	6941300	1490900
Isoform 3 of Tropomyosin alpha-1 chain	TPM1	sp|P09493-3|TPM1_HUMAN Isoform 3 of Tropomyosin alpha-1 chain OS=Homo sapiens OX=9606 GN=TPM1;sp|P09493-9|TPM1_HUMAN Isoform 9 of Tropomyosin alpha-1 chain OS=Homo sapiens OX=9606 GN=TPM1;sp|P09493-10|TPM1_HUMAN Isoform 10 of Tropomyosin alpha-1 chain OS=H	AELSEGQVR;EAETRAEFAER;EDRYEEEIK;ENALDRAEQAEADKK;HIAEDADRKYEEVAR;IQLVEEELDR;IQLVEEELDRAQER;KATDAEADVASLNRR;KLVIIESDLERAEER;LATALQK;LATALQKLEEAEK;QLEDELVSLQK;RIQLVEEELDRAQER;SIDDLEEK;VAHAKEENLSMHQMLDQTLLELNNM;YSQKEDRYEEEIK	24	16	10	9	12060000	12091000	15045000	10427000	18375000	17781000	13656000	24959000	22111000	9830100	19588000	15372000
Adenylosuccinate lyase	ADSL	sp|P30566|PUR8_HUMAN Adenylosuccinate lyase OS=Homo sapiens OX=9606 GN=ADSL PE=1 SV=2;tr|A0A1B0GTJ7|A0A1B0GTJ7_HUMAN Adenylosuccinate lyase OS=Homo sapiens OX=9606 GN=ADSL PE=1 SV=1;tr|A0A1B0GWJ0|A0A1B0GWJ0_HUMAN Adenylosuccinate lyase OS=Homo sapiens OX=9	AAGGDHGSPDSYR;AAGGDHGSPDSYRSPLASR;AAGIIHLGATSCYVGDNTDLIILR;ASLPTLGFTHFQPAQLTTVGK;EMEEPFEK;FLEEEVYPLLKPYESVMK;GTTGTQASFLQLFEGDDHKVEQLDK;IQVDAYFSPIHSQLDHLLDPSSFTGR;NALDLLLPK;QEGGDNDLIER;QQIGSSAMPYK;RAFIITGQTYTR;SNLENIDFK;VLSQQAASVVK	18	14	14	14	13266000	12789000	15251000	0	2602100	2438200	7704600	25403000	26146000	4184100	5886500	11259000
Unconventional myosin-Ib	MYO1B	tr|E9PDF6|E9PDF6_HUMAN Unconventional myosin-Ib OS=Homo sapiens OX=9606 GN=MYO1B PE=1 SV=1;sp|O43795|MYO1B_HUMAN Unconventional myosin-Ib OS=Homo sapiens OX=9606 GN=MYO1B PE=1 SV=3;sp|O43795-2|MYO1B_HUMAN Isoform 2 of Unconventional myosin-Ib OS=Homo sapie	ALYPSSVGQPFQGAYLEINK;ASHALIK;EAVTTIAAYWHGTQAR;EICELTGIDQSVLER;EQLLQSNPVLEAFGNAK;GAEVNQVK;GDFLFSSDHLIEMATK;IFLLTNNNLLLADQK;IIIAEVVNK;LEASELFK;LFSWLVNR;LNQVCATHQHFESR;LVMSYVAAVCGK;NAMQIVGFMDHEAESVLAVVAAVLK;NFYELSPHIFALSDEAYR;NKMPSLSPIDK;NWPSRPYLFLDSTHK;RPPTAGSQFK;SEVPLVDVTK;SLFPEGNPAK;SLPIYSPEK;SLPIYSPEKVEEYR;SSALVIQSYIR;VLYQVEGFVDK	10	24	24	24	3858700	1453500	3659700	0	0	0	18318000	15151000	29090000	0	859610	0
Ubiquitin-conjugating enzyme E2 N	UBE2N	sp|P61088|UBE2N_HUMAN Ubiquitin-conjugating enzyme E2 N OS=Homo sapiens OX=9606 GN=UBE2N PE=1 SV=1;sp|Q5JXB2|UE2NL_HUMAN Putative ubiquitin-conjugating enzyme E2 N-like OS=Homo sapiens OX=9606 GN=UBE2NL PE=1 SV=1;tr|F8VSD4|F8VSD4_HUMAN Ubiquitin-conjugatin	DKWSPALQIR;IYHPNVDK;LLAEPVPGIK;LLAEPVPGIKAEPDESNAR;TNEAQAIETAR;YFHVVIAGPQDSPFEGGTFK	6	6	6	6	13177000	15500000	17650000	12025000	15962000	18663000	14037000	29348000	36780000	21301000	29377000	47441000
Collectin-12	COLEC12	sp|Q5KU26|COL12_HUMAN Collectin-12 OS=Homo sapiens OX=9606 GN=COLEC12 PE=1 SV=3	DLQDLHK;EGLPGPQGPPGFQGLQGTVGEPGVPGPR;FNQLEER;GEPGPPGPAGERGPIGPAGPPGER;GLPGLPGVPGMPGPK;IKNDFQNLQQVFLQAK;LDSVSLR;MQQDLMR;NLITNLQR;SVDDTSQAIQR;TLTSNLNEVR	1	11	11	11	15802000	9735600	11148000	10843000	0	3733800	31896000	15412000	8477300	19704000	10035000	5852300
Ras-related protein Rab-11A (Fragment)	RAB11A	tr|H3BMH2|H3BMH2_HUMAN Ras-related protein Rab-11A (Fragment) OS=Homo sapiens OX=9606 GN=RAB11A PE=4 SV=1;tr|H3BSC1|H3BSC1_HUMAN Ras-related protein Rab-11A OS=Homo sapiens OX=9606 GN=RAB11A PE=1 SV=1;sp|P62491-2|RB11A_HUMAN Isoform 2 of Ras-related protei	AITSAYYR;AQIWDTAGQER;AVPTDEAR;ELRDHADSNIVIMLVGNK;FTRNEFNLESK;GAVGALLVYDIAK;GTRDDEYDYLFK;HLTYENVER;VVLIGDSGVGK	11	9	9	9	13000000	16962000	25151000	0	3036300	5467200	31858000	19457000	25503000	9798100	13591000	19299000
Isoform 4 of Guanine nucleotide-binding protein G(s) subunit alpha isoforms short	GNAS	sp|P63092-4|GNAS2_HUMAN Isoform 4 of Guanine nucleotide-binding protein G(s) subunit alpha isoforms short OS=Homo sapiens OX=9606 GN=GNAS;sp|P63092|GNAS2_HUMAN Guanine nucleotide-binding protein G(s) subunit alpha isoforms short OS=Homo sapiens OX=9606 GN=	GCLGNSKTEDQRNEEK;HYCYPHFTCAVDTENIRR;ILHVNGFNGEGGEEDPQAAR;ISTASGDGR;LLLLGAGESGK;QADYVPSDQDLLR;SKIEDYFPEFAR;SNEYQLIDCAQYFLDK;TISVILFLNK;VLTSGIFETK;VNFHMFDVGGQRDER;YFIRDEFLR;YTTPEDATPEPGEDPR;YTTPEDATPEPGEDPRVTR	36	14	13	12	16966000	16136000	17673000	16314000	0	12224000	51721000	30580000	50299000	25373000	0	17277000
Matrix metalloproteinase-19	MMP19	sp|Q99542|MMP19_HUMAN Matrix metalloproteinase-19 OS=Homo sapiens OX=9606 GN=MMP19 PE=1 SV=1;tr|F8W1C3|F8W1C3_HUMAN Matrix metalloproteinase-19 OS=Homo sapiens OX=9606 GN=MMP19 PE=1 SV=1	GDYVWTVSDSGPGPLFR;GSGYWQWDELAR;IIAAHEVGHALGLGHSR;ILNLPSTLPPHTAR;KLNRVEPNLDAALYWPLNQK;LHPDDVAGIQALYGK;LNQQLRVEK;PLEGSNNFKPEDITEALR;QAFQDWSNVAPLTFQEVQAGAADIR;QSSYCSNTFDGPGR;TQWIHFFK;VLAHADIPELGSVHFDEDEFWTEGTYR;VSALWEGLPGNLDAAVYSPR;YSQALMAPVYEGYRPHFK	6	14	14	14	52297000	24563000	18795000	3505100	2900000	12310000	9598700	9846200	5940100	6647000	8454800	5410600
Sodium-dependent multivitamin transporter	SLC5A6	sp|Q9Y289|SC5A6_HUMAN Sodium-dependent multivitamin transporter OS=Homo sapiens OX=9606 GN=SLC5A6 PE=2 SV=2	LLSLLPLSCQK;LLSLLPLSCQKR;NGVLGDSRDK;SLNPATIYPVLPK;SYGQDHLDTGLFPEKPR;VWAVASQHGR	1	6	6	6	21057000	16233000	12060000	1025000	0	0	48118000	19272000	26464000	2753700	0	2050500
Early endosome antigen 1	EEA1	sp|Q15075|EEA1_HUMAN Early endosome antigen 1 OS=Homo sapiens OX=9606 GN=EEA1 PE=1 SV=2	ALQDIQK;ATLEQDSAKK;EALMTELSTVK;EKYLSLEQK;ELVQVQTLMDNMTLER;EQHGLQLQSEINQLHSK;IQNLEALLQK;IQTTVTELQK;KSEALESIK;LKEELSEVETK;LSLAQEDLISNR;NHTLQEQVTQLTEK;QQHQEQQALQQSTTAK;SEALESIK;VLSLETSVNELNSQLNESK;VTNSTELQHQLDK;YLSLEQKTEELEGQIK	1	17	17	17	31922000	15887000	32289000	0	0	0	15627000	21113000	27340000	0	4402400	4178200
Keratin, type II cytoskeletal 5	KRT5	;sp|P13647|K2C5_HUMAN Keratin, type II cytoskeletal 5 OS=Homo sapiens OX=9606 GN=KRT5 PE=1 SV=3	AKQDMAR;AQYEEIANR;EYQELMNTK;FLEQQNK;GRLDSELR;LAELEEALQK;LALDVEIATYR;LALDVEIATYRK;LLEGEECR;LLREYQELMNTK;LRAEIDNVKK;MFFDAELSQMQTHVSDTSVVLSMDNNR;NKYEDEINK;NKYEDEINKR;NLDLDSIIAEVK;NMQDLVEDFK;QCANLQNAIADAEQRGELALK;QLDSIVGER;QNLEPLFEQYINNLRR;RISISTSGGSFR;SFSTASAITPSVSR;SGGGGGGGFGR;SLYNLGGSK;SRTEAESWYQTKYEELQQTAGR;TEAESWYQTKYEELQQTAGR;TTAENEFVMLK;TTAENEFVMLKK;VDALMDEINFMK;VLDTKWTLLQEQGTK;VRFLEQQNK;VRTEE…	6	35	25	5	231540	0	742940	241930000	5118200	225260000	291390	405380	161530	15054000	5267200	156020000
60S ribosomal protein L10a	RPL10A	sp|P62906|RL10A_HUMAN 60S ribosomal protein L10a OS=Homo sapiens OX=9606 GN=RPL10A PE=1 SV=2	AGKFPSLLTHNENMVAK;AVDIPHMDIEALK;AVDIPHMDIEALKK;DTLYEAVR;EVLHGNQR;ILGPGLNK;KYDAFLASESLIK;VSRDTLYEAVR	1	8	8	8	14972000	15073000	18939000	17692000	17834000	17152000	19206000	21421000	26112000	42599000	27045000	36792000
Adenylosuccinate synthetase isozyme 2	ADSS2	sp|P30520|PURA2_HUMAN Adenylosuccinate synthetase isozyme 2 OS=Homo sapiens OX=9606 GN=ADSS2 PE=1 SV=3	DGVYFLYEALHGPPK;DGVYFLYEALHGPPKK;ELPVNAQNYVR;FIEDELQIPVK;GLEGWEK;GREFGVTTGR;MCDLVSDFDGFSER;SIYPTLEIDIEGELQK;TLPGWNTDISNAR;VGIGAFPTEQDNEIGELLQTR;VVDLLAQDADIVCR	1	11	11	11	6072700	14143000	17457000	7012400	6896000	10187000	10529000	21956000	24738000	9436600	18613000	16745000
Synaptosomal-associated protein 23	SNAP23	sp|O00161|SNP23_HUMAN Synaptosomal-associated protein 23 OS=Homo sapiens OX=9606 GN=SNAP23 PE=1 SV=1;tr|H3BM38|H3BM38_HUMAN Synaptosomal-associated protein (Fragment) OS=Homo sapiens OX=9606 GN=SNAP23 PE=1 SV=1;tr|H3BNE1|H3BNE1_HUMAN Synaptosomal-associate	AHQITDESLESTRR;CCGLCVCPCNR;EQLNRIEEGLDQINK;ILGLAIESQDAGIK;ITDKADTNRDR;ITNDAREDEMEENLTQVGSILGNLK;MDNLSSEEIQQR;RITNDAREDEMEENLTQVGSILGNLK;TITMLDEQK;TTWGDGGENSPCNVVSK	12	10	10	10	7630600	8832100	7968100	0	0	0	27402000	19263000	24295000	0	0	1337400
Eukaryotic translation initiation factor 3 subunit H	EIF3H	tr|B3KS98|B3KS98_HUMAN Eukaryotic translation initiation factor 3 subunit H OS=Homo sapiens OX=9606 GN=EIF3H PE=1 SV=1;sp|O15372|EIF3H_HUMAN Eukaryotic translation initiation factor 3 subunit H OS=Homo sapiens OX=9606 GN=EIF3H PE=1 SV=1;tr|A0A087WZK9|A0A08	DFSPEALKK;EFTAQNLGK;EGTGSTATSSSSTAGAAGK;HVNIDHLHVGWYQSTYYGSFVTR;LFKPPQPPAR;LFMAQALQEYNN;NSHLINVLMWELEK;QVQIDGLVVLK;SAVADKHELLSLASSNHLGK;TAQGSLSLK	9	10	10	10	13711000	12070000	12260000	0	2453800	4911600	7965300	17441000	27253000	6645400	5471500	4113700
Carbonic anhydrase 12	CA12	sp|O43570|CAH12_HUMAN Carbonic anhydrase 12 OS=Homo sapiens OX=9606 GN=CA12 PE=1 SV=1;sp|O43570-2|CAH12_HUMAN Isoform 2 of Carbonic anhydrase 12 OS=Homo sapiens OX=9606 GN=CA12;tr|B3KUB4|B3KUB4_HUMAN Carbonic anhydrase OS=Homo sapiens OX=9606 GN=CA12 PE=1	GVIYKPATK;IFSHLQHVK;LNLPSDMHIQGLQSR;WTYFGPDGENSWSK;YKGQEAFVPGFNIEELLPER;YRGSLTTPPCNPTVLWTVFR	3	6	6	6	14826000	13310000	13908000	8878300	0	12462000	34362000	36762000	34922000	20011000	18385000	9043300
Dynactin subunit 2	DCTN2	sp|Q13561|DCTN2_HUMAN Dynactin subunit 2 OS=Homo sapiens OX=9606 GN=DCTN2 PE=1 SV=4;sp|Q13561-3|DCTN2_HUMAN Isoform 3 of Dynactin subunit 2 OS=Homo sapiens OX=9606 GN=DCTN2;sp|Q13561-2|DCTN2_HUMAN Isoform 2 of Dynactin subunit 2 OS=Homo sapiens OX=9606 GN=	ASVEDADTQSK;DNTTLLTQVQTTMR;GLDFSDR;LLGPDAAINLTDPDGALAK;LLHEVQELTTEVEK;LTPVLLAK;RLLLQLEATK;RLTELETAVR;TTGTPPDSSLVTYELHSRPEQDK;VHQLYETIQR;VSALDLAVLDQVEAR;YADLPGIAR	10	12	12	12	9790800	12109000	11827000	3559100	0	3750300	16444000	23540000	16307000	4821800	7637200	6644900
Potassium-transporting ATPase alpha chain 2	ATP12A	sp|P54707|AT12A_HUMAN Potassium-transporting ATPase alpha chain 2 OS=Homo sapiens OX=9606 GN=ATP12A PE=1 SV=3;sp|P54707-2|AT12A_HUMAN Isoform 2 of Potassium-transporting ATPase alpha chain 2 OS=Homo sapiens OX=9606 GN=ATP12A	AAELLAR;LIFDNLKK;LIIVEGCQR;TGTLTQNR;VIMVTGDHPITAK	4	5	1	1	17916000	18505000	19117000	0	0	0	149180000	105740000	150670000	11035000	9840200	11729000
Syntaxin-binding protein 1	STXBP1	tr|A0A1B0GWF2|A0A1B0GWF2_HUMAN Syntaxin-binding protein 1 OS=Homo sapiens OX=9606 GN=STXBP1 PE=1 SV=1;tr|A0A1B0GVQ5|A0A1B0GVQ5_HUMAN Syntaxin-binding protein 1 OS=Homo sapiens OX=9606 GN=STXBP1 PE=1 SV=1;tr|A0A2R8Y5D4|A0A2R8Y5D4_HUMAN Syntaxin-binding prot	AAHVFFTDSCPDALFNELVK;AIVPILLDANVSTYDK;DNALLAQLIQDKLDAYK;DNALLAQLIQDKLDAYKADDPTMGEGPDK;HIAEVSQEVTR;HYQGTVDK;ISEQTYQLSR;LIQHAQIPPEDSEIITNMAHLGVPIVTDSTLR;REPLPSLEAVYLITPSEK;RREPLPSLEAVYLITPSEK;SQLLILDR;SSASFSTTAVSAR;SVHSLISDFKDPPTAK;VEQDLAMGTDAEGEK;VLVVDQLSMR;YSTHLHLAEDCMK	15	16	16	16	6548200	6054900	7446200	0	0	4908000	10037000	18220000	17261000	0	8632800	5311800
ATP-dependent 6-phosphofructokinase, liver type	PFKL	sp|P17858|PFKAL_HUMAN ATP-dependent 6-phosphofructokinase, liver type OS=Homo sapiens OX=9606 GN=PFKL PE=1 SV=6;sp|P17858-2|PFKAL_HUMAN Isoform 2 of ATP-dependent 6-phosphofructokinase, liver type OS=Homo sapiens OX=9606 GN=PFKL	AAAYNLVQHGITNLCVIGGDGSLTGANIFR;AIGVLTSGGDAQGMNAAVR;AMLWLSEK;AVAFSPVTELKK;CHDYYTTEFLYNLYSSEGK;EQWWLSLR;GGSFENNWNIYK;GGTPSAFDR;GQLESIVENIR;GQVQEVGWHDVAGWLGR;ISMAAYVSGELEHVTRR;KAVAFSPVTELKK;LLAHQKPPK;LNIIIIAEGAIDRNGKPISSSYVK;SNFSLAILNVGAPAAGMNAAVR;TFVLEVMGR;TGISHGHTVYVVHDGFEGLAK;TNVLGHLQQGGAPTPFDR;TYSHLNIAGLVGSIDNDFCGTDMTIGTDSALHR;VNVEHMTEK;VTVLGHVQR	2	21	18	17	12603000	15760000	18016000	1043600	0	1030300	3971100	8813400	11880000	700400	521530	0
Putative keratin-87 protein	KRT87P	sp|A6NCN2|KR87P_HUMAN Putative keratin-87 protein OS=Homo sapiens OX=9606 GN=KRT87P PE=5 SV=4	AEAESWYR;AEAESWYRSK;ATVIRHGETLR;ATVIRHGETLRR;EYQEVMNSK;KSDLEANVEALTQEIDFLR;KSDLEANVEALTQEIDFLRR;KYEEEVALR;KYEEEVALRATAENEFVALK;LASELNHVQEVLEGYK;LTAEVENAK;LYEEEIR;RLYEEEIR;SDLEANVEALTQEIDFLR;SDLEANVEALTQEIDFLRR;SRAEAESWYR;SRAEAESWYRSK;TKEEINELNR;YEEEVALRATAENEFVALKK	1	19	4	4	0	0	0	0	0	906440	0	0	0	0	2.0215e+09	0
Stress-70 protein, mitochondrial	HSPA9	sp|P38646|GRP75_HUMAN Stress-70 protein, mitochondrial OS=Homo sapiens OX=9606 GN=HSPA9 PE=1 SV=2	AQFEGIVTDLIR;AQFEGIVTDLIRR;ASNGDAWVEAHGK;AVNPDEAVAIGAAIQGGVLAGDVTDVLLLDVTPLSLGIETLGGVFTK;DAGQISGLNVLR;EQQIVIQSSGGLSKDDIENMVK;KDSETGENIR;LFEMAYKK;LLGQFTLIGIPPAPR;LYSPSQIGAFVLMK;MKETAENYLGHTAK;NTTIPTK;QAASSLQQASLK;QAVTNPNNTFYATK;STNGDTFLGGEDFDQALLR;TTPSVVAFTADGER;VINEPTAAALAYGLDK;VINEPTAAALAYGLDKSEDK;VLENAEGAR;VQQTVQDLFGR;VQQTVQDLFGRAPSK	6	21	20	20	7306700	5738900	7506200	0	3659300	0	10908000	15422000	19680000	13765000	17307000	21558000
Nicotinate-nucleotide pyrophosphorylase [carboxylating]	QPRT	sp|Q15274|NADC_HUMAN Nicotinate-nucleotide pyrophosphorylase [carboxylating] OS=Homo sapiens OX=9606 GN=QPRT PE=1 SV=3	CSGIASAAAAAVEAAR;DNHVVAAGGVEK;GAGWTGHVAGTRK;GPAHCLLLGER;VALNTLAR;YGLLVGGAASHR	1	6	6	6	11454000	14086000	19454000	2369200	2972700	9617200	16270000	24446000	25562000	10326000	22596000	22706000
RNA helicase	DDX17	tr|A0A1X7SBZ2|A0A1X7SBZ2_HUMAN RNA helicase OS=Homo sapiens OX=9606 GN=DDX17 PE=1 SV=1;tr|A0A5H1ZRQ2|A0A5H1ZRQ2_HUMAN RNA helicase OS=Homo sapiens OX=9606 GN=DDX17 PE=1 SV=1;sp|Q92841|DDX17_HUMAN Probable ATP-dependent RNA helicase DDX17 OS=Homo sapiens OX	APILIATDVASR;APLPDLYPFGTMR;CTYLVLDEADR;ELAQQVQQVADDYGK;GDGPICLVLAPTR;GVEICIATPGR;KWDLSELPKFEK;LIDFLESGK;LIQLMEEIMAEK;LTPYEVDELRR;MLDMGFEPQIR;NFYVEHPEVAR;QTLMWSATWPK;SQPERDWVLNEFR;TIIFVETK;TLAYLLPAIVHINHQPYLER;VLEEANQAINPK	8	17	17	12	8004500	8005800	9064800	3783000	1719400	2562100	9011000	34851000	41305000	4447600	10687000	14739000
Ras-related protein Ral-A	RALA	sp|P11233|RALA_HUMAN Ras-related protein Ral-A OS=Homo sapiens OX=9606 GN=RALA PE=1 SV=1;tr|H7C3P7|H7C3P7_HUMAN Ras-related protein Ral-A (Fragment) OS=Homo sapiens OX=9606 GN=RALA PE=1 SV=1	GQNSLALHK;NRAEQWNVNYVETSAK;RQVSVEEAK;SDLEDKRQVSVEEAK;VFFDLMR;VIMVGSGGVGK;VKEDENVPFLLVGNK	3	7	7	5	12048000	18005000	13493000	0	0	0	62784000	50776000	38624000	6965100	0	7601200
Eukaryotic translation initiation factor 2 subunit 2	EIF2S2	sp|P20042|IF2B_HUMAN Eukaryotic translation initiation factor 2 subunit 2 OS=Homo sapiens OX=9606 GN=EIF2S2 PE=1 SV=2	EYVTCHTCR;FPDEDEILEK;KPFMLDEEGDTQTEETQPSETK;LYFLQCETCHSR	1	4	4	4	99783000	39192000	43187000	192100000	128080000	64795000	37302000	38783000	17887000	166020000	209670000	130650000
Tetraspanin-6	TSPAN6	sp|O43657|TSN6_HUMAN Tetraspanin-6 OS=Homo sapiens OX=9606 GN=TSPAN6 PE=1 SV=1;tr|A0A087WZU5|A0A087WZU5_HUMAN Tetraspanin-6 OS=Homo sapiens OX=9606 GN=TSPAN6 PE=1 SV=1;tr|A0A087WYV6|A0A087WYV6_HUMAN Tetraspanin-6 OS=Homo sapiens OX=9606 GN=TSPAN6 PE=1 SV=1	IQNTLHCCGVTDYRDWTDTNYYSEK;LEDCTPQR;SCCKLEDCTPQR;VNNEGCFIK	3	4	4	4	45906000	38020000	35070000	0	4098300	0	38426000	27141000	21994000	0	0	0
Ribonucleoside-diphosphate reductase large subunit	RRM1	sp|P23921|RIR1_HUMAN Ribonucleoside-diphosphate reductase large subunit OS=Homo sapiens OX=9606 GN=RRM1 PE=1 SV=1;tr|E9PL69|E9PL69_HUMAN Ribonucleoside-diphosphate reductase large subunit OS=Homo sapiens OX=9606 GN=RRM1 PE=1 SV=1	EQGPYETYEGSPVSK;GAFIDQSQSLNIHIAEPNYGK;IAVSNLHK;IIDINYYPVPEACLSNKR;LTSMHFYGWK;NSLLIAPMPTASTAQILGNNESIEPYTSNIYTR;RVLSGEFQIVNPHLLK;SNQQNLGTIK;STLDIVLANK;TRPAANPIQFTLNK;VAERPQHMLMR;VLSGEFQIVNPHLLK;VSVGIHKEDIDAAIETYNLLSER	2	13	13	13	6581800	8912200	9084100	572410	1963300	2709000	5650600	13587000	18971000	3237000	1793500	3996200
Annexin A5	ANXA5	sp|P08758|ANXA5_HUMAN Annexin A5 OS=Homo sapiens OX=9606 GN=ANXA5 PE=1 SV=2;tr|D6RBL5|D6RBL5_HUMAN Annexin OS=Homo sapiens OX=9606 GN=ANXA5 PE=1 SV=1;tr|E9PHT9|E9PHT9_HUMAN Annexin OS=Homo sapiens OX=9606 GN=ANXA5 PE=1 SV=1	ALLLLCGEDD;DLLDDLKSELTGKFEK;FITIFGTR;GTVTDFPGFDERADAETLRK;LIVALMKPSR;LYDAYELK;NFATSLYSMIK;SEIDLFNIRK;SELTGKFEK;TLFGRDLLDDLK;VLTEIIASR	5	11	11	11	10540000	12553000	9808100	54467000	34877000	45680000	30813000	18015000	15996000	29111000	23113000	23465000
Serpin A3-5	SERPINA3-5	;sp|A2I7N1|SPA35_BOVIN Serpin A3-5 OS=Bos taurus OX=9913 GN=SERPINA3-5 PE=3 SV=1	DTQSIIFLGK;GPTLTEILEGLK;HTEQAEFHVSK;IHELYLPK;LTPETLTR;MQDLEAK;NVMFSPLSVSMALAFLSLGAR;QLALKNPNK;RIHELYLPK;SLINDYVK;TQGKIEELFK;TVEVPMMTLDLETPYFR;TVEVPMMTLDLETPYFRDK;VLYSSEAFPTNFR;VLYSSEAFPTNFRDSEAAR;VNRPFLIAVVLK;WRNSLQPR	2	17	3	3	69226000	44576000	42487000	97654000	50672000	59213000	81094000	48384000	31464000	131370000	107210000	80549000
Hypoxanthine-guanine phosphoribosyltransferase	HPRT1	sp|P00492|HPRT_HUMAN Hypoxanthine-guanine phosphoribosyltransferase OS=Homo sapiens OX=9606 GN=HPRT1 PE=1 SV=2	DLNHVCVISETGK;FFADLLDYIK;FVVGYALDYNEYFR;NVLIVEDIIDTGK;SIPMTVDFIR;SPGVVISDDEPGYDLDLFCIPNHYAEDLER;SVGYKPDFVGFEIPDK;SYCNDQSTGDIK;TMQTLLSLVR;VASLLVK;VFIPHGLIMDR;VIGGDDLSTLTGK	3	12	12	12	16131000	14282000	12289000	6178200	8789600	26905000	9073300	14995000	17998000	17362000	42504000	48790000
Protein arginine N-methyltransferase 5	PRMT5	sp|O14744|ANM5_HUMAN Protein arginine N-methyltransferase 5 OS=Homo sapiens OX=9606 GN=PRMT5 PE=1 SV=4;sp|O14744-5|ANM5_HUMAN Isoform 5 of Protein arginine N-methyltransferase 5 OS=Homo sapiens OX=9606 GN=PRMT5;sp|O14744-2|ANM5_HUMAN Isoform 2 of Protein a	AAILPTSIFLTNK;AAILPTSIFLTNKK;AAMAVGGAGGSR;DDGVSIPGEYTSFLAPISSSK;DLNCVPEIADTLGAVAK;DRDPEAQFEMPYVVR;DTNVQVLMVLGAGR;QGFDFLCMPVFHPR;RIAVALEIGADLPSNHVIDR;TWMWWHNFR;VPLVAPEDLRDDIIENAPTTHTEEYSGEEK;YSQYQQAIYK	17	12	12	12	18356000	22203000	18172000	0	1898400	1420500	11628000	24814000	30830000	0	7574300	4039500
Aspartate--tRNA ligase, cytoplasmic	DARS1	sp|P14868|SYDC_HUMAN Aspartate--tRNA ligase, cytoplasmic OS=Homo sapiens OX=9606 GN=DARS1 PE=1 SV=2;sp|P14868-2|SYDC_HUMAN Isoform 2 of Aspartate--tRNA ligase, cytoplasmic OS=Homo sapiens OX=9606 GN=DARS1	ALHHGIDLEK;EAGVEMGDEDDLSTPNEK;FGAPPHAGGGIGLER;FQTEIQTVNK;GFVEIQTPK;IGSCTQQDVELHVQK;IHDPQLLTER;IISAASEGGANVFTVSYFK;IYVISLAEPR;LEYCEALAMLR;LPLQLDDAVRPEAEGEEEGRATVNQDTR;LQSGICHLFR;NNAYLAQSPQLYK;QQQFNVQALVAVGDHASK;VFSIGPVFR;VTMLFLGLHNVR	7	16	16	16	60297000	47339000	54209000	0	9649900	7002800	27157000	35062000	62413000	2947000	12590000	7176600
Isoform 2 of Mucin-1	MUC1	sp|P15941-2|MUC1_HUMAN Isoform 2 of Mucin-1 OS=Homo sapiens OX=9606 GN=MUC1;sp|P15941-4|MUC1_HUMAN Isoform 4 of Mucin-1 OS=Homo sapiens OX=9606 GN=MUC1;tr|A0A087WWM1|A0A087WWM1_HUMAN MUC1-CT OS=Homo sapiens OX=9606 GN=MUC1 PE=1 SV=1;tr|A0A087WVJ0|A0A087WVJ	DISEMFLQIYK;EGTINVHDVETQFNQYK	22	2	2	2	50988000	36711000	40824000	9772900	0	0	78987000	72669000	43207000	16793000	5110800	0
Plexin domain-containing protein 2	PLXDC2	sp|Q6UX71|PXDC2_HUMAN Plexin domain-containing protein 2 OS=Homo sapiens OX=9606 GN=PLXDC2 PE=1 SV=1;sp|Q6UX71-2|PXDC2_HUMAN Isoform 2 of Plexin domain-containing protein 2 OS=Homo sapiens OX=9606 GN=PLXDC2	DLWVNIDQMEK;EIPVLVTQISSTNHPVK;EITVATGGFIYTGEVVHR;IHGILSNTHR;IQQIPNVR;IYGPSDSASR;VGLSDAFVVVHR	2	7	7	7	25185000	18660000	23424000	2031600	8889700	7588000	25305000	11401000	9154400	10513000	6157000	0
Pre-mRNA-splicing factor ATP-dependent RNA helicase DHX15	DHX15	sp|O43143|DHX15_HUMAN Pre-mRNA-splicing factor ATP-dependent RNA helicase DHX15 OS=Homo sapiens OX=9606 GN=DHX15 PE=1 SV=2	ALVTGYFMQVAHLER;DNQVVQLHPSTVLDHKPEWVLYNEFVLTTK;DRFTDILVR;EVDDLGPEVGDIK;FAHIDGDHLTLLNVYHAFK;IMDRFNLPR;IRVESLLVTAISK;RLQLPVWEYK;RVAAMSVAQR;SNLGSVVLQLK;TCTDIKPEWLVK;VIVMSATLDAGK;YMTDGMLLR	3	13	13	12	6423600	4926500	8406400	0	1084100	799520	3523000	17828000	24141000	0	1062000	1965200
Prothymosin alpha	PTMA	tr|B8ZZQ6|B8ZZQ6_HUMAN Prothymosin alpha OS=Homo sapiens OX=9606 GN=PTMA PE=1 SV=1;sp|P06454-2|PTMA_HUMAN Isoform 2 of Prothymosin alpha OS=Homo sapiens OX=9606 GN=PTMA;sp|P06454|PTMA_HUMAN Prothymosin alpha OS=Homo sapiens OX=9606 GN=PTMA PE=1 SV=2;tr|B8Z	AAEDDEDDDVDTKK;RAAEDDEDDDVDTKK;SDAAVDTSSEITTK	6	3	3	3	0	34016000	44477000	516970000	384490000	410540000	44244000	32429000	39074000	208790000	278160000	358460000
Isoform 2 of Eukaryotic translation initiation factor 3 subunit D	EIF3D	sp|O15371-2|EIF3D_HUMAN Isoform 2 of Eukaryotic translation initiation factor 3 subunit D OS=Homo sapiens OX=9606 GN=EIF3D;sp|O15371-3|EIF3D_HUMAN Isoform 3 of Eukaryotic translation initiation factor 3 subunit D OS=Homo sapiens OX=9606 GN=EIF3D;sp|O15371|	DNSDFDLLTVSETANEPPQDEGNSFNSPR;ERYNFPNPNPFVEDDMDKNEIASVAYR;GAVIATELK;IFHTVTTTDDPVIRK;NLAMEATYINHNFSQQCLR;NMLQFNLQILPK;RIFHTVTTTDDPVIRK;SVYSWDIVVQR;VADWTGATYQDK;WKLGDDIDLIVR;WTCCALLAGSEYLK;YLEVSEPQDIECCGALEYYDK;YNFPNPNPFVEDDMDKNEIASVAYR	7	13	13	13	12052000	6923700	13728000	0	1993500	4048600	8434300	13509000	31758000	1613300	1976800	3811500
Poly(A) polymerase	PAPOLA	tr|G3XAH6|G3XAH6_HUMAN Poly(A) polymerase OS=Homo sapiens OX=9606 GN=PAPOLA PE=1 SV=1;sp|P51003|PAPOA_HUMAN Poly(A) polymerase alpha OS=Homo sapiens OX=9606 GN=PAPOLA PE=1 SV=4;sp|P51003-2|PAPOA_HUMAN Isoform 2 of Poly(A) polymerase alpha OS=Homo sapiens O	FFLVFSK;GADIDALCVAPR;HVDRSDFFTSFYDK;HYGITSPISLAAPK;HYIVLLASAPTEK;IFTFGSYR;IPTPIVGVK;IPTPIVGVKR;LALQTIPEDLDLRDDSLLK;LFEAPNFFQK;LIETLKPFGVFEEEEELQRR;NEFITLAHVNPQSFPAPK;PFPVTTQGSQQTQPPQK;QGLAITDEILLSK;QLHQLLPNHVLQK;QRLEWVGLVESK;SDFFTSFYDK;TCQLYPNAIASTLVHK;VTDEILHLVPNIDNFR;WEWPNPVLLK	13	20	20	20	3843700	4580900	11196000	853280	546830	2150500	6248600	20079000	33047000	1733200	4019800	5929200
S-adenosylmethionine synthase isoform type-2	MAT2A	sp|P31153|METK2_HUMAN S-adenosylmethionine synthase isoform type-2 OS=Homo sapiens OX=9606 GN=MAT2A PE=1 SV=1;sp|P31153-2|METK2_HUMAN Isoform 2 of S-adenosylmethionine synthase isoform type-2 OS=Homo sapiens OX=9606 GN=MAT2A	DSFPWEVPK;DSFPWEVPKK;FVIGGPQGDAGLTGR;GAVLPIR;HIGYDDSSK;ICDQISDAVLDAHLQQDPDAK;IIVDTYGGWGAHGGGAFSGK;NFDLRPGVIVR;NGTLPWLRPDSK;TQVTVQYMQDR;YLDEDTIYHLQPSGR	3	11	11	11	10440000	11247000	11697000	11562000	14519000	16480000	11363000	14858000	17811000	15409000	30341000	28629000
Coatomer subunit epsilon	COPE	sp|O14579|COPE_HUMAN Coatomer subunit epsilon OS=Homo sapiens OX=9606 GN=COPE PE=1 SV=3;tr|M0QXB4|M0QXB4_HUMAN Coatomer subunit epsilon OS=Homo sapiens OX=9606 GN=COPE PE=1 SV=1;sp|O14579-3|COPE_HUMAN Isoform 3 of Coatomer subunit epsilon OS=Homo sapiens O	ALHQGDSLECTAMTVQILLK;APPAPGPASGGSGEVDELFDVK;DSIVAELDREMSR;ENDFDRLVLQYAPSA;FGVVLDEIKPSSAPELQAVR;KFGVVLDEIKPSSAPELQAVR;LDRLDLARK;LQDAYYIFQEMADK;MFADYLAHESRR;NAFYIGSYQQCINEAQR;WEAAEGLLQEALDK	5	11	11	11	7743700	12181000	11288000	1403800	4106600	1561300	11879000	15960000	15468000	5885500	7660200	11808000
Cullin-1	CUL1	tr|A0A590UJ21|A0A590UJ21_HUMAN Cullin-1 OS=Homo sapiens OX=9606 GN=CUL1 PE=1 SV=1;tr|A0A590UJ50|A0A590UJ50_HUMAN Cullin-1 OS=Homo sapiens OX=9606 GN=CUL1 PE=1 SV=1;sp|Q13616|CUL1_HUMAN Cullin-1 OS=Homo sapiens OX=9606 GN=CUL1 PE=1 SV=2;tr|A0A590UK34|A0A590	CIDILIEK;FYTQQWEDYR;GPTLTVYK;GQTPGGAQFVGLELYK;HLEIFHTEFQNLLDADKNEDLGR;HQQLLGEVLTQLSSR;KGQTPGGAQFVGLELYK;LLIQAAIVR;LLVLEDENANVDEVELKPDTLIK;MDILAQVLQILLK;MYNLVSR;MYVQTVLDVHKK;QACGFEYTSK;QIGLDQIWDDLR;RLVHQNSASDDAEASMISK;SPELLAR;YIEDKDVFQK	12	17	17	17	38780000	42210000	45982000	0	12081000	7386900	39608000	106560000	108480000	10701000	16558000	16993000
Eukaryotic translation initiation factor 3 subunit I	EIF3I	sp|Q13347|EIF3I_HUMAN Eukaryotic translation initiation factor 3 subunit I OS=Homo sapiens OX=9606 GN=EIF3I PE=1 SV=1	DMTMFVTASK;FFHLAFEEEFGR;GHFGPINSVAFHPDGK;HVLTGSADNSCR;ITSAVWGPLGECIIAGHESGELNQYSAK;LFDSTTLEHQK;LWDCETGK;QINDIQLSR;SYSSGGEDGYVR;TFRTERPVNSAALSPNYDHVVLGGGQEAMDVTTTSTR	2	10	10	10	15152000	20333000	21031000	3570600	4234100	4063500	10208000	18708000	24111000	8177300	8115600	5191900
Isoform 2 of Myelin protein zero-like protein 1	MPZL1	sp|O95297-2|MPZL1_HUMAN Isoform 2 of Myelin protein zero-like protein 1 OS=Homo sapiens OX=9606 GN=MPZL1;sp|O95297|MPZL1_HUMAN Myelin protein zero-like protein 1 OS=Homo sapiens OX=9606 GN=MPZL1 PE=1 SV=1;sp|O95297-4|MPZL1_HUMAN Isoform 4 of Myelin protein	DYTGCSTSESLSPVK;ISWAGDLDKK;KSPSDTEGLVK;NPPDIVVQPGHIR;SESVVYADIR;SLPSGSHQGPVIYAQLDHSGGHHSDK	6	6	6	6	9026900	9234800	7310100	0	1325400	0	26434000	14991000	25322000	0	1227600	0
ATP-dependent DNA helicase Q1	RECQL	sp|P46063|RECQ1_HUMAN ATP-dependent DNA helicase Q1 OS=Homo sapiens OX=9606 GN=RECQL PE=1 SV=3	ASVSALTEELDSITSELHAVEIQIQELTER;CFTFTASFNRPNLYYEVR;DILQNVFKLEK;EVFLVMPTGGGK;FRPLQLETINVTMAGK;FVIHHSMSK;IAVDEVHCCSQWGHDFRPDYK;IIAHFLIQQYLK;ISSMVVMENVGQQK;RQFPNASLIGLTATATNHVLTDAQK;SMENYYQESGR;STQNSFR;VAGVVAPTLPREDLEK;VLMAQHFDEVWNSEACNK	7	14	14	14	6697100	6989500	8176000	0	0	0	8289300	16137000	29965000	1074200	5597400	3971700
Keratin, type II cytoskeletal 7	KRT7	;sp|P08729|K2C7_HUMAN Keratin, type II cytoskeletal 7 OS=Homo sapiens OX=9606 GN=KRT7 PE=1 SV=5	AKLEAAIAEAEERGELALK;AKQEELEAALQR;AQYEEMAK;FETLQAQAGK;FLEQQNK;FLEQQNKLLETK;GQLEALQVDGGR;GQLEALQVDGGRLEAELR;LALDIEIATYRK;LLEGEESR;LPDIFEAQIAGLR;SLDLDGIIAEVK;SMQDVVEDFK;SSRLPDIFEAQIAGLR;TAAENEFVVLKK;VRFLEQQNK;VRFLEQQNKLLETK	2	17	11	2	8878500	12412000	12556000	0	3397300	10661000	9542500	31306000	53117000	8676600	34573000	31624000
UV excision repair protein RAD23 homolog B	RAD23B	sp|P54727|RD23B_HUMAN UV excision repair protein RAD23 homolog B OS=Homo sapiens OX=9606 GN=RAD23B PE=1 SV=1;tr|Q5W0S5|Q5W0S5_HUMAN UV excision repair protein RAD23 homolog B (Fragment) OS=Homo sapiens OX=9606 GN=RAD23B PE=1 SV=1	DAFPVAGQK;EQVIAALR;ILNDDTALK;NFVVVMVTKPK;NQPQFQQMR;QEKPAEKPAETPVATSPTATDSTSGDSSR;TLQQQTFK;TLQQQTFKIDIDPEETVK	11	8	8	8	5789800	6416500	11131000	49197000	41575000	59995000	8621300	11013000	13076000	41358000	97155000	92158000
Septin-11	SEPTIN11	tr|D6RER5|D6RER5_HUMAN Septin-11 OS=Homo sapiens OX=9606 GN=SEPTIN11 PE=1 SV=1;tr|D6RGI3|D6RGI3_HUMAN Septin 11, isoform CRA_b OS=Homo sapiens OX=9606 GN=SEPTIN11 PE=1 SV=1;sp|Q9NVA2|SEP11_HUMAN Septin-11 OS=Homo sapiens OX=9606 GN=SEPTIN11 PE=1 SV=3;sp|Q9	AAAQLLQSQAQQSGAQQTK;AAAQLLQSQAQQSGAQQTKK;AVAVGRPSNEELR;DTDPDSKPFSLQETYEAK;ELEEEVNNFQK;IHACLYFIAPTGHSLK;QYPWGVVQVENENHCDFVK;RNEFLGELQK;RSLFNYHDTR;SLFNYHDTR;STSQGFCFNILCVGETGIGK;VNMEDLR	23	12	12	9	14735000	13633000	17499000	0	0	0	18729000	29146000	38431000	0	17520000	18862000
Hemoglobin subunit alpha	HBA1	sp|P69905|HBA_HUMAN Hemoglobin subunit alpha OS=Homo sapiens OX=9606 GN=HBA1 PE=1 SV=2;tr|G3V1N2|G3V1N2_HUMAN HCG1745306, isoform CRA_a OS=Homo sapiens OX=9606 GN=HBA2 PE=1 SV=1;tr|A0A2R8Y7C0|A0A2R8Y7C0_HUMAN Hemoglobin subunit alpha (Fragment) OS=Homo sap	FLASVSTVLTSK;LRVDPVNFK;MFLSFPTTK;TYFPHFDLSHGSAQVK;VDPVNFK;VGAHAGEYGAEALER	3	6	2	2	102450000	78365000	73457000	0	7663000	0	85815000	42199000	52970000	24681000	8547700	7306000
Integrin beta-5	ITGB5	sp|P18084|ITB5_HUMAN Integrin beta-5 OS=Homo sapiens OX=9606 GN=ITGB5 PE=1 SV=1	DALHLLVFTTDDVPHIALDGK;DISPFSYTAPR;GSGSAGWDVIQMTPQEIAVNLRPGDK;HLLPLTDRVDSFNEEVRK;HTEHVFALRPVGFR;KPISTHTVDFTFNK;LAENNINLIFAVTK;LFPNCVPSFGFR;LGFGSFVDK;LGGLVQPHDGQCHLNEANEYTASNQMDYPSLALLGEK;NGCGGEIESPASSFHVLR;NHYMLYK;NIIQLIINAYNSIR;SLPLSSK;TTFQLQVR;YQTNPCIGYK	7	16	16	16	7092400	8343600	5995100	0	0	0	26641000	13508000	15951000	715060	4028900	0
40S ribosomal protein S2 (Fragment)	RPS2	tr|H0YEN5|H0YEN5_HUMAN 40S ribosomal protein S2 (Fragment) OS=Homo sapiens OX=9606 GN=RPS2 PE=1 SV=1;sp|P15880|RS2_HUMAN 40S ribosomal protein S2 OS=Homo sapiens OX=9606 GN=RPS2 PE=1 SV=2;tr|I3L404|I3L404_HUMAN 40S ribosomal protein S2 (Fragment) OS=Homo s	AFVAIGDYNGHVGLGVK;CGSVLVR;GTGIVSAPVPK;IGKPHTVPCK;LSIVPVRR;SPYQEFTDHLVK;TYSYLTPDLWK	7	7	7	7	29140000	29076000	28092000	25589000	20774000	20135000	22557000	23978000	24742000	16494000	15646000	13951000
Guanine nucleotide-binding protein G(I)/G(S)/G(O) subunit gamma-7	GNG7	tr|K7ESC6|K7ESC6_HUMAN Guanine nucleotide-binding protein G(I)/G(S)/G(O) subunit gamma-7 OS=Homo sapiens OX=9606 GN=GNG7 PE=1 SV=1;sp|O60262|GBG7_HUMAN Guanine nucleotide-binding protein G(I)/G(S)/G(O) subunit gamma-7 OS=Homo sapiens OX=9606 GN=GNG7 PE=1 S	SATNNIAQARK	2	1	1	1	0	0	0	892090000	971230000	895910000	0	0	0	746230000	0	1.0125e+09
Acidic leucine-rich nuclear phosphoprotein 32 family member A	ANP32A	tr|H0YN26|H0YN26_HUMAN Acidic leucine-rich nuclear phosphoprotein 32 family member A OS=Homo sapiens OX=9606 GN=ANP32A PE=1 SV=1;sp|P39687|AN32A_HUMAN Acidic leucine-rich nuclear phosphoprotein 32 family member A OS=Homo sapiens OX=9606 GN=ANP32A PE=1 SV=1	CPNLTHLNLSGNK;DLSTIEPLK;ELVLDNSR;KLELSDNRVSGGLEVLAEK;LLPQLTYLDGYDRDDK;SLDLFNCEVTNLNDYR;SLDLFNCEVTNLNDYRENVFK;VSGGLEVLAEK	5	8	8	7	24516000	15132000	15589000	9207100	70307000	72790000	12873000	23078000	14734000	56163000	110360000	109440000
Isoform 5 of Dynamin-2	DNM2	sp|P50570-5|DYN2_HUMAN Isoform 5 of Dynamin-2 OS=Homo sapiens OX=9606 GN=DNM2;sp|P50570-2|DYN2_HUMAN Isoform 2 of Dynamin-2 OS=Homo sapiens OX=9606 GN=DNM2;sp|P50570|DYN2_HUMAN Dynamin-2 OS=Homo sapiens OX=9606 GN=DNM2 PE=1 SV=2;sp|P50570-4|DYN2_HUMAN Isof	DMILQFISR;FFLSHPAYR;GISPVPINLR;GMEELIPLVNK;GWLTINNISLMK;HVFAIFNTEQR;IVTTYIR;LQDAFSSIGQSCHLDLPQIAVVGGQSAGK;LQSQLLSLEK;NFRPDDPTRK;NLVDSYVAIINK;RGWLTINNISLMK;RPLILQLIFSK;SSVLENFVGRDFLPR;TEHAEFLHCK;TGLFTPDLAFEAIVKK;TIMHLMINNTK;VPVGDQPPDIEYQIK;VYSPHVLNLTLIDLPGITK	22	19	19	19	5619500	7131500	9965300	1091700	2118900	1808900	5063100	9929800	24410000	0	1483400	1940500
Argininosuccinate synthase	ASS1	sp|P00966|ASSY_HUMAN Argininosuccinate synthase OS=Homo sapiens OX=9606 GN=ASS1 PE=1 SV=2;tr|Q5T6L5|Q5T6L5_HUMAN Citrulline--aspartate ligase (Fragment) OS=Homo sapiens OX=9606 GN=ASS1 PE=1 SV=1;tr|Q5T6L6|Q5T6L6_HUMAN Citrulline--aspartate ligase (Fragment	APNTPDILEIEFKK;EQGYDVIAYLANIGQKEDFEEAR;GQVYILGR;GRNDLMEYAK;KQVEIAQR;MPEFYNR;NDLMEYAK;NPWSMDENLMHISYEAGILENPK;NQAPPGLYTK;YLLGTSLARPCIAR	3	10	10	10	12242000	14446000	20522000	0	3175800	7430300	13365000	26236000	13462000	2004100	12188000	10574000
Coatomer subunit delta	ARCN1	sp|P48444|COPD_HUMAN Coatomer subunit delta OS=Homo sapiens OX=9606 GN=ARCN1 PE=1 SV=1;tr|B0YIW6|B0YIW6_HUMAN Coatomer subunit delta OS=Homo sapiens OX=9606 GN=ARCN1 PE=1 SV=1;sp|P48444-2|COPD_HUMAN Isoform 2 of Coatomer subunit delta OS=Homo sapiens OX=96	DGGLQNMELHGMIMLR;ENVNLAQIR;FSTETTFLVDKYEIL;GVQLQTHPNVDKK;KAPGFGGFGSSAVSGGSTAAMITETIIETDKPK;LYMVLITTK;NSNILEDLETLR;NTLEWCLPVIDAK;QHTFVETESVR;SFPVNSDVGVLK;SGSLEFSIAGQPNDFFPVQVSFVSKK;TFTEMDSHEEK;TRIEGLLAAFPK;VLLAAAVCTK;VTQVDGNSPVR;YVYQPMEK	5	16	16	16	9112700	7800700	9256800	0	2054600	3764600	5853000	12297000	13678000	3536800	6743600	5758000
Coronin-1B	CORO1B	sp|Q9BR76|COR1B_HUMAN Coronin-1B OS=Homo sapiens OX=9606 GN=CORO1B PE=1 SV=1;tr|A0A087WW53|A0A087WW53_HUMAN Coronin OS=Homo sapiens OX=9606 GN=CORO1B PE=1 SV=1;tr|F5H390|F5H390_HUMAN Coronin OS=Homo sapiens OX=9606 GN=CORO1B PE=1 SV=1	AGEAGKLEEVMQELR;AHEGARPMR;AIFLADGK;DADPILISLR;FRHVFGQPVK;KSDLFQDDLYPDTAGPEAALEAEEWVSGR;LDSLHPDLIYNVSWNHNGSLFCSACK;LEEQLGR;NDQCYEDIR;NVLSDSRPAMAPGSSHLGAPASTTTAADATPSGSLAR;RVGIIAWHPTAR	6	11	10	10	10617000	9167700	12937000	0	0	0	8698700	19131000	23645000	0	11397000	7789000
Glycogenin 1, isoform CRA_e	GYG1	tr|G5E9W8|G5E9W8_HUMAN Glycogenin 1, isoform CRA_e OS=Homo sapiens OX=9606 GN=GYG1 PE=1 SV=1;tr|C9JQ42|C9JQ42_HUMAN Glycogenin-1 (Fragment) OS=Homo sapiens OX=9606 GN=GYG1 PE=1 SV=8;sp|P46976-3|GLYG_HUMAN Isoform GN-1S of Glycogenin-1 OS=Homo sapiens OX=96	GALVLGSSLK;LHCWSLTQYSK;RLVVLATPQVSDSMRK;RPELGVTLTK;TDQAFVTLTTNDAYAK	7	5	5	5	31182000	38620000	16917000	0	0	0	31048000	18762000	20609000	0	2470100	3968300
60S ribosomal protein L18a (Fragment)	RPL18A	tr|M0R3D6|M0R3D6_HUMAN 60S ribosomal protein L18a (Fragment) OS=Homo sapiens OX=9606 GN=RPL18A PE=1 SV=1;tr|M0R1A7|M0R1A7_HUMAN 60S ribosomal protein L18a OS=Homo sapiens OX=9606 GN=RPL18A PE=1 SV=1;tr|M0R117|M0R117_HUMAN 60S ribosomal protein L18a OS=Homo	AHSIQIMK;DLTTAGAVTQCYR;EYRDLTTAGAVTQCYR;FWYFVSQLK;IFAPNHVVAK;NFGIWLR;SRFWYFVSQLK;VEEIAASK	5	8	8	8	31871000	15791000	24205000	4443000	6137400	2820700	10883000	27788000	32631000	1590200	5676600	0
Isoform 2 of Tubulin alpha-4A chain	TUBA4A	sp|P68366-2|TBA4A_HUMAN Isoform 2 of Tubulin alpha-4A chain OS=Homo sapiens OX=9606 GN=TUBA4A;sp|P68366|TBA4A_HUMAN Tubulin alpha-4A chain OS=Homo sapiens OX=9606 GN=TUBA4A PE=1 SV=1	AFVHWYVGEGMEEGEFSEAREDMAALEK;AVCMLSNTTAIAEAWAR;AVFVDLEPTVIDEIR;AVFVDLEPTVIDEIRNGPYR;AYHEQLSVAEITNACFEPANQMVK;DVNAAIAAIK;EDMAALEK;EIIDPVLDR;FDGALNVDLTEFQTNLVPYPR;FDLMYAK;GHYTIGK;IHFPLATYAPVISAEK;LDHKFDLMYAK;LISQIVSSITASLR;LSVDYGK;LSVDYGKK;NLDIERPTYTNLNR;QLFHPEQLITGK;QLFHPEQLITGKEDAANNYAR;RAFVHWYVGEGMEEGEFSEAR;RAFVHWYVGEGMEEGEFSEAREDMAALEK;RNLDIERPTYTNLNR;RSIQFVDWCPTGFK;SIQFVDWCPTGFK;TIGGGDDSFTTFFC…	6	28	5	5	18698000	25251000	35183000	970340	723880	1392000	23768000	8454700	15469000	1223200	856690	517290
			DGRPEIQLHNHWAQLTVSAGPR;ISSSFEFR;LLALGTPENPSWLSIHLQDQK;NDWFMLGLR;TWDPEGVIFYGDTNPK;WHQMEVK	19	6	6	6	33920000	24044000	23216000	757760	1299800	1739900	25194000	14025000	13170000	2914300	1280200	1487300
Acyl-CoA-binding protein	DBI	tr|B8ZWD1|B8ZWD1_HUMAN Acyl-CoA-binding protein OS=Homo sapiens OX=9606 GN=DBI PE=1 SV=1;tr|A0A0A0MTI5|A0A0A0MTI5_HUMAN Acyl-CoA-binding protein OS=Homo sapiens OX=9606 GN=DBI PE=1 SV=1;sp|P07108|ACBP_HUMAN Acyl-CoA-binding protein OS=Homo sapiens OX=9606	AKWDAWNELK;AYINKVEELK;AYINKVEELKK;GTSKEDAMK;QATVGDINTERPGMLDFTGK;TKPSDEEMLFIYGHYK	8	6	6	6	1909900	439890	1031300	55851000	105830000	140250000	5692700	2956700	4231100	108780000	216380000	219010000
Fibromodulin	FMOD	tr|A0A3B3IRN5|A0A3B3IRN5_HUMAN Fibromodulin OS=Homo sapiens OX=9606 GN=FMOD PE=1 SV=1;sp|Q06828|FMOD_HUMAN Fibromodulin OS=Homo sapiens OX=9606 GN=FMOD PE=1 SV=2	ELHLDHNQISR;SAMPADAPLCLR;SLILLDLSYNHLR;SLILLDLSYNHLRK;SLRELHLDHNQISR;YLPFVPSR	2	6	6	6	33979000	26428000	24368000	4482100	2839500	3464700	28920000	13386000	11001000	7088800	1342100	2557100
60S ribosomal protein L12	RPL12	sp|P30050|RL12_HUMAN 60S ribosomal protein L12 OS=Homo sapiens OX=9606 GN=RPL12 PE=1 SV=1;sp|P30050-2|RL12_HUMAN Isoform 2 of 60S ribosomal protein L12 OS=Homo sapiens OX=9606 GN=RPL12	ALKEPPRDR;CTGGEVGATSALAPK;EILGTAQSVGCNVDGR;EILGTAQSVGCNVDGRHPHDIIDDINSGAVECPAS;HSGNITFDEIVNIAR;IGPLGLSPK;QAQIEVVPSASALIIK	2	7	7	7	19951000	17998000	22166000	13937000	9297900	18036000	15625000	25143000	33769000	21366000	27317000	35030000
Isoform 2 of Annexin A6	ANXA6	sp|P08133-2|ANXA6_HUMAN Isoform 2 of Annexin A6 OS=Homo sapiens OX=9606 GN=ANXA6;sp|P08133|ANXA6_HUMAN Annexin A6 OS=Homo sapiens OX=9606 GN=ANXA6 PE=1 SV=3;tr|E5RK69|E5RK69_HUMAN Annexin OS=Homo sapiens OX=9606 GN=ANXA6 PE=1 SV=1;tr|E7EMC6|E7EMC6_HUMAN An	ALIEILATR;CLIEILASR;DAFVAIVQSVK;DAISGIGTDEK;DLIADLKYELTGKFER;EAILDIITSR;GLGTDEDTIIDIITHR;GTVRPANDFNPDADAK;LILGLMMPPAHYDAK;LMLAVVK;MTNYDVEHTIKK;NKPLFFADK;SEIDLLNIRR;SELDMLDIR;SLHQAIEGDTSGDFLK;WGTDEAQFIYILGNR	11	16	16	16	10942000	7591500	6627500	2031300	0	1150500	21279000	32115000	12117000	1513700	2442800	1657500
Acyl-protein thioesterase 2	LYPLA2	sp|O95372|LYPA2_HUMAN Acyl-protein thioesterase 2 OS=Homo sapiens OX=9606 GN=LYPLA2 PE=1 SV=1;tr|Q5QPQ1|Q5QPQ1_HUMAN Acyl-protein thioesterase 2 (Fragment) OS=Homo sapiens OX=9606 GN=LYPLA2 PE=1 SV=1;tr|Q5QPQ0|Q5QPQ0_HUMAN Acyl-protein thioesterase 2 OS=Ho	ALIEHEMK;DLAILQCHGELDPMVPVR;FGALTAEK;IPVTLNMK;TYPGVMHSSCPQEMAAVK;YICPHAPR	7	6	6	6	11655000	17050000	19221000	3487200	5221700	6261400	13084000	27749000	35891000	6342400	10972000	7715800
Isoleucine--tRNA ligase, cytoplasmic	IARS1	sp|P41252|SYIC_HUMAN Isoleucine--tRNA ligase, cytoplasmic OS=Homo sapiens OX=9606 GN=IARS1 PE=1 SV=2;tr|J3KR24|J3KR24_HUMAN Isoleucyl-tRNA synthetase OS=Homo sapiens OX=9606 GN=IARS1 PE=1 SV=1;tr|A0A0A0MSX9|A0A0A0MSX9_HUMAN Isoleucyl-tRNA synthetase OS=Hom	APLKPYPVSPSDK;AVPSWFVR;DTLSIHYLMLPR;DVLLPWYNAYR;EIVVIHQDPEALK;FGWDCHGLPVEYEIDK;FLIQNVLR;KYRPLFDYFLK;LFLNETQTQEITEDIPVK;LLILMEAR;LLVATTFTHSYPFCWR;LYLINSPVVR;NNDLCYWVPELVR;NTELAVFHDETEIQNQTDLLSLSGK;NVIVNGLVLASDGQK;TGTIVVEGHELHDEDIR;VENMVDQLLR;YIIEELNVR;YRPLFDYFLK	5	19	19	19	13777000	5920300	9096000	2778800	2685600	1328900	4489400	5402000	19664000	1920100	1411900	1633600
Ras GTPase-activating protein-binding protein 1	G3BP1	sp|Q13283|G3BP1_HUMAN Ras GTPase-activating protein-binding protein 1 OS=Homo sapiens OX=9606 GN=G3BP1 PE=1 SV=1;tr|E5RIZ6|E5RIZ6_HUMAN Ras GTPase-activating protein-binding protein 1 (Fragment) OS=Homo sapiens OX=9606 GN=G3BP1 PE=1 SV=1	FMQTFVLAPEGSVANK;FYVHNDIFR;HPDSHQLFIGNLPHEVDKSELK;NSSYVHGGLDSNGKPADAVYGQK;PSPLLVGR;QYYTLLNQAPDMLHR;TFSWASVTSK;VLSNRPIMFR;VMSQNFTNCHTK	20	9	9	9	10520000	11256000	11656000	9835300	8358900	10451000	8592200	20926000	28179000	12902000	28504000	34227000
Synaptic vesicle membrane protein VAT-1 homolog	VAT1	sp|Q99536|VAT1_HUMAN Synaptic vesicle membrane protein VAT-1 homolog OS=Homo sapiens OX=9606 GN=VAT1 PE=1 SV=2;sp|Q99536-2|VAT1_HUMAN Isoform 2 of Synaptic vesicle membrane protein VAT-1 homolog OS=Homo sapiens OX=9606 GN=VAT1;sp|Q99536-3|VAT1_HUMAN Isofor	ACGLNFADLMAR;ENGVTHPIDYHTTDYVDEIK;GVDIVMDPLGGSDTAK;GYNLLKPMGK;LLALYNQGHIKPHIDSVWPFEK;LQSRPAAPPAPGPGQLTLR;QGLYDRLPPLPVTPGMEGAGVVIAVGEGVSDRK;VLLVPGPEK;VVTYGMANLLTGPK	8	9	9	9	13156000	15197000	16307000	0	8838000	9633400	34995000	29277000	42544000	6524200	14851000	12044000
Histone-binding protein RBBP7	RBBP7	tr|E9PC52|E9PC52_HUMAN Histone-binding protein RBBP7 OS=Homo sapiens OX=9606 GN=RBBP7 PE=1 SV=1;sp|Q16576|RBBP7_HUMAN Histone-binding protein RBBP7 OS=Homo sapiens OX=9606 GN=RBBP7 PE=1 SV=1;sp|Q16576-2|RBBP7_HUMAN Isoform 2 of Histone-binding protein RBBP	DYALHWLVLGTHTSDEQNHLVVAR;EMFEDTVEER;HPAKPDPSGECNPDLR;IGEEQSAEDAEDGPPELLFIHGGHTAK;INHEGEVNR;LHTFESHKDEIFQVHWSPHNETILASSGTDR;LMIWDTR;LNVWDLSK;RLNVWDLSK;SNTTSKPSHLVDAHTAEVNCLSFNPYSEFILATGSADK;TPSSDVLVFDYTK;TVALWDLR;VINEEYK;YMPQNPHIIATK	8	14	7	7	8265600	7777000	9739000	0	2049900	2412200	7263200	20704000	27508000	4443400	10151000	10554000
Apolipoprotein A-IV	APOA4	;sp|Q32PJ2|APOA4_BOVIN Apolipoprotein A-IV OS=Bos taurus OX=9913 GN=APOA4 PE=2 SV=1	IEENVEELRR;KLVPFATELHER;LGEVSTYTDDLQK;LGPLAGDVEDHLSFLEK;LGPYAEELR;LLPHATEVSQK;SELTQQLNTLFQDK;SLAELSSR;TQVDTQAQQLR	3	9	9	9	26602000	10812000	19801000	3817900	0	2165200	12179000	12062000	10725000	6411000	3702900	4210000
Insulin-degrading enzyme	IDE	tr|A0A3B3ISG5|A0A3B3ISG5_HUMAN Insulin-degrading enzyme OS=Homo sapiens OX=9606 GN=IDE PE=1 SV=1;sp|P14735|IDE_HUMAN Insulin-degrading enzyme OS=Homo sapiens OX=9606 GN=IDE PE=1 SV=4;sp|P14735-2|IDE_HUMAN Isoform 2 of Insulin-degrading enzyme OS=Homo sapie	AFIPQLLSR;DLNAVAFR;DREVNAVDSEHEK;FIIQSEKPPHYLESR;FKLPTKNEFIPTNFEILPLEK;GLPLFPLVK;GWVNTLVGGQK;HIQALAIR;LLMTEVAWTKDELK;MATFEIDEK;NLYVTFPIPDLQK;NVPLPEFPEHPFQEEHLK;SIEDMTEEAFQK;SNPGHYLGHLIGHEGPGSLLSELK;VEAFLITMEK;VLLISDPTTDK;VSVHVLAR;YTLETRPNQEGIDVR	4	18	18	18	7204300	7854300	11253000	0	0	2388400	6148100	11032000	14280000	0	4514300	2976700
Keratin, type I cuticular Ha1	Krt31	;sp|Q61765|K1H1_MOUSE Keratin, type I cuticular Ha1 OS=Mus musculus OX=10090 GN=Krt31 PE=1 SV=2	ETMQFLNDR;ILDELTLCK;LAADDFR;LAADDFRTK;LAADDFRTKYETELGLR;LVVQIDNAK;LVVQIDNAKLAADDFR;LVVQIDNAKLAADDFRTK;SDLEAQVESLK;SENARLVVQIDNAK;SENARLVVQIDNAKLAADDFR;TKYETELGLR;TKYETELGLRQLVESDINGLR;YETELGLR;YETELGLRQLVESDINGLRR	2	15	5	5	0	0	0	0	0	833640	0	0	0	543500	848680000	0
40S ribosomal protein S12	RPS12	sp|P25398|RS12_HUMAN 40S ribosomal protein S12 OS=Homo sapiens OX=9606 GN=RPS12 PE=1 SV=3	AEEGIAAGGVMDVNTALQEVLK;DVIEEYFK;KVVGCSCVVVK;LGEWVGLCK;LVEALCAEHQINLIK;TALIHDGLAR	1	6	6	6	13283000	12930000	12603000	0	21902000	20173000	10287000	23212000	27221000	18467000	39798000	24354000
Importin-9	IPO9	sp|Q96P70|IPO9_HUMAN Importin-9 OS=Homo sapiens OX=9606 GN=IPO9 PE=1 SV=3	AAAAAAGAASGLPGPVAQGLK;HLQEAEQTK;IAAQDLLLAVATDFQNESAAALAAAATR;IFTMAEVYGIR;LIINELSNVMEANAAR;LLQHGINADDKR;QLASVILK;VKGEEIYSMDEGIR;VLIFPVVQQFTEAFVQALQIPDGPTSDSGFK;WTNIPLLVK	1	10	10	10	12157000	10087000	9500900	0	0	0	7950100	19150000	17276000	4683900	4982400	7005000
Heterogeneous nuclear ribonucleoprotein H	HNRNPH1	sp|P31943|HNRH1_HUMAN Heterogeneous nuclear ribonucleoprotein H OS=Homo sapiens OX=9606 GN=HNRNPH1 PE=1 SV=4;tr|E9PCY7|E9PCY7_HUMAN Heterogeneous nuclear ribonucleoprotein H OS=Homo sapiens OX=9606 GN=HNRNPH1 PE=1 SV=1;tr|G8JLB6|G8JLB6_HUMAN Heterogeneous	ATENDIYNFFSPLNPVR;GLPWSCSADEVQR;HTGPNSPDTANDGFVR;IQNGAQGIR;MMLGTEGGEGFVVK;STGEAFVQFASQEIAEK;THYDPPRK;VHIEIGPDGR;YGDGGSTFQSTTGHCVHMR	25	9	9	7	19653000	9555000	14079000	2646900	6936400	5354100	10118000	14499000	26121000	9502900	8339400	16352000
ADP-ribosylation factor 1	ARF1	sp|P84077|ARF1_HUMAN ADP-ribosylation factor 1 OS=Homo sapiens OX=9606 GN=ARF1 PE=1 SV=2;sp|P61204|ARF3_HUMAN ADP-ribosylation factor 3 OS=Homo sapiens OX=9606 GN=ARF3 PE=1 SV=2;tr|F5H423|F5H423_HUMAN Uncharacterized protein OS=Homo sapiens OX=9606 PE=3 SV	HYFQNTQGLIFVVDSNDRER;ILMVGLDAAGK;LGLHSLR;NISFTVWDVGGQDK;QDLPNAMNAAEITDK;VNEAREELMR	9	6	6	4	24275000	18096000	22547000	0	9992400	7259500	36654000	25120000	31324000	8794400	8831100	8701000
General vesicular transport factor p115	USO1	sp|O60763|USO1_HUMAN General vesicular transport factor p115 OS=Homo sapiens OX=9606 GN=USO1 PE=1 SV=2;sp|O60763-2|USO1_HUMAN Isoform 2 of General vesicular transport factor p115 OS=Homo sapiens OX=9606 GN=USO1	ASQKPQPNFPSPEYMIFDHEFTK;EGSYIQR;EQDLQLEELR;EVIRNDGVLLLQALTR;GVMGGQSAGPQHTEAETIQK;LLTSLLK;LMDLLADSR;LREEIEELKR;LSALLQETK;QSEDLGSQFTEIFIK;SQLNSQSVEITK;SSQTSGTNEQSSAIVSAR;VLVSPTNPPGATSSCQK;VTNLHLMLQLVR	7	14	14	14	7690400	10637000	18248000	0	0	0	5852200	22636000	25151000	0	959160	0
Protein NDRG1	NDRG1	sp|Q92597|NDRG1_HUMAN Protein NDRG1 OS=Homo sapiens OX=9606 GN=NDRG1 PE=1 SV=1;sp|Q92597-3|NDRG1_HUMAN Isoform 3 of Protein NDRG1 OS=Homo sapiens OX=9606 GN=NDRG1;sp|Q92597-2|NDRG1_HUMAN Isoform 2 of Protein NDRG1 OS=Homo sapiens OX=9606 GN=NDRG1	DLEIERPMPGTHTVTLQCPALLVVGDSSPAVDAVVECNSK;EMQDVDLAEVKPLVEK;GNRPVILTYHDIGMNHK;MADCGGLPQISQPAK;QHIVNDMNPGNLHLFINAYNSR;SHTSEGAHLDITPNSGAAGNSAGPK;SIIGMGTGAGAYILTR;SRSHTSEGTR;TASGSSVTSLDGTR	14	9	9	9	3380700	6727200	9726100	0	0	0	24350000	8255100	20341000	2082300	924000	1958800
Deoxyribose-phosphate aldolase	DERA	sp|Q9Y315|DEOC_HUMAN Deoxyribose-phosphate aldolase OS=Homo sapiens OX=9606 GN=DERA PE=1 SV=2;tr|E9PPM8|E9PPM8_HUMAN 2-deoxy-D-ribose 5-phosphate aldolase OS=Homo sapiens OX=9606 GN=DERA PE=1 SV=1;tr|G3V158|G3V158_HUMAN 2-deoxy-D-ribose 5-phosphate aldolas	AAGCNIPVASVAAGFPAGQTHLK;AIRDFFWK;AKYPIREDLLK;ASMIAMMAGSDFIK;DSLAWLSLVK;EELGDEWLKPELFR;GTELDLSWISK;IGASTLLSDIER;IQVNHPAVLR;QIYHHVTGR;TILATGELGTLTNVYK	8	11	11	11	5862800	4026800	6865300	543370	531020	541470	20411000	22286000	24102000	571050	510750	595640
Cathepsin L2	CTSV	sp|O60911|CATL2_HUMAN Cathepsin L2 OS=Homo sapiens OX=9606 GN=CTSV PE=1 SV=2	AVATVGPISVAMDAGHSSFQFYK;ENGGLDSEESYPYVAVDEICK;GYVTPVK;HGFTMAMNAFGDMTNEEFR;LVSLSEQNLVDCSRPQGNQGCNGGFMAR;LYGANEEGWRR;MIELHNGEYSQGK;NLDHGVLVVGYGFEGANSNNSK;NNHCGIATAASYPNV;NSWGPEWGSNGYVK;RLYGANEEGWRR;SGIYFEPDCSSK;VFREPLFLDLPK	4	13	13	12	6578300	1086300	1530000	187500000	27535000	226580000	0	1244600	711900	68865000	109430000	82069000
Dermcidin	DCD	sp|P81605|DCD_HUMAN Dermcidin OS=Homo sapiens OX=9606 GN=DCD PE=1 SV=2;sp|P81605-2|DCD_HUMAN Isoform 2 of Dermcidin OS=Homo sapiens OX=9606 GN=DCD	DAVEDLESVGK;ENAGEDPGLAR;GAVHDVKDVLDSVL;KAVGGLGK;LGKDAVEDLESVGK	2	5	5	5	16233000	27128000	16381000	458730000	71877000	646840000	14895000	7929000	6886200	40735000	107430000	110250000
Chloride intracellular channel protein 4	CLIC4	sp|Q9Y696|CLIC4_HUMAN Chloride intracellular channel protein 4 OS=Homo sapiens OX=9606 GN=CLIC4 PE=1 SV=4	AGSDGESIGNCPFSQR;EMTGIWR;KFLDGNEMTLADCNLLPK;LDEYLNSPLPDEIDENSMEDIK;NSRPEANEALER;RKPADLQNLAPGTHPPFITFNSEVK;TLQKLDEYLNSPLPDEIDENSMEDIK;YLTNAYSRDEFTNTCPSDKEVEIAYSDVAK	1	8	8	8	9554700	14051000	13057000	35969000	0	9460300	14191000	13706000	32420000	10102000	14725000	15034000
Phosphoribosylformylglycinamidine synthase	PFAS	sp|O15067|PUR4_HUMAN Phosphoribosylformylglycinamidine synthase OS=Homo sapiens OX=9606 GN=PFAS PE=1 SV=4	FCDNSSAIQGK;FGEPVLAGFAR;FLRPEDPTRPSR;GHLLYVALSPGQHR;GQLHVDGQK;GVAFVGGFSYADVLGSAK;GWAAAVTFHPR;HLAVMPHPER;IRDVQCTGR;LAVAEALTNLVFALVTDLR;LAVAEALTNLVFALVTDLRDVK;LGGTALAQCFSQLGEHPPDLDLPENLVR;LSFAHPPSAEVEAIALATLHDR;NPSTVEAFDLAQSNSEHSR;RFQELQR;SLGLQLPDGQR;VGPGPALMLR	2	17	17	17	8249500	8129100	9605500	6134500	9936900	6869800	9516800	22783000	20152000	6157500	17384000	17464000
Isoform 2 of Farnesyl pyrophosphate synthase	FDPS	sp|P14324-2|FPPS_HUMAN Isoform 2 of Farnesyl pyrophosphate synthase OS=Homo sapiens OX=9606 GN=FDPS;sp|P14324|FPPS_HUMAN Farnesyl pyrophosphate synthase OS=Homo sapiens OX=9606 GN=FDPS PE=1 SV=4;tr|A0A087X090|A0A087X090_HUMAN Farnesyl diphosphate synthase	ATPEQYQILK;CSWLVVQCLQR;EVLEYNAIGGK;GLTVVVAFR;IGTDIQDNK;PGVGLDAINDANLLEACIYR;QDFVQHFSQIVR;TAFYSFYLPIAAAMYMAGIDGEK;VLTEDEMGHPEIGDAIAR	6	9	9	9	8049200	8642500	10209000	22885000	34018000	39221000	9671300	17393000	13971000	30323000	53188000	64545000
Eukaryotic translation initiation factor 2 subunit 3	EIF2S3	sp|P41091|IF2G_HUMAN Eukaryotic translation initiation factor 2 subunit 3 OS=Homo sapiens OX=9606 GN=EIF2S3 PE=1 SV=3;sp|Q2VIR3|IF2GL_HUMAN Eukaryotic translation initiation factor 2 subunit 3B OS=Homo sapiens OX=9606 GN=EIF2S3B PE=2 SV=2;sp|Q2VIR3-2|IF2GL	HILILQNK;IDPTLCR;IVLTNPVCTEVGEK;IVSLFAEHNDLQYAAPGGLIGVGTK;LIGWGQIR;LTPLSHEVISR;MVGQVLGAVGALPEIFTELEISYFLLR;NEVLMVNIGSLSTGGR;SFDVNKPGCEVDDLK;VGQEIEVRPGIVSK;YNIEVVCEYIVK	4	11	11	11	8666000	9070900	13799000	0	4520300	5899200	9098900	12385000	16480000	3489800	4477800	8375300
BTB/POZ domain-containing protein KCTD12	KCTD12	sp|Q96CX2|KCD12_HUMAN BTB/POZ domain-containing protein KCTD12 OS=Homo sapiens OX=9606 GN=KCTD12 PE=1 SV=1	CTVVSVPDSLLWR;DLQLVLPDYFPER;EAEYFELPELVR;EGSLGDELLPLGYSEPEQQEGASAGAPSPTLELASR;EVFGDTLNESRDPDRPPER;FFLDRDGFLFR;FNFLEQAFDK;GRFFLDRDGFLFR;IWTSYTEYVFCRE;LGAPQQPGPGPPPSRR;MFTQQQPQELAR;SPSGGAAGPLLTPSQSLDGSRR;YILDYLR	2	13	13	13	11777000	8336300	15768000	3093000	0	5310900	7817100	15441000	11062000	2520800	5458200	6611200
Choriogonadotropin subunit beta variant 2 (Fragment)	CGB2	tr|M0R0E6|M0R0E6_HUMAN Choriogonadotropin subunit beta variant 2 (Fragment) OS=Homo sapiens OX=9606 GN=CGB2 PE=3 SV=8;tr|K7ELM3|K7ELM3_HUMAN Choriogonadotropin subunit beta variant 1 (Fragment) OS=Homo sapiens OX=9606 GN=CGB1 PE=3 SV=8;sp|P0DN87|CGB7_HUMAN	DHPLTCDDPR;DVRFESIRLPGCPR;FESIRLPGCPR;GVNPVVSYAVALSCQCALCR;GVNPVVSYAVALSCQCALCRR;VLQGVLPALPQVVCNYR;VLQGVLPALPQVVCNYRDVR	9	7	7	7	2084800	4038500	3388500	30179000	32489000	40832000	34895000	13645000	12903000	185100000	73218000	83986000
60S ribosomal protein L17 (Fragment)	RPL17	tr|A0A087WXM6|A0A087WXM6_HUMAN 60S ribosomal protein L17 (Fragment) OS=Homo sapiens OX=9606 GN=RPL17 PE=1 SV=1;tr|J3QQT2|J3QQT2_HUMAN 60S ribosomal protein L17 (Fragment) OS=Homo sapiens OX=9606 GN=RPL17 PE=1 SV=1;tr|J3KRX5|J3KRX5_HUMAN 60S ribosomal prote	EQIVPKPEEEVAQK;GLDVDSLVIEHIQVNK;INPYMSSPCHIEMILTEK;SAEFLLHMLK;VRYSLDPENPTK;YSLDPENPTK	14	6	6	6	10130000	13225000	11935000	11423000	14741000	11838000	10642000	11199000	13355000	5420400	6154300	9020800
CTP synthase	CTPS1	tr|A0A3B3IRI2|A0A3B3IRI2_HUMAN CTP synthase OS=Homo sapiens OX=9606 GN=CTPS1 PE=1 SV=1;sp|P17812|PYRG1_HUMAN CTP synthase 1 OS=Homo sapiens OX=9606 GN=CTPS1 PE=1 SV=2;tr|A0A3B3IRQ8|A0A3B3IRQ8_HUMAN CTP synthase OS=Homo sapiens OX=9606 GN=CTPS1 PE=1 SV=1;tr	CLEEQGLK;ERKGDYLGK;GIIASSVGTILK;GLGLSPDLVVCR;IYQYVINK;LCSAHGVLVPGGFGVR;LLETCSIALVGK;LSHYLQK;LYGDADYLEER;TKPTQNSVR;TVQVVPHITDAIQEWVMR;YILVTGGVISGIGK	10	12	12	12	8755300	10658000	13217000	0	3524800	3301000	7364700	15788000	20251000	3324300	4838100	4807500
Isoform 2 of Acidic leucine-rich nuclear phosphoprotein 32 family member B	ANP32B	sp|Q92688-2|AN32B_HUMAN Isoform 2 of Acidic leucine-rich nuclear phosphoprotein 32 family member B OS=Homo sapiens OX=9606 GN=ANP32B;sp|Q92688|AN32B_HUMAN Acidic leucine-rich nuclear phosphoprotein 32 family member B OS=Homo sapiens OX=9606 GN=ANP32B PE=1	ELVLDNCK;IFGGLDMLAEK;KLELSENR;LPNLTHLNLSGNK;NRTPAAVR;SLDLFNCEVTNLNDYR;SLDLFNCEVTNLNDYRESVFK	2	7	6	6	8168000	9103700	9062500	28733000	39186000	47205000	11208000	13549000	13438000	43785000	83595000	78269000
Keratin, type I cytoskeletal 14	KRT14	;sp|P02533|K1C14_HUMAN Keratin, type I cytoskeletal 14 OS=Homo sapiens OX=9606 GN=KRT14 PE=1 SV=4;;sp|Q6IFX2|K1C42_MOUSE Keratin, type I cytoskeletal 42 OS=Mus musculus OX=10090 GN=Krt42 PE=1 SV=1	ADLEMQIESLKEELAYLKK;ALEEANADLEVK;APSTYGGGLSVSSSR;ASLENSLEETK;DAEEWFFTK;DAEEWFFTKTEELNR;DAEEWFFTKTEELNREVATNSELVQSGK;DYSPYFK;EVATNSELVQSGK;GQVGGDVNVEMDAAPGVDLSR;GSCGIGGGIGGGSSR;ILNEMRDQYEK;ILTATVDNANVLLQIDNAR;ISSVLAGGSCR;LAADDFR;LAADDFRTK;LASYLDK;LLEGEDAHLSSSQFSSGSQSSR;MSVEADINGLRR;NHEEEMNALR;RVLDELTLAR;TEELNREVATNSELVQSGK;TKYETELNLR;TRLEQEIATYR;TRLEQEIATYRR;VLDELTLAR;VTMQNLNDR;VTMQNLNDRLASYLDK	13	28	20	9	0	814460	999220	261930000	8235900	208180000	0	410160	0	10833000	7950600	110650000
Eukaryotic translation initiation factor 3 subunit M	EIF3M	sp|Q7L2H7|EIF3M_HUMAN Eukaryotic translation initiation factor 3 subunit M OS=Homo sapiens OX=9606 GN=EIF3M PE=1 SV=1;sp|Q7L2H7-2|EIF3M_HUMAN Isoform 2 of Eukaryotic translation initiation factor 3 subunit M OS=Homo sapiens OX=9606 GN=EIF3M;tr|H0YCQ8|H0YCQ	ALKDPNAFLFDHLLTLKPVK;DFIDSLGLLHEQNMAK;FLEGELIHDLLTIFVSAK;KVVVSHSTHR;LLTFMGMAVENK;LLYEALVDCK;LQLLSNLFHGMDK;QQWQQLYDTLNAWK;VVVSHSTHR	6	9	9	9	10683000	7512200	15351000	0	0	1030000	7478200	13200000	26791000	996010	1280600	1398500
Isoform 2 of COP9 signalosome complex subunit 1	GPS1	sp|Q13098-7|CSN1_HUMAN Isoform 2 of COP9 signalosome complex subunit 1 OS=Homo sapiens OX=9606 GN=GPS1;sp|Q13098|CSN1_HUMAN COP9 signalosome complex subunit 1 OS=Homo sapiens OX=9606 GN=GPS1 PE=1 SV=4;sp|Q13098-5|CSN1_HUMAN Isoform 4 of COP9 signalosome co	ALIQYFSPYVSADMHR;CAAGLAELAAR;DNLLLDMYLAPHVR;DSQTQAILTK;GHDDLGDHYLDCGDLSNALK;HVINMCLNVIK;LFLELEPQVR;MAAAFNTTVAALEDELTQLILEGLISAR;SPPREGSQGELTPANSQSR;TFNVDMYEEIHRK;TLYTQIR;VSVYLQNWSHVLSYVSK	18	12	12	12	7501900	6529000	9167600	0	0	0	6506700	13036000	14580000	0	2389300	2011400
40S ribosomal protein S23	RPS23	sp|P62266|RS23_HUMAN 40S ribosomal protein S23 OS=Homo sapiens OX=9606 GN=RPS23 PE=1 SV=3;tr|D6RD47|D6RD47_HUMAN 40S ribosomal protein S23 OS=Homo sapiens OX=9606 GN=RPS23 PE=1 SV=1	AHLGTALK;ANPFGGASHAK;GHAVGDIPGVR;KGHAVGDIPGVR;VANVSLLALYK	5	5	5	5	30493000	24093000	17838000	8120800	14916000	0	15235000	18170000	26636000	9979600	9847800	8219700
High mobility group protein B1	HMGB1	tr|Q5T7C4|Q5T7C4_HUMAN High mobility group protein B1 OS=Homo sapiens OX=9606 GN=HMGB1 PE=1 SV=1;sp|P09429|HMGB1_HUMAN High mobility group protein B1 OS=Homo sapiens OX=9606 GN=HMGB1 PE=1 SV=3;sp|B2RPK0|HGB1A_HUMAN Putative high mobility group protein B1-l	GKFEDMAK;IKGEHPGLSIGDVAK;IKGEHPGLSIGDVAKK;KFKDPNAPK;KHPDASVNFSEFSK;KKHPDASVNFSEFSK;KLGEMWNNTAADDKQPYEK;MSSYAFFVQTCR;MSSYAFFVQTCREEHK;MSSYAFFVQTCREEHKK;RPPSAFFLFCSEYRPK;TYIPPKGETK	4	12	9	9	0	1471400	1985900	34445000	85147000	104260000	0	3838400	6121500	93726000	423360000	344720000
Furin	FURIN	sp|P09958|FURIN_HUMAN Furin OS=Homo sapiens OX=9606 GN=FURIN PE=1 SV=2	AAWAQGYTGHGIVVSILDDGIEK;CIIDILTEPK;DVYQEPTDPKFPQQWYLSGVTQR;LAEEAFFR;MLDGEVTDAVEAR;NHPDLAGNYDPGASFDVNDQDPDPQPR;RGDLAIHLVSPMGTR;SCVQHCPPGFAPQVLDTHYSTENDVETIR;SLGLNPNHIHIYSASWGPEDDGK	3	9	9	9	65220000	68320000	78670000	201530000	166110000	267990000	63216000	65303000	39077000	267690000	194410000	153400000
High mobility group protein B2	HMGB2	sp|P26583|HMGB2_HUMAN High mobility group protein B2 OS=Homo sapiens OX=9606 GN=HMGB2 PE=1 SV=2;tr|D6R9A6|D6R9A6_HUMAN High mobility group protein B2 (Fragment) OS=Homo sapiens OX=9606 GN=HMGB2 PE=1 SV=1	DKQPYEQK;IKSEHPGLSIGDTAK;KHPDSSVNFAEFSK;KHPDSSVNFAEFSKK;KKHPDSSVNFAEFSK;KLGEMWSEQSAK;MSSYAFFVQTCR;MSSYAFFVQTCREEHK;MSSYAFFVQTCREEHKK;RPPSAFFLFCSEHRPK;SEHPGLSIGDTAK;SKFEDMAK	2	12	12	9	651710	556060	650180	8304200	21330000	70039000	574410	422830	661840	36397000	166690000	197640000
Isoform C of Prelamin-A/C	LMNA	sp|P02545-2|LMNA_HUMAN Isoform C of Prelamin-A/C OS=Homo sapiens OX=9606 GN=LMNA;sp|P02545-6|LMNA_HUMAN Isoform 6 of Prelamin-A/C OS=Homo sapiens OX=9606 GN=LMNA;sp|P02545|LMNA_HUMAN Prelamin-A/C OS=Homo sapiens OX=9606 GN=LMNA PE=1 SV=1;sp|P02545-3|LMNA_H	AGQVVTIWAAGAGATHSPPTDLVWK;AQNTWGCGNSLR;DLEALLNSK;EAALSTALSEK;EAALSTALSEKR;EGDLIAAQAR;IRIDSLSAQLSQLQK;KLESTESR;LADALQELR;LAVYIDR;LLEGEEERLR;LRDLEDSLAR;LSPSPTSQR;MQQQLDEYQELLDIK;NIYSEELRETK;SLETENAGLR;SNEDQSMGNWQIK;SSFSQHAR;TALINSTGEEVAMRK;VAVEEVDEEGK	10	20	20	20	6665700	2956600	6517800	0	5098900	4562800	4910100	7102500	14167000	9108900	28621000	19141000
EH domain-containing protein 4	EHD4	sp|Q9H223|EHD4_HUMAN EH domain-containing protein 4 OS=Homo sapiens OX=9606 GN=EHD4 PE=1 SV=1	AGGADAVQTVTGGLR;DKPVYDELFYTLSPINGK;EYQISAGDFPEVK;FGNAFLNR;FMCSQLPNQVLK;IILLFDAHK;LFEAEAQDLFR;LIEAVDNMLSNK;SISVIDSPGILSGEK;VINTPEVLR;VYGALMWSLGK;VYIGSFWAQPLQNTDNRR;YLLEQDFPGMR	1	13	13	10	10990000	16486000	16694000	0	0	5835100	20219000	12623000	21648000	92093000	0	0
Destrin	DSTN	sp|P60981|DEST_HUMAN Destrin OS=Homo sapiens OX=9606 GN=DSTN PE=1 SV=3;sp|P60981-2|DEST_HUMAN Isoform 2 of Destrin OS=Homo sapiens OX=9606 GN=DSTN;tr|F6RFD5|F6RFD5_HUMAN Actin-depolymerizing factor OS=Homo sapiens OX=9606 GN=DSTN PE=1 SV=1	ASGVQVADEVCR;AVIFCLSADKK;CIIVEEGK;CSTPEEIKK;EILVGDVGVTITDPFK;FQGIKHECQANGPEDLNR;HECQANGPEDLNR;HFVGMLPEK;KFQGIKHECQANGPEDLNR;MIYASSK;YALYDASFETK	3	11	10	10	17821000	13232000	14088000	13197000	44237000	45327000	21103000	22464000	21050000	60196000	53555000	64868000
Aldo-keto reductase family 1 member A1	AKR1A1	sp|P14550|AK1A1_HUMAN Aldo-keto reductase family 1 member A1 OS=Homo sapiens OX=9606 GN=AKR1A1 PE=1 SV=3;tr|V9GYG2|V9GYG2_HUMAN Aldo-keto reductase family 1 member A1 OS=Homo sapiens OX=9606 GN=AKR1A1 PE=1 SV=1;tr|V9GYP9|V9GYP9_HUMAN Aldo-keto reductase fa	AASCVLLHTGQK;ALEALVAK;DAGHPLYPFNDPY;HHPEDVEPALRK;MPLIGLGTWK;SPAQILLR	4	6	6	6	64779000	57293000	32605000	73545000	44962000	68317000	51862000	31221000	23730000	55697000	65370000	33811000
Putative heat shock protein HSP 90-beta 4	HSP90AB4P	sp|Q58FF6|H90B4_HUMAN Putative heat shock protein HSP 90-beta 4 OS=Homo sapiens OX=9606 GN=HSP90AB4P PE=5 SV=1	EDQTEYLEER;EGLELPEDEEEK;EGLELPEDEEEKK;GFEVIYMSEPIDEYCVQQLK;IRYESLTDPSK;SLIINTFYSNK;VILHLKEDQTEYLEER;YESLTDPSK	1	8	2	2	37616000	36971000	39768000	18180000	0	23777000	27723000	65147000	78296000	52247000	0	68494000
CD63 antigen (Fragment)	CD63	tr|F8VNT9|F8VNT9_HUMAN CD63 antigen (Fragment) OS=Homo sapiens OX=9606 GN=CD63 PE=1 SV=1;tr|F8VV56|F8VV56_HUMAN CD63 antigen OS=Homo sapiens OX=9606 GN=CD63 PE=1 SV=1;tr|F8W022|F8W022_HUMAN Tetraspanin (Fragment) OS=Homo sapiens OX=9606 GN=CD63 PE=1 SV=1;t	QQMENYPK;VMSEFNNNFR	7	2	2	2	44412000	35567000	27452000	11074000	0	6996800	34875000	17539000	18640000	13709000	7395400	6140900
Septin-9	SEPTIN9	sp|Q9UHD8|SEPT9_HUMAN Septin-9 OS=Homo sapiens OX=9606 GN=SEPTIN9 PE=1 SV=2;sp|Q9UHD8-3|SEPT9_HUMAN Isoform 3 of Septin-9 OS=Homo sapiens OX=9606 GN=SEPTIN9;sp|Q9UHD8-5|SEPT9_HUMAN Isoform 5 of Septin-9 OS=Homo sapiens OX=9606 GN=SEPTIN9;sp|Q9UHD8-2|SEPT9_	EFDEDSEDRLVNEK;ITADLLSNGIDVYPQK;LEPKPQPPVAEATPR;LTVIDTPGFGDHINNENCWQPIMK;STLINTLFK;SVQPTSEER;SVQPTSEERIPK;VHCCLYFIPATGHSLRPLDIEFMK;VVNIVPVIAK;WGTIEVENTTHCEFAYLR	22	10	10	10	9810200	6865300	13527000	0	4105200	2660800	8480400	23567000	32910000	4718300	6170300	11709000
Nucleoside diphosphate kinase A	NME1	sp|P15531|NDKA_HUMAN Nucleoside diphosphate kinase A OS=Homo sapiens OX=9606 GN=NME1 PE=1 SV=1;sp|P15531-2|NDKA_HUMAN Isoform 2 of Nucleoside diphosphate kinase A OS=Homo sapiens OX=9606 GN=NME1;tr|E7ERL0|E7ERL0_HUMAN Nucleoside diphosphate kinase A OS=Hom	DRPFFAGLVK;EHYVDLK;FMQASEDLLK;GLVGEIIK;NIIHGSDSVESAEK;TFIAIKPDGVQR;VMLGETNPADSKPGTIR;YMHSGPVVAMVWEGLNVVK	5	8	1	1	16881000	20370000	28203000	26224000	0	50459000	18654000	33017000	35695000	37827000	82027000	78816000
Importin subunit alpha-1	KPNA2	sp|P52292|IMA1_HUMAN Importin subunit alpha-1 OS=Homo sapiens OX=9606 GN=KPNA2 PE=1 SV=1	EATWTMSNITAGR;EKQPPIDNIIR;GINSSNVENQLQATQAAR;IILVILDAISNIFQAAEK;LLGASELPIVTPALR;LLHHDDPEVLADTCWAISYLTDGPNER;NLTWTLSNLCR;NVSSFPDDATSPLQENR;STNENANTPAAR;YGAVDPLLALLAVPDMSSLACGYLR	4	10	10	10	11785000	12581000	11096000	0	0	0	11711000	16550000	19382000	0	5869000	3356600
Complement factor I	CFI	tr|Q32PI4|Q32PI4_BOVIN Complement factor I OS=Bos taurus OX=9913 GN=CFI PE=2 SV=1;	ACDGVNDCVDKSDELCCK;DCRGEGFLCK;EAAEMLTADMDAER;GFQLGALDTHR;GFQLGALDTHRRDPDPNSAECLHVR;KSEAHHAPEASLSK;MGEFPWQMAIK;SEFPGVYTK;SFECYRPEAK;SIPACVPWSPYLFQPNDK;SLISQHNI;VANYFDWISQHVGR;VFCQPWQK	2	13	13	13	20156000	21877000	13049000	46858000	38264000	32481000	19703000	13827000	12150000	83009000	25635000	36906000
Sodium/hydrogen exchanger 1	SLC9A1	sp|P19634|SL9A1_HUMAN Sodium/hydrogen exchanger 1 OS=Homo sapiens OX=9606 GN=SLC9A1 PE=1 SV=2	CLIAGER;DKEEEIRK;HTLVADPYEEAWNQMLLR;HTLVADPYEEAWNQMLLRR;IGSDPLAYEPKEDLPVITIDPASPQSPESVDLVNEELK;ILPALSK;IPSAVSTVSMQNIHPK;SINEEIHTQFLDHLLTGIEDICGHYGHHHWK;SKEPQLIAFYHK;VLGLSRDPAK	1	10	10	10	2827800	2323500	2102600	0	0	0	31717000	22259000	31062000	793370	0	1602500
Ubiquitin-conjugating enzyme E2 K	UBE2K	sp|P61086|UBE2K_HUMAN Ubiquitin-conjugating enzyme E2 K OS=Homo sapiens OX=9606 GN=UBE2K PE=1 SV=3;tr|D6RDM7|D6RDM7_HUMAN Ubiquitin-conjugating enzyme E2 K (Fragment) OS=Homo sapiens OX=9606 GN=UBE2K PE=1 SV=1;sp|P61086-2|UBE2K_HUMAN Isoform 2 of Ubiquitin	ANIAVQR;IWHPNISSVTGAICLDILK;KIENLCAMGFDR;LWAHVYAGAPVSSPEYTK;NAVIVALSSK;VDLVDENFTELRGEIAGPPDTPYEGGR;YQLEIKIPETYPFNPPK	5	7	7	7	21059000	22697000	25099000	19855000	51559000	42861000	17909000	42709000	33003000	47117000	46620000	57329000
Isoform 2B of GTPase KRas	KRAS	sp|P01116-2|RASK_HUMAN Isoform 2B of GTPase KRas OS=Homo sapiens OX=9606 GN=KRAS;sp|P01116|RASK_HUMAN GTPase KRas OS=Homo sapiens OX=9606 GN=KRAS PE=1 SV=1	LVVVGAGGVGK;SALTIQLIQNHFVDEYDPTIEDSYRK;SFEDIHHYR;SYGIPFIETSAK;TGEGFLCVFAINNTK;TRQGVDDAFYTLVR	2	6	6	2	7568500	9726900	9417700	0	0	0	54582000	24490000	24920000	5026200	3360600	2830500
Macrophage-capping protein	CAPG	sp|P40121|CAPG_HUMAN Macrophage-capping protein OS=Homo sapiens OX=9606 GN=CAPG PE=1 SV=2;sp|P40121-2|CAPG_HUMAN Isoform 2 of Macrophage-capping protein OS=Homo sapiens OX=9606 GN=CAPG;tr|E7ENU9|E7ENU9_HUMAN Macrophage-capping protein (Fragment) OS=Homo sa	ANAQAAALYK;AQVEIVTDGEEPAEMIQVLGPKPALK;EGNPEEDLTADK;ERQAALQVAEGFISR;EVQGNESDLFMSYFPR;MQYAPNTQVEILPQGHESPIFK;MYTAIPQSGSPFPGSVQDPGLHVWR;QAALQVAEGFISR;TSTGAPAAIKK;VSDATGQMNLTK	5	10	10	10	7567500	9941600	10718000	5547800	10790000	14573000	6802500	16853000	14268000	17411000	23750000	23933000
Elongation factor 1-beta	EEF1B2	sp|P24534|EF1B_HUMAN Elongation factor 1-beta OS=Homo sapiens OX=9606 GN=EEF1B2 PE=1 SV=3	KPALVAK;LAQYESKK;LVPVGYGIK;SIQADGLVWGSSK;SPAGLQVLNDYLADK;SSILLDVKPWDDETDMAK;SSILLDVKPWDDETDMAKLEECVR;SYIEGYVPSQADVAVFEAVSSPPPADLCHALR	4	8	7	7	15947000	11530000	16827000	31874000	38435000	37026000	13034000	21756000	35206000	33094000	23857000	64647000
40S ribosomal protein S6	RPS6	sp|P62753|RS6_HUMAN 40S ribosomal protein S6 OS=Homo sapiens OX=9606 GN=RPS6 PE=1 SV=1;tr|A2A3R5|A2A3R5_HUMAN 40S ribosomal protein S6 OS=Homo sapiens OX=9606 GN=RPS6 PE=1 SV=1	DIPGLTDTTVPR;GHSCYRPR;LFNLSKEDDVR;LIEVDDERK;NKEEAAEYAK;QGVLTHGR	3	6	6	6	17490000	15291000	12671000	20437000	16774000	9086600	9836000	11755000	17209000	8268200	7961400	0
Phospholipid scramblase	PLSCR1	tr|C9J7K9|C9J7K9_HUMAN Phospholipid scramblase OS=Homo sapiens OX=9606 GN=PLSCR1 PE=1 SV=1;sp|O15162-2|PLS1_HUMAN Isoform 2 of Phospholipid scramblase 1 OS=Homo sapiens OX=9606 GN=PLSCR1;sp|O15162|PLS1_HUMAN Phospholipid scramblase 1 OS=Homo sapiens OX=960	HWTGILR;IIDNMGQEVITLERPLR;NCCGPSRPFTLR;SLDEQCVVGK;VYFAAEDTDCCTR	7	5	5	5	19877000	19096000	16216000	0	0	0	19039000	13141000	13708000	0	0	0
Tetraspanin (Fragment)	TSPAN14	tr|A6NEP9|A6NEP9_HUMAN Tetraspanin (Fragment) OS=Homo sapiens OX=9606 GN=TSPAN14 PE=1 SV=2;sp|Q8NG11-2|TSN14_HUMAN Isoform 2 of Tetraspanin-14 OS=Homo sapiens OX=9606 GN=TSPAN14;sp|Q8NG11|TSN14_HUMAN Tetraspanin-14 OS=Homo sapiens OX=9606 GN=TSPAN14 PE=1 S	CGVPFSCCVPDPAQK;SKWDESIFTK;SYRDDIDLQNLIDSLQK;VVNTQCGYDVR	5	4	4	4	23887000	15494000	18486000	0	0	0	18721000	16716000	14701000	0	1286800	0
Nucleoprotein TPR	TPR	sp|P12270|TPR_HUMAN Nucleoprotein TPR OS=Homo sapiens OX=9606 GN=TPR PE=1 SV=3	AAVLQQVLER;ASTALSNEQQAR;ERLEQDLQQMQAK;FHNELNAHIK;GIASTSDPPTANIKPTPVVSTPSK;HVEDLLTK;IAVEAQNKYER;KLELDILPLQEANAELSEK;KLENEVEQR;LESALTELEQLRK;LLHDQIEK;LSQELEYLTEDVK;NIEELQQQNQR;NQHLVSQQKDPDTEEYRK;QTEEQVNDLK;RPSTSQTVSTPAPVPVIESTEAIEAK;SLESQVENLQK;SNASLTNNQNLIQSLK;TKEELEAEKR	2	19	19	19	2430600	5813400	9133700	1550400	0	0	6957000	18842000	36954000	3675400	0	3951100
Alpha-actinin-4 (Fragment)	ACTN4	tr|K7EJH8|K7EJH8_HUMAN Alpha-actinin-4 (Fragment) OS=Homo sapiens OX=9606 GN=ACTN4 PE=1 SV=1	AETAANRICK;AIMTYVSCFYHAFSGAQK;CQLEINFNTLQTK;DDPVTNLNNAFEVAEK;HRPELIEYDK;LASDLLEWIR;LASDLLEWIRR;LEDFRDYR;LEDFRDYRR;LRKDDPVTNLNNAFEVAEK;LRLSNRPAFMPSEGK;LSNRPAFMPSEGK;MLDAEDIVGTLRPDEK;TIPWLEDRVPQK;TIQEMQQK;VHKPPKVQEK;VLAVNQENEHLMEDYEK	1	17	2	2	18946000	25591000	26055000	0	7961600	6737100	15812000	28572000	26317000	6363100	13955000	16792000
RNA-splicing ligase RtcB homolog	RTCB	sp|Q9Y3I0|RTCB_HUMAN RNA-splicing ligase RtcB homolog OS=Homo sapiens OX=9606 GN=RTCB PE=1 SV=1	GGGVGGFLPAMK;GMAAAGNYAWVNR;LADMGIAIR;LMFEELR;LRPIAVIKG;LVMEEAPESYK;NLDFQDVLDK;QIGNVAALPGIVHR;SYNDELQFLEK;TNLDESDVQPVK;VEQHVVDGK;VFNTTPDDLDLHVIYDVSHNIAK	1	12	12	12	7160600	7503900	6641000	0	2791600	5155800	4670900	9028700	12802000	3779500	5158100	7221400
Ribosomal protein L19	RPL19	tr|J3QR09|J3QR09_HUMAN Ribosomal protein L19 OS=Homo sapiens OX=9606 GN=RPL19 PE=1 SV=1;tr|J3KTE4|J3KTE4_HUMAN Ribosomal protein L19 OS=Homo sapiens OX=9606 GN=RPL19 PE=1 SV=1;sp|P84098|RL19_HUMAN 60S ribosomal protein L19 OS=Homo sapiens OX=9606 GN=RPL19	DGLIIRKPVTVHSR;HMYHSLYLK;LASSVLR;LLADQAEAR;LLADQAEARR;TLSKEEETKK;VWLDPNETNEIANANSR	3	7	7	7	10199000	17370000	15091000	0	5182800	4103600	6599400	12788000	25502000	2076700	6977300	8828900
Isoform 2 of Ras-related protein Rab-5C	RAB5C	sp|P51148-2|RAB5C_HUMAN Isoform 2 of Ras-related protein Rab-5C OS=Homo sapiens OX=9606 GN=RAB5C;sp|P51148|RAB5C_HUMAN Ras-related protein Rab-5C OS=Homo sapiens OX=9606 GN=RAB5C PE=1 SV=2;tr|K7ERI8|K7ERI8_HUMAN Uncharacterized protein OS=Homo sapiens OX=9	GAQAAIVVYDITNTDTFAR;GGAARPNGPAAGNK;LVLLGESAVGK;NEPQNATGAPGR;QASPNIVIALAGNK;RAVEFQEAQAYADDNSLLFMETSAK;TAMNVNEIFMAIAK;YHSLAPMYYR	18	8	8	8	10012000	9833300	10453000	0	0	0	37001000	28260000	23148000	0	2571200	2290900
Cathepsin B	CTSB	sp|P07858|CATB_HUMAN Cathepsin B OS=Homo sapiens OX=9606 GN=CTSB PE=1 SV=3	DIMAEIYK;EQWPQCPTIK;ICEPGYSPTYK;ICEPGYSPTYKQDK;ILRGQDHCGIESEVVAGIPR;LPASFDAR;SGVYQHVTGEMMGGHAIR;VMFTEDLKLPASFDAR	12	8	8	8	11294000	16802000	22783000	34398000	35505000	41942000	10134000	10095000	8844400	28960000	26452000	22568000
60S ribosomal protein L23	RPL23	sp|P62829|RL23_HUMAN 60S ribosomal protein L23 OS=Homo sapiens OX=9606 GN=RPL23 PE=1 SV=1;tr|C9JD32|C9JD32_HUMAN 60S ribosomal protein L23 (Fragment) OS=Homo sapiens OX=9606 GN=RPL23 PE=1 SV=1;tr|J3KT29|J3KT29_HUMAN 60S ribosomal protein L23 OS=Homo sapien	ECADLWPR;FRISLGLPVGAVINCADNTGAK;GSAITGPVAK;ISLGLPVGAVINCADNTGAK;KVHPAVVIR;LPAAGVGDMVMATVKK;NLYIISVK	6	7	7	7	23901000	28893000	12577000	6169100	7687200	5643000	19490000	10048000	18621000	4717400	2330200	4442900
Isoform 4 of Ras-related protein Rab-6A	RAB6A	sp|P20340-4|RAB6A_HUMAN Isoform 4 of Ras-related protein Rab-6A OS=Homo sapiens OX=9606 GN=RAB6A;sp|P20340-2|RAB6A_HUMAN Isoform 2 of Ras-related protein Rab-6A OS=Homo sapiens OX=9606 GN=RAB6A;sp|P20340|RAB6A_HUMAN Ras-related protein Rab-6A OS=Homo sapie	ELNVMFIETSAK;GSDVIIMLVGNK;LQLWDTAGQER;QVSIEEGERK;TMYLEDR;VAAALPGMESTQDR;WIDDVRTER	13	7	7	6	19330000	24755000	29065000	8699300	0	0	47116000	41980000	46893000	0	15050000	0
[truncated: 1,071 more rows]

## Sheet: Supplementary Table_S2
Supplementary Table S2. Differentially expressed proteins between 3D and 2D EVs
Gene_Name	log2FoldChange	FDR
SLC9A1	3.55	0.000339
[truncated: 152 more rows]

## Sheet: Supplementary Table_S3
Supplementary Table S3. Gene Ontology pathway analysis (Biological processes, Cellular component, Molecular function)
[truncated: 30 more rows]

[truncated: 3 more sheets: Supplementary Table_S4, Supplementary Table_S5, Supplementary Table_S6]
